# Supplementary material for: “Low-age, low-frequency” lung cancer screening strategies maybe adaptable to the situation in China
Source: BMC Surg. 2023 Dec 8;23:367. doi: 10.1186/s12893-023-02279-x (PMC10704619; doi:10.1186/s12893-023-02279-x)
Supplement: Supplementary file 1 — Additional file 1. [file 12893_2023_2279_MOESM1_ESM.xlsx]

## Sheet: 2019Jan-Apr
number	Basic preoperative information										Lesion information					Surgical related information			pathological condition										prognosis（0=no，1=yes）
																													perioperative complications						long-term prognosis		follow-up
	admission number	gender（1=male；2=female）	age	Reason for visiting the doctor (1=physical examination, 2=cough, expectoration, 3=chest pain, chest tightness, 4=dyspnea, 5=dysphagia, 6=Hoarse voice, 7=others, 8=occasional (COVID-19) and other symptoms)	Combined basic diseases (0=none, 1=high, 2=diabetes, 3=coronary heart disease, 4=COPD)	Whether to smoke (0=never smoke, 1=previously smoked, currently quit smoking, 2=still smoking)	family history of tumors (0=no, 1=yes)	Type of family history of tumor (1=family history of lung cancer, 2=family history of digestive tract tumor, 3=family history of breast cancer, 4=others)	Previous tumor history (0=none, 1=lung cancer, 2=breast cancer, 3=thyroid cancer, 4=others)	Others (chronic lung disease, long-term Passive smoking, environmental lampblack)	Location of the lesion (1=upper right, 2=middle right, 3=lower right, 4=upper left, 5=lower left)	Type of lesion (1=pGGO, 2=mGGO, 3=SN) Remarks: pGGO: pure ground glass nodule, mGGO: mixed ground glass nodule, SN: solid nodule)		Lesion size (maximum diameter reported by imaging)	Maximum diameter of the solid part	Date of Operation	Discharge date	Detailed surgical procedures	Whether to undergo intraoperative rapid pathological examination (0=none, 1=yes)	Rapid intraoperative pathological results	Postoperative final pathology (AAH, atypical hyperplasia; AIS, adenocarcinoma in situ; MIA, minimally invasive adenocarcinoma; IAC, invasive adenocarcinoma; IMA, invasive mucinous adenocarcinoma; benign lesions; unknown; squamous cell carcinoma; adenosquamous carcinoma; large cell carcinoma; Neuroendocrine tumor; other malignant tumors)	Specific invasive components of invasive Adenocarcinoma of the lung (LPA, APA, PPA, MPA, SPA), remarks: LPA: adherent growth, APA: acinar growth, PPA: nipple growth, MPA: micropapillary growth, SPA: solid growth)	Pleural invasion (0=none, 1=present)	Lymph node dissection or sampling (0=uncleaned, 1=sampled, 2=systematic dissection)			Number of lymph nodes cleaned	TNM stage	pneumothorax	chylothorax	pulmonary infection	hemoptysis	Pleural effusion requiring catheterization	pulmonary embolism	chronic pain	chronic cough	Outcome (0=survival, 1=death, 2=loss of follow-up)	Recurrence and metastasis (0=none, 1=yes)	End date of follow-up	survival time
z	z	z	z	z	z	z	z	z	z	z	z	z		z	z	z	z	z	z	z	z	z	z	z	z	z	z	z	z	z	z	z	z	z	z	z	z	z	z	z
2	1008991018	1	43	1？8？	0	1	0	4	0	0	4	pggo	1	10mm		2019-01-28	2019-02-04	Wedge resection	1	MIA	MIA	0	0	2			6	IA1	0	0	0	0	0	0
3	1002087119	1	40	1	0	0	0	4	0	0	4	pggo	1	8mm		2019-01-21	2019-01-29	Wedge resection	1	Benign lesion	benign		0	0			0	Benign lesion	0	0	0	0	0	0
											1	sn
5	1008637399	1	41	1	0	0	1	4	0	0	5					2019-01-21	2019-02-01	lobectomy	1	adenocarcinoma	Moderately differentiated adenocarcinoma	LPA APA PPA	1	2			10
											4	mggo		40*37	29*10						AIS							IIIA	0	0	0	0	0	0
												2、3、4		Very small
											4、5	ggo
6	1008848950	1	65	1	0	0	0	4	0	0	1	mggo	2	18*20	13*11	2019-01-15	2019-01-23	segmentectomy	0		IAC	LPA、APA	0	2			11	IA2	0	0	0	0	0	0
											2、5	sn
7	1008623630	1	44	3	1、2、3	2	1	2	0	0	1	mggo	2	15*15	6	2019-01-16	2019-01-23	lobectomy	1	adenocarcinoma	IAC	LPA、APA	0	2			32	IA2	0	0	0	0	0	0
											1	ggo		6
											2	ggo		5
											3	ggo		4
8	1002172076	1	48	1	0	0	0	4	0	0	4	pggo	1	12*9		2019-01-18	2019-01-30	lobectomy	1	AIS/MIA	AIS		0	1			8	IIIA
9		2
11	1008583413	1	59	2	0	1	0	4	0	0	Right hilar lung	sn	3	76*85		2019-01-15	2019-02-04	pneumonectomy	0	none	Squamous cell carcinoma	0	1	2			59	IIIA	0	0	0	0	0	0
											Bipulmonary	multiple nodules
12	1008855904	1	45	247	0	0	0	4	0	0	trachea	sn	3	20*8*35		2019-01-16	2019-01-30	Tracheal tumor resection+tracheal reconstruction surgery	0		Other malignant tumors	0	0
14	1003207485	2	60	23	0	0	0	4	0	0	2	sn	3			2019-01-14	2019-01-26	lobectomy	0	0	Other malignant tumors		0	2			11	IIIA	0	0	0	0	0	0
16	1007297006	2	24	2	0	0	0	4	0	0	12	sn	3	4.6*4.3*5.7		2019-01-16	2019-01-21	lobectomy	0		benign	0	0	0			0		0	0	0	0	0	0
18	1008514345	2	48	1	0	0	0	4	0	0	4	sn	3	18*14		2019-01-15	2019-01-22	lobectomy	0	none	IAC	APA\PPA	0	2			31	IIB	0	0	0	0	0	0
											1234	sn
20	1008771078	1	52	2	0	1	0	4	0	0	4	sn	3	27*24		2019-01-16	2019-01-26	lobectomy	0	0	IAC	APA、MPA	0	2			15	IIIA	0	0	0	0	0	0
22	1008933734	2	47	8	1	0	0	4	0	0	1	pggo	1	11*9		2019-01-23	2019-01-30	lobectomy	0		AIS		0	1			13	0	0	0	0	0	0	0
											2、3、4、5	sn
27	1008958895	1	61	2	0	1	0	4	0	0	3	mggo	2	31*30	28*22	2019-01-21	2019-01-30	lobectomy	0		IAC	APA	0	2			36	IB	0	0	0	0	0	0
											Bipulmonary	sn
28	1008750103	1	71	8	0	0	0	4	0	0	1	sn	3	15*16		2019-01-22	2019-01-31	segmentectomy	1	non-small cell lung cancer	IAC	APA PPA SPA	0	2			23	IA2	0	0	0	0	0	0
29	1008886628	2	55	2	0	0	0	4	0	0	3	sn	3	11*8		2019-01-21	2019-01-30	Wedge resection	1	Benign lesion	benign	0	0						0	0	0	0	0	0
											12	sn
											Bipulmonary	sn、mggo、ggo
37	1009026725	2	49	2	0	0	1	1	4	0	1	mggo	2	13*12	4.5	2019-01-18	2019-01-24	Wedge resection	1	AIS/MIA	MIA		0	0				IA1	0	0	0	0	0	0
41	1008743188	2	48	7	0	0	0	4	0	0		mGGO	2	20*17mm	12	2019-01-23	2019-01-31	segmentectomy	0	0	benign			2			16		0	0	0	0	0	0
											5	sn		18*10
											Right pleura	sn		7*5
											14	sn
46	1008484594	2	59	2	0	0	0	4	3	0	4	mGGO	2	19*22mm	13*14	2019-01-24	2019-02-01	lobectomy	0	0	IAC	apa	0	2			16	IA2	0	0	0	0	0	0
47	1008914698	2	55	2	0	0	0	1	0	0	4	sn	3	70*68		2019-01-17	2019-01-28	lobectomy	1	Benign lesion	benign								0	0	0	0	0	0
50	1008751412	1	61	2	2	1	1	2	0	0	Right hilar lung	sn	3			2019-01-24	2019-02-02	lobectomy	0		Squamous cell carcinoma		0	2			31	IA1	0	0	0	0	0	0
											4	sn
53	1009015229	1	64	23	1	0	0	4	0	0	5	sn	3			2019-01-16	2019/2/29	pneumonectomy	0	0	IAC	APA\PPA	1	2			29	IIIB	1	0	0	0	1	0
54	1008892273	2	32	2	0	0	0	4	0	0	3	Pulmonary cavity	4			2019-01-21	2019-01-31	lobectomy	0		benign		0				3		0	0	0	0	0	0
55	1008601923	1	54	1	0	1	0	4	0	0	1	not quite clear		not quite clear		2019-01-03	2019-01-13	lobectomy	1	malignancy	IAC		1	2			22	IIIA	0	0	0	0	0	0
61	1008917772	1	68	7	1	1	0	4	0	0	3	not quite clear		not quite clear		2019-01-10	2019-01-18	lobectomy	1	adenocarcinoma	Squamous cell carcinoma		0	2			31	IB	0	0	0	0	0	0
63	1008718897	1	50	2	0	2	0	4	0	0	5	sn	3	19*24*38		2019-01-17	2019-01-31	lobectomy	0		IAC		0	2			21	IIB	0	0	0	0	0	0
68	1008856132	2	67	7	1	0	0	4	0	0	4	sn	3	22*18		2019-01-14	2019-01-22	lobectomy	1	adenocarcinoma	IAC	APA、MPA	0	2			28	IIIA	0	0	0	0	0	0
											Right hilar lung	sn
69	1008679402	1	57	7	0	1	0	4	0	0	4	sn	3	36*39		2019-01-04	2019-01-14	lobectomy	0		Squamous cell carcinoma		1	2			8	IB	0	0	0	0	0	0
72	1008770559	1	64	2	1	1	0	4	0	0	3	sn	3	25mm		2019-01-15	2019-02-02	lobectomy	0	non-small cell lung cancer	Squamous cell carcinoma		0	2			12	IIIA	0	0	0	0	0	0
											Right hilar lung	sn
77	1008411534
78	1008772231
79	1009026703
80	1008849345
81	1008919468
82	1008757685	1	55	2	0	2	0	4	0	0	5	not quite clear		not quite clear		2019-01-21	2019-02-11	sleeve resection	0		Squamous cell carcinoma		0	2			23	IIIA	1	0	1	1	1	0
83	1008887088	2	64	1	0	0	0	4	0	Tuberculous pleurisy and pleural effusion	1	mggo	2	36*38	13	2019-01-21	2019-01-30	lobectomy	1	adenocarcinoma	IAC	APA、PPA	1	2			8	IB	1	0	0	0	1	0
84	1004289500	1	59	1	1	0	0	4	0	0	2	sn	3	16*13		2019-01-24	2019-02-01	lobectomy	1	adenocarcinoma	IAC	APA、MPA	1	2			21	IB	0	0	0	0	0	0
											3、4	sn
85	1008508970
88	1008917988	1	48	1	0	0	1	2	0	0	3	sn	3	15mm		2019-01-10	2019-01-17	lobectomy	1	adenocarcinoma	IAC	LPA、APA	0	2			15	IIIA	0	0	0	0	0	0
90	1008957913	1	66	1	1	2	0	4	0	0	5	not quite clear		not quite clear		2019-01-23	2019-01-30	lobectomy	0		IAC	APA、SPA	0	2			32	IIIA	0	0	0	0	0	0
91	1007473143	1	62	2	1	0	0	4	0	0	4	pggo	1	27*26		2019-01-21	2019-02-02	lobectomy	0		IAC	LPA、APA	0	2			23	IA2	0	0	0	0	0	0
93	1008914249	2	76	7	1	0	0	4	3、4	0	2	sn	3	12*9
95	1008837748	2	66	1	1	0	0	4	0	0	4	sn	3	11mm		2019-01-18	2019-01-25	Wedge resection	0		MIA		0	1			10	IA1	0	0	0	0	0	0
											Bipulmonary	multiple nodules
96	1008197238	1	45	8	0	0	0	4	3	0	4	pggo	1	10*11		2019-01-10	2019-01-02	segmentectomy	1	At least adenocarcinoma in situ	AIS		0	2			10	IA1	0	0	0	0	0	0
97	1005623732	2	56	1	0	0	0	4	0	0	5	sn	3	24*15*12		2019-01-23	2019-01-30	lobectomy	1	adenocarcinoma	IAC	APA、PPA、MPA	0	2			34	IA2	0	0	0	0	0	0
99	1008917942	1	64		0	1	0	4	0	0	3	sn	3	20		2019-01-16	2019-01-24	lobectomy	0		IAC	APA、LPA、SPA	0	2			20	IA2	0	0	0	0	0	0
											3	ggo		3mm
100	1008508957	2	46	1	0	2	0	4	0	0
103	1008790533	1	56	3	0	0	1	4	0	0	1	sn	3	16*16		2019-01-28	2019-02-14	Biopsy puncture			Metastatic carcinoma							IV
105	1008681234	2	74	1	0	0	0	4	0	0	1	sn	3	41*20		2019-01-16	2019-01-22	lobectomy	1	adenocarcinoma	IAC	APA	0	2			27	IIB	0	0	0	0	0	0
											Bipulmonary	multiple nodules
106	1009026392	2	52	8	2	0	0	4	2	0	1	sn	3	17		2019-01-11	2019-01-21	lobectomy	1	adenocarcinoma	IAC	APA、PPA、MPA、SPA	0	2			23	IIIA	0	0	0	0	0	0
107	1008919023	1	55	8	0	1	0	4	4	0	2	sn	3	10		2019-01-15	2019-01-21	lobectomy	1	At least adenocarcinoma in situ	AIS		0	2			22	0	1	0	0	0	0	0
108	1008919811	2	61	2	0	0	0	4	4	0	1	pggo	1	8		2019-01-09	2019-01-19	lobectomy	0		AIS	LPA、APA	0	2			16	IA1	0	0	0	0	0	0
109	1008772491	2	60	1	3	0	0	4	0	0	1	sn	3	13		2019-01-24	2019-01-31	Single hole thoracoscopy biopsy of right upper and right lower lung nodules	1	non-small cell lung cancer	IAC	APA	0	？			3	IV	0	0	0	0	0	0
											Bipulmonary	multiple nodules		2-4mm
113	9010106845	2	67	1	1	0	0	4	0	0	1	pggo	1	13*9		2019-01-18	2019-01-26	segmentectomy	1	AIS	MIA		0	2			7	IA1	0	0	0	0	0	0
											1	ggo		4*5
											4	ggo		3mm
114	1008976733	1	43	2	0	0	0	4	0	0	3	sn	3	24*23		2019-01-09	2019-01-18	lobectomy	0		benign		0	2			23		0	0	0	0	0	0
115	1005282225	1	52	1？8？	0	0	0	4	0	0	3	not quite clear		not quite clear		2019-01-07	2019-01-24	lobectomy	1	adenocarcinoma	IAC	APA、PPA	0	2			30	IA1	1	1	0	0	1	0
121	1005404070	1	62	1	0	0	0	4	0	0	1	mggo	2	20*14*13	not quite clear	2019-01-16	2019-02-14	lobectomy	1	adenocarcinoma	MIA		0	2			12	IA1	1	0	0	0	0	0	Thoracic tube leakage, second operation (right lung repair under single hole Thoracoscopy)
123	1008878747	2	48	1	1	0	0	4	0	0	4	sn	3	22*18		2019-01-14	2019-01-21	lobectomy	0	adenocarcinoma	IAC	PPA、APA	1	2			26	IA2	0	0	0	0	0	0
130	1008623501	1	66	1	1	2	0	4	0	0	3	sn	3	42*56		2019-01-18	2019-01-28	lobectomy	1	malignancy	Squamous cell carcinoma		1	2			29	IIB	0	0	0	0	0	0
132	9010096377	1	64	9	0	0	0	4	0	0	4	not quite clear		not quite clear		2019-01-09	2019-01-27	lobectomy	1	adenocarcinoma	IAC	PPA、APA	0	2			16	IA2	0	0	0	0	0	0
136	2001739260	1	65	1	0	2	0	4	0	0	1	sn	3	20*15		2019-01-18	2019-01-30	lobectomy	1	non-small cell lung cancer	IAC	APA	0	2			17	IA2	0	0	0	0	0	0	Minor air leakage
139	1008752279	2	48	9	0	0	1	1	4	0	5	sn	3	47*27		2019-01-16	2019-01-30	Wedge resection	0		IAC	APA	0	1			3	IIA	0	0	0	0	1	0
											4										benign
140	1008580030	2	39	1	0	0	0	4	0	Lung infection six months ago	1	sn	3	20*18		2019-01-14	2019-01-25	lobectomy	0		benign		0	2			9		0	0	0	0	0	0
141	1008751678	1	54	3	0	1	1	1	0	0	5	pggo	1	22*19		2019-01-21	2019-01-28	lobectomy	1	Benign lesion	benign		0	0					0	0	0	0	0	0
142	1008622910	1	43	3	1	1	0	4	0	0	5	sn	3	14*11		2019-01-11	2019-01-16	Wedge resection	1	Benign lesion	benign			0			0		0	0	0	0	0	0
146	1008885995	2	55	1	0	0	0	4	0	0	5	sn	3	11		2019-01-21	2019-01-28	segmentectomy	1	none	benign		0	0			0		0	0	0	0	0	0
147	1008891059	2	35	7	0	0	0	4	0	0	5	sn	3	55		2019-01-18	2019-01-25	lobectomy	0	0	benign		0	2			19		0	0	0	0	0	0
148	1001759892	2	45	1	0	0	0	4	0	0	3	sn	3	10*8		2019-01-21	2019-01-28	Wedge resection	1	Benign lesion	benign								0	0	0	0	0	0
149	1008537837	1	62	1	1	0	0	4	0	0	3	sn	3	9*7		2019-01-22	2019-01-30	segmentectomy	0	0	benign								0	0	0	0	0	0
150	1003878085	2	54	3	0	0	0	4	4	0	1	pggo	1	9		2019-04-09	2019-04-15	lobectomy	1	aah 或AIS	AIS		0	1			11	0	0	0	0	0	0	0
												ggo		5
151	1008623638	2	49	1	0	0	1	1	0	0	1	pggo	1	8		2019-01-10	2019-01-15	Wedge resection	1	At least adenocarcinoma in situ	MIA		0	0				IA1	0	0	0	0	0	0
153	2501247287	1	73	9	1	0	1	1	4	0	1	Pulmonary cavity	4	not quite clear		2019-01-15	2019-01-24	Wedge resection	0		Metastatic carcinoma		1	0					0	0	0	0	0	0
154	1008913051	1	64	1、9	1	0	0	4	0	pulmonary tuberculosis	5	not quite clear		not quite clear		2019-01-16	2019-02-02	lobectomy	0		IAC	PPA	1	2			24	IB	0	0	1	0	0	0
155	1008623608	1	58	2	0	1	0	4	0	0	5	Pulmonary cavity	4	not quite clear		2019-01-09	2019-01-22	Left lower lobe resection+lung repair+adhesiolysis+systemic lymph node dissection	0		Squamous cell carcinoma		0	2			8	IIIA	0	0	1	0	0	0
158	1008849989	2	40	1	0	0	0	4	0	0	4	sn	3	8*7		2019-01-10	2019-01-22	Wedge resection	1	Benign lesion	benign		0	0					0	0	1	0	0	0
161	1008570231	2	67	2	1	1	0	4	0	0	5	pggo	1	11
162	1008792202	1	59	1	1、2	1	0	4	0	0	1	sn	3	29*23		2019-01-21	2019-01-30	lobectomy	1	non-small cell lung cancer	IAC	APA、MPA	0	2			23	IIIA	0	0	0	0	0	0
											3	sn		5
164	1008623648	1	61	2	0	1	0	4	0	0	1	mggo	2	35*23	not quite clear	2019-01-09	2019-01-04	lobectomy	1	Benign lesion	benign			0					1	0	1	0	0	0
165	1008679050	2	39	1	0	0	0	4	0	0	4	pggo	1	15		2019-01-11	2019-01-17	lobectomy	1	AIS	IAC	LPA、PPA	0	2			19	IA2	0	0	0	0	0	0
166	1008932709	1	49	1	0	0	0	4	0	0	1	not quite clear		not quite clear		2019-01-17	2019-01-24	lobectomy	1	adenocarcinoma	IAC	LPA、APA	0	2			19	IIB	0	0	0	0	0	0
											4	not quite clear		not quite clear
169	1003032785	1	62	2	0	1	0	4	0	0	3	sn	3	40		2019-01-07	2019-01-19	lobectomy	0		Squamous cell carcinoma		0	2			23	IB	0	0	0	0	0	0
170	1008644751	2	41	2	0	0	0	4	0	0	3	sn	3	58*29		2019-01-17	2019-01-30	lobectomy	0		Other malignant tumors								0	0	0	0	0	0
173	1008891804	2	54	1	1	0	0	4	3	0	1	not quite clear		not quite clear		2019-01-24	2019-01-31	lobectomy	0	adenocarcinoma	IAC	APA、PPA	0	2			16	IB	0	0	0	0	0	0
174	1008643918	1	70	1、7	0	0	0	4	0	pulmonary tuberculosis	1	mggo	2	22*17	16	2019-01-22	2019-02-10	lobectomy	1	adenocarcinoma	IAC	LPA、APA	0	2			10	IA2	0	0	0	0	0	0
177	1008635477	2	55	2	0	0	0	4	3	pulmonary tuberculosis	1	mggo	2	not quite clear	not quite clear	2019-01-21	2019-01-29	lobectomy	0		IAC	LPA、PPA、APA	0	1			23	IA2	0	0	0	0	0	0
178	1008934496	1	52	2	0	0	0	4	0	0	3	mggo	2	not quite clear	33*24	2019-01-25	2019-02-02	lobectomy	0		Other malignant tumors		0	2			23	IIIA	0	0	0	0	0	0
179	1008919108	1	65	2	0	1	1	2、3	0	0	1	sn	3	10*8		2019-01-14	2019-01-29	sleeve resection	1	Suspected positive bronchial stump	Squamous cell carcinoma		0	2			28	IA1	0	0	0	0	0	0
180	1008771808	2	69	2	0	0	0	4	0	0	3	mggo	2	Flaky shadow	30	2019-01-22	2019-01-30	lobectomy	1	adenocarcinoma	IAC	LPA、APA	0	2			20	IA3	0	0	0	0	0	0
185	1008486595	2	61	1	0	0	1	2	3	0	3	sn	3	29*22		2019-01-16	2019-01-24	lobectomy	0		IAC	APA	0	2			21	IA3	0	0	0	0	0	0
											2	sn		6
186	1008602951	2	75	3、1	1	0	0	4	3	0	2	sn	3	24*30		2019-01-16	2019-01-26	lobectomy	0		Squamous cell carcinoma		0	2			8	IIB	0	0	0	0	0	0
187	1008923614	2	46	1	0	0	0	4	0	tuberculous pleural effusion	3	not quite clear		not quite clear		2019-01-14	2019-01-22	lobectomy	0		IAC	APA、SPA	0	2			12	IA1	0	0	0	0	0	0
189	1003315299	1	52	1	0	0	0	4	0	0	1	mggo	2	14	10	2019-01-22	2019-01-30	segmentectomy	0		IAC	APA、LPA	0	2			10	IA2	0	0	0	0	0	0
193	1008932974	2	48	2	0	0	0	4	0	0	2	sn	3	25		2019-01-22	2019-01-30	lobectomy	0		benign		0	0					0	0	0	0	0	0
195	1009018842	2	47	2	0	0	0	4	4	0	1	sn	3	7*8		2019-01-19	2019-01-07	sleeve resection	0		neuroendocrine tumor		0	2				IB	0	0	0	0	0	0
197	1008623605	1	35	2	0	0	0	4	0	0	1	pggo	1	9		2019-01-14	2019-01-21	Wedge resection	1	AIS	AIS		0	0				0	0	0	0	0	0	0
											2	pggo		9						AIS	AIS							0
207	1008741357	2	70	1	0	0	1	2	4	0	3	mggo	2	25	17	2019-02-19	2019-02-25	lobectomy	1	adenocarcinoma	IAC	APA	0	2			21	IA2	0	0	0	0	0	0
208	1008839389	2	59	1	0	0	0	4	0	0	1	sn	3	28		2019-02-11	2019-02-18	Thoracoscopic resection of right upper lung nodules+resection of lower lung and pleural nodules	1	adenocarcinoma	IAC	PPA	1	0				IV	0	0	0	0	0	0
211	1008396037	1	61	1	0	1	0	4	0	chronic pharyngitis	1	sn	3	29*23		2019-02-13	2019-02-25	lobectomy	1	adenocarcinoma	IAC	APA、PPA	0	2			28	IA3	0	0	0	0	0	0
225	1003586877	1	63	1	0	0	1	1	4	0	5	sn	3	20*18		2019-02-18	2019-02-25	lobectomy	1	adenocarcinoma	IAC	APA	0	2			19	IA2	0	0	0	0	0	0
228	2501534370	1	63	8、2	0	1	0	4	0	0	1	sn	3	8		2019-02-14	2019-03-01	lobectomy	0		IAC	APA、MPA	0	2			11	IA1	0	0	0	0	0	0	Minor air leakage
230	1008399239	1	29	1	0	0	0	4	0	0	5	not quite clear		not quite clear		2019-01-30	2019-02-04	lobectomy	1	mucinous carcinoma	IMA		1	2			15	IIB	0	0	0	0	0	0
234	1009023324	1	61	1	0	0	0	4	0	0	4	mggo	2	20	20	2019-02-21	2019-03-05	lobectomy	1	adenocarcinoma	IAC	APA、PPA	0	2			23	IA2	0	0	0	0	0	0
239	1008912601	1	46	3	0	1	0	4	4	0	1	sn	3	9*6		2019-01-25	2019-01-30	Wedge resection	1	Benign lesion	benign		0	0					0	0	0	0	0
245	1008967022		52								1	sn		not quite clear
246	1008914249		76
247	1008736184		67
249	1009024314		58
250	1008695716		55								1	sn		not quite clear
257	1008740525	1	51	2	0	1	1	2	0	0	4	mggo	2	25	19	2019-02-20	2019-02-25	Wedge resection	1	Benign lesion	benign		0	0					0	0	0	0	0	0
259	1008834149		41								1	sn		11*10
261	1009001825		63
264	1008839513		61
267	1008822980		61
268	1008979394		59
276	9010110589		63
279	1008246768		38								5	？
280	1008913100		61
281	1008959408		48								3	sn		20*16
283	9010106841		68
286	1003724895		66
289	1008823165		54								4	sn		34
291	9010106521		67
292	1008912582		57
295	1009022781		71
297	2001684873		56
299	1008958960		61
301	1008847724		49								5	sn		37*29
302	1008832132		48								4	sn		34*24
303	1004646838		52								4	sn		23*30
306	1008823427		56								1	sn		31*25
307	1009022775		69
308	1008841179	2	41	1	0	0	0	4	0	0	3	pggo	1	8		2019-01-25	2019-02-01	Wedge resection	1	AIS	MIA		0	1			2	IA1	0	0	0	0	0	0
												ggo		5
312	1008757884		56
315	9010128845	2	51	1	0	0	0	4	0	0	5	pggo	1	11*9		2019-01-28	2019-02-19	segmentectomy	1	MIA	MIA		0	2			112	IA1	0	0	0	0	0	0
322	1008933245		59
324	9010106737		68
328	1007536579		34								3	sn		47*33
329	9010115757		37								3	sn		20*15
331	1008348438		65
333	2001712708	2	48	1	0	0	0	4	2	0	1	pggo	1	10		2019-02-13	2019-02-20	segmentectomy	1	AAH	AIS		0	2			6	0	0	0	0	0	0	0
334	1008848882	2	40	2	0	0	0	4	0	0	4	pggo	1	8*7		2019-03-06	2019-03-16	Wedge resection	1	MIA	MIA		0	1			4	IA1	0	0	0	0	0	0
336	1008919872		61
337	1008928047		64
338	1008927833		63
339	1008832031		65
340	1008996238	2	49	8	0	0	0	4	0	0	4	pggo	1	not quite clear		2019-02-13	2019-02-25	Wedge resection	0		AIS		0	1			4	0	0	0	0	0	0	0
341	1008857263	1	31	1	0	0	0	4	0	0	4	pggo	1	11*8		2019-02-21	2019-02-10	Wedge resection	1	adenocarcinoma	IAC	LPA、APA	0	2			13	IA1	0	0	0	0	0	0
345	1002433509	1	39	1	0	0	0	4	0	0	2	Pulmonary cavity	4	28		2019-02-13	2019-02-20	lobectomy	1	adenocarcinoma	IAC	PPA、APA、LPA	0	2			10	IA1	0	0	0	0	0	0
349	1008922947		54								1	sn		15*18
350	1008823102		62
353	1008239459	2	50	8	0	0	0	4	0	0	3	pggo	1	10		2019-02-14	2019-02-22	lobectomy	1	AIS	IAC	LPA、APA	0	2			17	IA1	0	0	0	0	0	0
354	1008718465	1	45	2	0	1	1	2	4	0	1	pggo	1	26*21		2019-02-25	2019-03-04	lobectomy	1	adenocarcinoma	IAC	APA、PPA、LPA	0	2			60	IA2	0	0	0	0	0	0
355	1008903991		50								4	sn		17*15
357	1009005342		68
360	1008979202		64
361	1008965076		76
363	1008741447		61
367	1009017623		70
368	2001691886		66
370	1004028060		56
371	1008833028		60
382	2001802093		73
384	1008832643		59
386	1009006069		67
387	1008834089		55								2	not quite clear		not quite clear
388	1008748117		61
393	1008904926		47								4	sn		19
399	1008984575		55								2	sn		35*11
401	1008496346		70
404	1008941860		39								5	not quite clear		not quite clear
407	1008797872		65
408	1008825847		29								4	sn		18*12
409	1008940092		52								Left oblique fissure area	sn		22*20
410	1008956456		49								4	sn		18*18
411	1008831501		63
414	1008937052		67
415	1009003777		71
417	2001791283		59
419	1008937490	2	41	4	0	0	0	4	0	chronic bronchitis	3	pggo	1	16*15		2019-04-08	2019-04-17	Wedge resection	0		IAC	APA	0				0	IA2	0	0	0	0	0	0
420	1008988680		54								5	not quite clear		not quite clear
421	1008754251		55								3	not quite clear		not quite clear
422	1008761425		53								1	not quite clear		not quite clear
424	1008969883		63
425	1008970867		56
426	2501431447		72
427	1008900269		48								Right hilar lung	sn		55*43
428	1003490221		62								2	sn		8*7
429	1008761376		47
430	1003875076	2	48	7	0	0	0	4	2	0	1	pggo	1	11*8		2019-04-08	2019-04-15	segmentectomy	0		MIA	LPA	0	1			5	IA1	0	0	0	0	0	0
431	1001745366	2	62
432	1007493648	2	47	2、7	0	0	1	1	4	0	4	pggo	1	14*10		2019-03-14	2019-03-22	lobectomy	0		IAC	LPA、	0	2			20	IA1	0	0	0	0	0	0
											4	ggo		7*8							IAC	LPA、
											1	ggo		6
433	1008165315		47
434	1008854479		69
435	1008955623		77
439	1008854816		46								5	sn		13*15*10
440	1009003956		53								4	sn		10
441	1008940291		63
442	1008869560	1	41	3	0	0	0	4	0	0	3	pggo	1	25		2019-03-18	2019-03-23	Wedge resection	1	Benign lesion	benign		0	0					0	0	0	0	0	0
443	1008831504		56
447	1008902101		69
448	1008741892		71
449	2001845100		62
451	2001678637		74
452	1008806544		63
454	1008854402		50								3	sn		64*56
456	1003133182		64
457	1008853177	2	49	2							2	sn	3	55*22
458	1002310650		56
461	1008971601		66
464	1008761481		56
467	1009010739		63
468	1006895618		54								5	sn		41*33
469	1008781420		48								1	sn		22*21
											4	sn		7*9
470	1008970523		55								4	not quite clear		not quite clear
472	1008914088		62
475	1008764770	1	48	1	0	0	0	4	0	0	3	pggo	1	12		2019-03-25	2019-04-01	lobectomy	0		MIA		0	2			19	0	0	0	0	0	0	0
477	1008831435		66
479	1008810465		34								1	sn		46*34
480	1009003958		60
483	1005424501		66
484	1008798959		59
485	1008756874		65
489	1008888680		62
490	1006069901		55								3	sn		22*13
491	2501478859		51								Right hilar lung	sn		43*32
493	1008994826		61
494	1009003825		57
495	1008629652	1	55	3	0	1	1	2	4	0	1	pggo	1	14*10		2019-03-11	2019-03-16	Wedge resection	1	AIS	iac	LPA、APA	0	0				IA2	0	0	0	0	0	0
496	1008762614		65
498	1008969093		64
503	1009003940		71
504	1008902392		64
506	1008856662		47								4	not quite clear		not quite clear
508	1008935546		63
509	1005205935		61
513	1009012387		60
516	1008577198		58
517	1008388596		60
519	1008914954		52								4	sn		54*49
											1	sn		11
											1	sn		10
522	1008879263		62
524	1008768927		68
525	1008830216		51								5	not quite clear		not quite clear
528	1009003896		67
529	1003850930	2	47	1	0	0	0	4	0	0	4	pggo	1	14*11		2019-03-14	2019-03-22	segmentectomy	1	At least adenocarcinoma in situ	AIS		0	1			13	IA1	0	0	0	0	0	0
530	1008811584		71
532	1009003994		61
535	1008522384	2	32	7	0	0	0	4	0	0	3	pggo	1	10		2019-03-25	2019-04-05	segmentectomy	0		AIS		0	2			10	IA1	0	0	0	0	0	0
537	1008855147		49								4	sn		32*19
538	2501369193		65
539	1008572221	2	43	1	0	0	0	4	0	0	4	pggo	1	10*8		2019-03-18	2019-03-25	lobectomy	0	adenocarcinoma	IAC	APA、LPA	0	2			16	IA2	0	0	0	0	0	0
542	1008769234		61
543	1008935410		58
544	1005644433		69
546	1008966581		71
547	1008909956		52								2	sn		30
551	1008850811	2	55	2	0	2	0	4	0	0	3	pggo	1	15*10		2019-03-25	2019-04-03	lobectomy	1	At least adenocarcinoma in situ	IAC	LPA	0	2			29	IA1	0	0	0	0	0	0
552	1009003786		32								1	sn		12*8
553	1008838937	2	51	1	0	0	0	4	0	0	4	pggo	1	9		2019-03-26	2019-04-01	Wedge resection	1	AIS	AIS		0	0				0	0	0	0	0	0	0
											3	ggo		3
											3	sn		3
555	1008920575		68
556	1009003951		44								5	sn		26*25
559	1008830213		41								3	sn		15
561	1008811208		56
569	1008922796		71
570	1007423456		62
572	1004294470	2	49	3	1	0	0	4	0	0	5	pggo	1	10*6		2019-03-13	2019-03-19	segmentectomy	1	AAH	MIA	APA	0	1			15	IA1	0	0	0	0	0	0
574	1005434749	2	49	2、3	0	1	0	4	0	0	1	mggo	2	24*18	11	2019-04-02	2019-04-11	segmentectomy	0		IAC	LPA、APA	1	1			9	IB	1	0	0	0	0	0
575	1008622447	2	46	1	0	0	0	4	4	0	3	sn	3	10
576	1008799009		61
578	1008963281		34								4	sn		9*8
581	1008852304		58
582	1008761379		62
583	1008983560		57
586	1003171512	2	55	7、1	1	0	1	1	0	0	4	pggo	1	7		2019-03-27	2019-04-01	segmentectomy	1	AIS	MIA		0	0				IA1	0	0	0	0	0	0
587	1008916956		65
589	1004290260		50								1	sn		24*24
593	1005726716		44								3	sn		22*21
595	1008969179		70
597	1008909547	1	55	1	0	0	0	4	0	0	1	mggo	2	18	8	2019-03-21	2019-03-29	segmentectomy	1	Benign lesion	benign		0	2			19		0	0	0	0	0	0
599	9010109833	1	55	1	0	0	0	4	0	0	4	pggo	1	13*12		2019-03-19	2019-03-29	lobectomy	0	AIS	IAC	APA	0	2			9	IA1	0	0	0	0	0	0
601	1008850667		33								1	sn		106*79
602	1009003761		53								4	not quite clear		not quite clear
603	1008989977		67
607	1008869859		41								2	sn		9
608	1008696923		74
609	1008762158		49								3	sn		25*18
610	1008914109		53								3	sn		10*7
611	1008504712	2	49	3	0	0	1	2	0	asthma	5	mggo	2	15*14	8	2019-03-18	2019-03-29	segmentectomy	1	malignancy	IAC	APA、LPA	0	2			19	IA2	0	0	0	0	0	0

## Sheet: 2019Apr-2021Mar
Basic preoperative information									Lesion information				Surgical related information			pathological condition						prognosis
																						perioperative complications						long-term prognosis		follow-up
admission number	age	Reason for seeking medical treatment (1=physical examination findings, 2=symptoms such as cough and chest pain)	Combined basic diseases (0=none, 1=high, 2=diabetes, 3=coronary heart disease, 4=COPD)	Whether to smoke (0=never smoke, 1=previously smoked, currently quit smoking, 2=still smoking)	Have a family history of tumors (0=no, 1=yes)	Family history type of tumor (1=family history of lung cancer, 2=family history of digestive tract tumor, 3=family history of breast cancer, 4=others)	Previous tumor history (0=none, 1=lung cancer, 2=breast cancer, 3=thyroid cancer, 4=others)	Others (chronic lung disease, long-term Passive smoking, environmental lampblack)	Location of the lesion (1=upper right, 2=middle right, 3=lower right, 4=upper left, 5=lower left)	Type of lesion (1=pGGO, 2=mGGO, 3=SN) Remarks: pGGO: pure ground glass nodule, mGGO: mixed ground glass nodule, SN: solid nodule)	Lesion size (maximum diameter reported by imaging)	Maximum diameter of the solid part	Date of Operation	Discharge date	Detailed surgical procedures	Whether to perform intraoperative fast (0=none, 1=yes)	Postoperative final pathology (AAH, atypical hyperplasia; AIS, adenocarcinoma in situ; MIA, minimally invasive adenocarcinoma; IAC, invasive adenocarcinoma; IMA, invasive mucinous adenocarcinoma; benign lesions; unknown; squamous cell carcinoma; adenosquamous carcinoma; large cell carcinoma; Neuroendocrine tumor; other malignant tumors)	Pleural invasion (0=none, 1=present)	Lymph node dissection or sampling (0=uncleaned, 1=sampled, 2=systematic dissection)	Number of sweeps	TNM stage	pneumothorax	chylothorax	pulmonary infection	hemoptysis	Pleural effusion requiring catheterization	pulmonary embolism	chronic pain	chronic cough	Outcome (0=survival, 1=death, 2=loss of follow-up)	Recurrence and metastasis (0=none, 1=yes)	End date of follow-up
1009975515	69	2	1	0	0	4	0	0	3	pggo	21*14		2019-12-27	2020.1.1	lobectomy	0	none	0	2	21		0	0	0	0	0	0
1010146791	52	1	0	1	1	4	0	0	1	sn	1.7*1.9		2019-12-25	2020.1.1	lobectomy	0	none	0	2	12		0	0	0	0	0	0
1009739488	53	1	0	0	0	4	0	0	5	mggo	8mm	none	2019-12-25	2019.12.25	lobectomy	1	ATS	0	2	14		0	0	0	0	0	0
2002184864	41	1	0	0	0	4	0	0	1	sn	11mm		2019-12-27	2020.1.2	Thoracoscopic partial resection of the upper lobe of the right lung+lung adhesiolysis+lung repair+lymph node sampling	1	ATS	0	2	3		0	0	0	0	1	0
2001663639	46	1	0	0	0	4	0	0	3	ggo	8mm		2019-12-27	2020.1.2	segmentectomy	0	ATS	0	1	1		0	0	0	0	0	0
1006157477	70	2	1	0	0	4	4	0	1	sn	1.2*0.8		2019-12-23	2020.1.5	lobectomy	0	IAC	0	2	5		0	0	0	0	0	0
1009790957	56	2	12	0	0	4	4	0	4	sn	3*2*2		2019-12-24	2020.1.3	lobectomy	0	IAC	0	2	40		0	0	0	0	0	0
1010177518	59	1	0	1	1	4	0	0	2	sn	3.5*3*3		2019-12-25	2020.1.7	lobectomy	0	IAC	0	2	38		0	0	0	0	0	0
1009637801	66	1	0	0	0	4	0	0	2	sn	15*13		2019-12-25	2020.1.4	lobectomy	0	IAC	0	2	16		0	0	0	0	0	0
1009834963	61	2	0	1	0	4	0	0	5	sn	5.1*3.0		2019-12-20	2020.1.10	lobectomy	0	IAC	0	2	19		0	0	0	0	0	0
1010080305	72	2	1	0	0	4	0	0	3	mggo	1.7	none	2019-12-23	2020.1.4	lobectomy	1	none	0	2	16		0	0	0	0	0	0
1009751871	60	2	0	0	0	4	0	0	1	sn	No preoperative CT was found		2020-01-21	2020.1.4	lobectomy	0	none	0	2	38		0	0	0	0	0	0
1009700682	56	1	1	0	0	4	0	0	1	pggo	3.8*3.3*3.0		2019-12-27	2020.1.10	lobectomy	1	IAC	0	2	18		0	0	0	0	0	0
1009977160	59	2	0	1	1	4	0	0	3	sn	57*87		2019-12-23	2020.1.12	lobectomy	0	IAC	PLI	2	61		0	0	0	0	0	0
1009790394	53	2	0	1	0	4	0	0	4	sn	No preoperative CT was found		2019-12-26	2020.1.5	lobectomy	1	none	0	2	29		0	0	0	0	0	0
1009956003	44	1	0	1	0	4	0	0	5	sn	0.1-0.4cm		2019-12-30	2020.1.4	Single hole thoracoscopy left chest exploration, pleural nodule biopsy, chest chemotherapy	1	IAC	0	0	0		0	0	0	0	0	0
1009746895	67	2	0	0	0	4	0	0	4	sn	34.7*29.6mm		2019-12-26	2020.1.7	lobectomy	0	none	0	2	14		0	0	0	0	0	0
2002185119	63	2	2	2	2	4	0	0	4	sn	4*3*3		2019-12-19	2020.1.10	sleeve resection	0	none	0	2	20		0	0	0	0	0	0
1009779426	67	2	0	0	0	4	0	0	4	mggo	1.2m	none	2019-12-18	2020.1.10	lobectomy	0	IAC	0	0	0		0	0	0	0	0	0
1009759423	53	2	0	1	0	4	0	0	4	sn	40*25		2019-12-30	2020.1.15	lobectomy	1	IAC	1	2	19		0	0	0	0	0	0
1009977485	69	2	0	2	0	4	0	0	4	sn	6.0*5.0*5.0		2019-12-23	2020.1.7	sleeve resection	0	none	0	1	37		0	0	0	0	0	0
1009687265	73	2	1	1	0	4	0	0	2	sn	5cm		2019-11-25	2020.1.10	segmentectomy	0	none	0	2	19		0	0	0	0	0	0
1009602340	62	1	0	1	1	1	0	0	1.3	pggo	1.1,0.7cm		2019-12-30	2020.1.11	segmentectomy	1	AIS	0	2	8		0	0	0	0	0	0
1009776735	61	2	1	1	0	4	0	0	1	sn	12*7*3		2019-12-27	2020.1.15	wedge resection	1	IAC	0	2	6		0	0	0	0	0	0
1004071009	65	1	0	0	0	4	0	0	1	pggo	2.5*1.5*2.0		2019-11-28	2019.11.28	lobectomy	1	AIS	0	2	21		0	0	0	0	0	0
1009750356	47	2	0	1	0	4	0	0	5	sn	2mm		2019-11-27	2020.1.14	Malignant tumor of the lower left lung	0	none	0	2	39		0	0	0	0	0	0
1006974846	55	2	0	1	0	4	0	0	1	sn	10mm		2019-12-30	2020.1.14	Right lung nodule biopsy and pleural nodule biopsy under single hole thoracoscopy	0	none	0	0	0		0	0	0	0	0	0
1009716175	58	2	2	0	0	4	0	0	2	pggo	1.0*0.6*0.6		2020-01-16	2020.1.16	segmentectomy	0	none	0	0	0		0	0	0	0	0	0
1010147086	58	1	12	0	0	4	0	0	2	pggo	3mm		2019-12-31	2020.1.15	lobectomy	1	none	0	2	30		0	0	0	0	0	0
1010082434	42	2	0	0	0	4	0	0	2	sn	1-4mm		2020-01-02	2020.1.15	wedge resection	1	MTA	0	0	0		0	0	0	0	0	0
1009741986	66	2	0	0	0	4	0	0	1	pggo	7mm		2019-12-30	2020.1.12	lobectomy	1	MTA	0	2	3		0	0	0	0	0	0
1009717362	49	2	0	0	0	4	4	0	4	pggo	2.3*1.1		2019-12-31	2020.1.13	wedge resection	1	none	0	2	21		0	0	0	0	0	0
1009956120	45	1	0	0	0	4	0	0	5	mggo	8mm*6mm	none	2020-01-02	2020.1.16	Electromagnetic navigation bronchoscopy bilateral lung ggn microwave ablation treatment+single hole thoracoscopy left lower lung wedge resection+left lower lung resection+systematic lymph node dissection+pleural adhesiolysis	1	IAC	1	2	24		0	0	0	0	0	0
1009691674	42	1	0	0	1	2	4	0	4	pggo	6*7mm		2020-01-03	2020.1.12	segmentectomy	0	AIS MIA	0	2	3		0	0	0	0	0	0
1010186839	59	1	0	0	0	0	0	0	1	pggo	1-3mm		2020-01-03	2020.1.12	segmentectomy	1	AIS	0	0	0		0	0	0	0	0	0
2501288619	61	2	0	0	0	4	0	0	1	sn	3-5mm		2019-12-17	2020.1.16	lobectomy	0	IAC	0	2	14		0	0	0	0	0	0
1009738601	39	1	0	0	1	1	4	0	4	pggo	6.5*7.1mm		2020-01-03	2020.1.15	segmentectomy	1	AIS	0	0	0		0	0	0	0	0	0
1010179458	65	2	0	0	0	4	0	0	3	sn	22*25mm		2019-12-31	2020.1.10	lobectomy	0	IAC	0	2	2		0	0	0	0	0	0
1005929130	56	0	0	0	0	4	1	0	1	sn	18*10mm		2019-12-25	2020.1.14	segmentectomy	1	IAC	0	2	8		0	0	0	0	0	0
2001523683	60	2	0	0	0	4	0	0	5	mggo	7mm	13.41mm	2020-01-03	2020.1.10	segmentectomy	1	AIS	0	2	13		0	0	0	0	0	0
1003034510	55	2	0	0	0	4	4	0	1	mggo	16*12mm	none	2020-01-02	2020.1.10	segmentectomy	1	IAC	0	2	16		0	0	0	0	0	0
1009740544	71	1	1	0	0	4	0	0	2	sn	1.1*1.5cm		2019-12-20	2020.1.10	lobectomy	1	IAC	0	2	14		0	1	0	0	0	0
1009857004	61	1	0	0	0	4	0	0	1	pggo	5cm		2020-01-02	2020.1.10	lobectomy	0	IAC	0	2	19		0	0	0	0	0	0
1010127303	52	2	0	0	0	4	4	0	1	sn	6*1.8*1.5cm		2020-01-02	2020.1.10	lobectomy	1	IAC	1	2	17		0	0	0	0	0	0
1009716639	71	2	0	0	1	4	0	0	1	sn	0.4cm		2020-01-03	2020.1.10	lobectomy	0	adenocarcinoma	0	2	27		0	0	0	0	0	0
1009856473	47	1	0	1	0	4	0	0	4	sn	2mm		2019-12-30	2020.1.11	wedge resection	1	Lung adenocarcinoma	0	2	21		0	0	0	0	0	0
1010097081	55	1	0	0	0	4	0	0	1	mggo	14.6*11.5*22.8mm	none	2020-01-03	2020.1.11	wedge resection	1	IAC	0	2	10		0	0	0	0	0	0
1005784521	63	2	0	1	1	1.2	0	0	5	sn	33*12mm		2020-01-03	2020.1.11	lobectomy	0	Squamous cell carcinoma	0	2	18		0	0	0	0	0	0
1010127383	49	1	0	0	0	4	0	0	1	pggo	0.7cm		2020-01-06	2020.1.11	segmentectomy	1	IAC	0	2	1		0	0	0	0	0	0
1009956142	64	1	1	1	0	4	0	0	1	sn	25*17mm		2020-01-06	2020.1.13	lobectomy	0	Lung adenocarcinoma	0	2	19		0	0	0	0	0	0
1010127263	50	1	0	0	1	2	0	0	4	pggo	1.1*1.2cm		2020-01-06	2020.1.15	wedge resection	1	IAC	0	2	11		0	0	0	0	0	0
1010103364	51	2	0	0	0	4	0	0	4	mggo	2mm	none	2020-01-07	2020.1.13	wedge resection	1	IAC	0	2	15		0	0	0	0	0	0
2001736581	65	1	1	1	0	4	0	0	4	pggo	14*10mm		2020-01-06	2020.1.13	lobectomy	0	IAC	(-)	2	10		0	0	0	0	0	0
1009766495	56	1	0	1	1	2	0	0	1	sn	2.2*2.0		2020-01-07	2020.1.13	lobectomy	0	IAC	0	2	17		0	0	0	0	0	0
1009744693	62	2	1.2	1	1	1	0	0	3	sn	3.2*3.7cm		2019-12-31	2020.1.14	lobectomy	0	IAC	0	2	7		0	0	0	0	0	0
1010096579	36	1	0	0	0	4	0	0	3	sn	1.0*0.8cm		2020-01-06	2020.1.14	segmentectomy	1	IAC	0	2	7		0	0	0	0	0	0
1009956132	55	1	0	0	0	4	0	0	1	sn	23*28mm		2020-01-08	2020.1.14	lobectomy	1	IAC	0	2	10		0	0	0	0	0	0
1003580978	48	1	1.2	0	0	4	0	0	4	sn	2.3*1.9cm		2020-01-08	2020.1.15	wedge resection	1	none	0	2	8		0	0	0	0	0	0
1010147244	66	1	0	0	0	4	0	0	1	sn	3*3*3cm		2020-01-06	2020.1.15	lobectomy	0	IAC	0	2	17		0	0	0	0	0	0
2501767762	56	1	0	0	1	4	0	0	4	sn	3.6*2		2020-01-07	2020.1.15	lobectomy	0	IAC	0	2	21		0	0	0	0	0	0
1010116390	57	2	0	0	0	4	0	0	1	sn	7.0*4.0*4.0cm		2020-06-15	2020.6.23	lobectomy	0	IAC	0	1	0		0	0	0	0	0	0
1010082136	42	1	0	0	1	1	0	0	1	mggo	7*7mm	none	2020-01-09	2020.1.15	segmentectomy	1	AIS	0	0	0		0	0	0	0	0	0
2002204862	62	1	1	1	0	4	0	0	1	sn	5.0*4.0*4.0		2020-01-06	2020.1.15	lobectomy	0	none	0	2	13		0	0	0	0	0	0
1009779225	65	2	2	0	0	4	4	0	3	mggo	24*22mm	none	2019-12-31	2020.1.15	lobectomy	0	IAC	1	2	11		0	0	0	0	0	0
1009956198	45	1	0	0	0	4	0	0	1	sn	2cm		2020-01-10	2020.1.15	lobectomy	1	IAC	0	2	14		0	0	0	0	0	0
1009956157	56	1	0	0	0	4	0	0	5	sn	1.3*1.3		2020-01-08	2020.1.15	lobectomy	0	IAC	0	2	15		0	0	0	0	0	0
1010062648	63	2	0	1	1	4	4	0	1	sn	5mm		2020-01-09	2020.1.15	lobectomy	0	IAC	0	2	34		0	0	0	0	0	0
1010187320	62	2	1	1	1	4	0	0	4	sn	2.5*2.3cm		2020-01-09	2020.1.15	segmentectomy	1	none	0	2	19		0	0	0	0	0	0
1010086947	70	1	2	1	1	2	0	0	1	sn	30*22mm		2020-01-08	2020.1.16	lobectomy	0	IAC	1	2	6		0	0	0	0	0	0
1009821282	43	1	0	0	1	1	0	0	5	sn	7*5mm		2020-01-10	2020.1.16	lobectomy	0	IAC	0	2	18		0	0	0	0	0	0
1008480788	40	1	0	0	0	4	0	0	4	pggo	10mm		2020-09-29	2020.10.11	segmentectomy	0	none	0	2	14		0	0	0	0	0	0
1001447057	49	2	0	0	0	4	0	0	3	mggo	5mm	none	2020-01-02	2020.1.16	lobectomy	0	IAC	0	2	26		0	0	0	0	0	0
1008696707	50	2	0	0	0	4	1	0	4	sn	24mm		2020-01-06	2020.1.16	segmentectomy	0	none	0	0	0		0	0	0	0	0	0
9010111201	71	1	0	1	1	1	1	0	3	sn	2cm		2020-01-06	2020.1.14	wedge resection	0	IAC	0	2	20		0	0	0	0	0	0
1010058061	63	2	0	1	0	4	0	0	4	sn	27*17mm		2019-12-31	2020.1.16	sleeve resection	0	none	0	2	19		0	0	0	0	0	0
1009956134	53	2	1	1	0	4	0	0	4	pggo	3mm		2020-01-08	2020.1.17	lobectomy	0	IAC	0	2	14		0	0	0	0	0	0
1009956217	62	2	0	0	0	4	0	0	4.5	sn	10.2*9.6mm		2020-01-13	2020.1.17	wedge resection	1	none	0	0	0		0	0	0	0	0	0
1010017940	62	1	1.2	1	0	4	0	0	4	sn	9mm		2020-01-10	2020.1.17	segmentectomy	1	MIA	0	2	7		0	0	0	0	0	0
2001984794	72	1	1.2	1	0	4	0	0	5	sn	2-3mm		2020-01-10	2020.1.17	lobectomy	0	none	1	2	32		0	0	0	0	0	0
1009957468	66	2	0	0	0	4	0	0	4	sn	3.0*3.0*3.0		2020-01-06	2020.1.17	lobectomy	1	none	1	2	12		0	0	0	0	0	0
1010008353	55	2	0	0	0	4	0	0	4	sn	1.5*1.0*1.0		2020-01-09	2020.1.17	lobectomy	1	none	1	2	13		0	0	0	0	0	0
1010058633	55	1	0	1	1	1	0	0	5	mggo	2-4mm	none	2020-01-08	2020.1.17	lobectomy	0	IAC	0	2	20		0	0	0	0	0	0
1010137733	62	2	0	1	0	4	0	0	4	sn	3.1*1.9cm		2020-01-06	2020.1.17	lobectomy	0	IAC	0	2	18		0	0	0	0	0	0
1009956164	52	2	0	0	0	4	0	0	4	sn	2.0*3.3		2020-01-10	2020.1.18	lobectomy	0	IAC	1	2	18		0	0	0	0	0	0
1010086994	66	1	2	1	0	4	0	0	1	sn	16mm		2020-01-13	2020.1.18	wedge resection	1	none	0	2	21		0	0	0	0	0	0
1009855548	66	1	0	1	0	4	0	0	2	sn	3.5*2.7		2020-01-09	2020.1.18	lobectomy	0	none	0	2	30		0	0	0	0	0	0
1010057510	49	1	0	0	0	4	4	0	1	pggo	2.2*1.7cm		2020-01-10	2020.1.18	lobectomy	1	IAC	0	2	32		0	0	0	0	0	0
1010123835	65	1	0	1	1	1	0	0	3	sn	10mm		2020-01-07	2020.1.18	segmentectomy	1	none	0	2	14		0	0	0	0	0	0
1009719726	44	2	0	0	0	4	0	0	3	sn	3mm		2019-12-25	2020.1.18	lobectomy	0	IAC	0	2	14		0	0	0	0	0	0
1007582546	65	2	0	1	0	4	0	0	4	mggo	No preoperative CT was found		2018-07-20	2018.8.11	sleeve resection	1	none	0	2	34		0	0	0	0	0	0
1007408017	53	2	0	0	0	4	0	0	5	pggo	0.7cm		2020-01-13	2020.1.18	wedge resection	1	MIA	0	2	7		0	0	0	0	0	0
1010186393	51	2	1	1	0	4	0	0	5	sn	4*3.5*4.0		2020-01-09	2020.1.19	lobectomy	0	MIA	1	2	7		0	0	0	0	0	0
1010125394	68	2	0	0	0	4	0	0	1	sn	20*15mm		2020-01-10	2020.1.19	lobectomy	0	IAC	0	2	14		0	0	0	0	0	0
1010064122	54	2	0	0	1	1	0	0	2	pggo	10mm		2020-01-13	2020.1.19	segmentectomy	0	AIS MIA	0	2	1		0	0	0	0	0	0
1009759452	78	1	1	0	0	4	0	0	1.3	pggo sn	32*20mm 4-5mm		2020-01-08	2020.1.19	wedge resection	1	none	0	2	16		0	0	0	0	0	0
1009688033	60	2	0	1	1	1	0	0	2.3	sn	2mm		2020-01-08	2020.1.19	lobectomy	1	none	0	2	38		0	0	0	0	0	0
1010096629	51	1	0	0	0	4	0	0	4	sn	6mm		2020-01-08	2020.1.19	lobectomy	0	IAC	1	2	11		0	0	0	0	0	0
1009956106	70	1	1.2	0	0	4	0	0	1	sn	1.5*1.5*1.0		2020-01-08	2020.1.19	lobectomy	0	IAC	0	2	10		0	0	0	0	0	0
1010097497	59	2	1.2	0	0	4	0	0	1	sn	23*18mm		2020-04-23	2020.5.1	lobectomy	0	none	0	0	0		0	0	0	0	0	0
1009706151	56	1	0	0	1	2	0	0	3	pggo	10mm		2020-01-09	2020.1.19	wedge resection	0	AIS	0	2	7		0	0	0	0	0	0
1009798742	60	1	0	1	0	4	0	0	3	sn	4.0*3.0*3.0		2020-01-10	2020.1.20	lobectomy	0	none	0	2	19		0	0	0	0	0	0
1009956194	68	2	0	0	0	4	0	0	3	mggo	13.3*21.4	none	2020-01-13	2020.1.20	wedge resection	0	IAC	0	0	39		0	0	0	0	0	0
1010110114	70	2	0	0	0	4	0	0	1	sn	6mm8mm		2020-01-13	2020.1.20	lobectomy	1	IAC	0	2	3		0	0	0	0	0	0
2501551207	54	2	0	0	0	4	0	0	3	sn	1.3*1.0*0.8cm		2020-01-15	2020.1.20	lobectomy	1	IAC	0	2	22		0	0	0	0	0	0
1010018392	64	1	4	0	1	3	0	0	1	mggo	2.5*1.5	none	2020-01-15	2020.1.20	lobectomy	0	IAC	1	2	28		0	0	0	0	0	0
1009977203	54	2	0	0	0	4	0	0	5	sn	10mm		2020-01-14	2020.1.20	lobectomy	0	IAC	0	2	21		0	0	0	0	0	0
1002673007	64	2	1	0	1	1	0	0	3.5	mggo	4-6mm	none	2020-01-15	2020.1.20	wedge resection	1	AIS	0	2	2		0	0	0	0	0	0
1010179258	67	1	0	0	0	4	0	0	3	pggo	10*11mm		2020-01-07	2020.1.20	segmentectomy	1	IAC	0	2	34		0	0	0	0	0	0
2002183037	72	1	0	1	1	2	0	0	4	sn	2-3mm		2020-01-07	2020.1.20	lobectomy	0	none	0	2	33		0	0	0	0	0	0
1009956073	50	2	0	0	1	1	0	0	2.3	none	No preoperative CT was found		2020-01-08	2020.1.20	lobectomy	0	IAC	1	0	13		0	0	0	0	0	0
1009719622	47	2	1	1	0	4	0	0	1	pggo	7mm		2020-01-03	2020.1.20	sleeve resection	0	IAC	0	2	26		0	0	0	0	0	0
1010115425	57	1	0	1	0	4	0	0	4	sn	1.5*1.5*1.0		2020-01-13	2020.1.20	lobectomy	0	IAC	0	2	27		0	0	0	0	0	0
1009164720	48	1	0	0	0	4	4	0	1	sn	38mm		2020-01-15	2020.1.20	segmentectomy	0	none	0	2	3		0	0	0	0	0	0
1010110802	51	2	0	0	0	4	0	0	3	sn	2-7mm		2020-01-13	2020.1.21	wedge resection	1	IAC	0	2	19		0	0	0	0	0	0
1010064169	57	1	0	0	0	4	0	0	4	pggo	No preoperative CT was found		2020-01-15	2020.1.21	segmentectomy	0	AIS MIA	0	2	3		0	0	0	0	0	0
1010011029	53	1	0	0	1	1	0	0	4	pggo	3-4mm		2020-01-09	2020.1.21	lobectomy	1	IAC	0	2	25		0	0	0	0	0	0
1009719610	62	1	0	0	0	4	0	0	1	pggo	1.6cm		2020-01-16	2020.1.21	segmentectomy	0	AIS MIA	0	2	3		0	0	0	0	0	0
1009757067	61	2	0	0	0	4	0	0	5	mggo	10mm	none	2020-01-17	2020.1.21	segmentectomy	1	IAC	0	2	27		0	0	0	0	0	0
1010085045	46	1	0	1	0	4	0	0	3	sn	3-7mm		2020-01-09	2020.1.21	lobectomy	0	none	0	2	16		0	0	0	0	0	0
1005775609	58	1	0	0	0	4	0	0	1	pggo	1.9mm		2020-01-13	2020.1.21	segmentectomy	1	IAC	0	2	3		0	0	0	0	0	0
1010007586	66	2	1	1	0	4	0	0	5	sn	12mm		2020-01-15	2020.1.22	lobectomy	0	none	0	2	19		0	0	0	0	0	0
2501814415	57	2	1.2	1	0	4	0	0	4	sn	1.5mm		2020-01-15	2020.1.22	lobectomy	0	IAC	1	2	22		0	0	0	0	0	0
1009618595	73	2	1.2	0	0	4	0	0	3	pggo	0.7cm		2020-01-17	2020.1.22	wedge resection	0	AIS MIA	0	2	1		0	0	0	0	0	0
1010126010	67	1	0	0	0	4	0	0	1	mggo	20*13mm	none	2020-01-14	2020.1.22	lobectomy	1	IAC	0	2	35		0	0	0	0	0	0
1008837545	35	2	0	0	0	4	0	0	4	mggo	5mm	none	2020-01-17	2020.1.22	wedge resection	1	AIS	0	2	4		0	0	0	0	0	0
1010178309	55	2	0	0	0	4	0	0	1.2	mggo	5-14mm	none	2020-01-16	2020.1.23	lobectomy	0	IAC	1	2	26		0	0	0	0	0	0
1008560734	71	2	0	1	0	4	0	0	4	sn	2-5mm		2020-01-14	2020.1.23	lobectomy	1	IAC	0	2	38		0	0	0	0	0	0
1010185177	58	2	0	1	0	4	0	0	2.3	sn	2mm		2020-01-13	2020.1.24	lobectomy	1	none	0	2	28		0	0	0	0	0	0
1009814405	49	2	0	1	0	4	0	0	5	none	No preoperative CT was found		2020-01-14	2020.1.24	sleeve resection	0	IAC	0	2	12		0	0	0	0	0	0
1010144344	64	1	1	0	0	4	0	0	1.4	sn	36*17mm		2020-01-19	2020.1.26	wedge resection	1	none	0	2	39		0	0	0	0	0	0
1010021309	70	1	0	1	0	4	0	0	1	pggo	1.9cm		2020-01-17	2020.1.26	segmentectomy	1	IAC	0	2	26		0	0	0	0	0	0
1010009538	48	1	0	0	0	4	0	0	3	sn	1.2*1.1cm		2020-01-17	2020.1.27	lobectomy	1	IAC	1	2	13		0	0	0	0	0	0
1010010781	58	2	0	0	0	4	0	0	5	sn	50*48		2020-01-16	2020.1.27	sleeve resection	0	none	1	2	17		0	0	0	0	0	0
9010109669	72	1	0	0	0	4	0	0	2	sn	1-2mm		2020-01-19	2020.1.29	lobectomy	1	IAC	0	2	16		0	0	0	0	0	0
1010125076	63	2	4	0	0	4	0	0	4	sn	39*27mm		2020-01-14	2020.1.30	lobectomy	0	IAC	0	2	33		0	0	0	0	0	0
1010144751	61	1	0	0	0	4	0	0	4.5	mggo	21mm	none	2020-01-20	2020.2.3	segmentectomy	1	IAC	1	2	15		0	0	0	0	0	0
2001393296	68	2	0	0	0	4	0	0	3	sn	2mm		2020-01-02	2020.2.3	lobectomy	1	IAC	1	2	34		0	0	0	0	0	0
2501812709	58	2	0	1	0	4	0	0	1	sn	1.5*1.5*1.0		2020-01-19	2020.2.3	lobectomy	0	IAC	0	2	42		0	0	0	0	0	0
1010134268	62	2	0	1	1	4	0	0	4	sn	35*37		2020-01-20	2020.2.4	lobectomy	0	none	0	2	39		0	0	0	0	0	0
1004123150	63	1	0	0	0	4	0	0		mggo	3mm	none	2020-01-19	2020.2.10	segmentectomy	1	IAC	0	2	16		0	0	0	0	0	0
2002175964	64	2	0	1	0	4	0	0	1.2	sn	57*32		2020-01-19	2020.2.14	sleeve resection	0	none	0	2	21		0	0	0	0	0	0
1009832750	68	1	1	1	0	4	0	0	1.3	sn	8-10mm		2020-01-06	2020.3.23	lobectomy	1	IAC	0	2	32		0	0	0	0	0	0
1010144313	41	2	0	0	1	1	0	0	1	sn	2-4mm		2020-01-20	2020.4.8	segmentectomy	1	MIA	0	2	12		0	0	0	0	0	0
1010232436	61	1	0	1	0	4	0	0	1	sn	3-9mm		2020-04-01	2020.4.11	lobectomy	0	IAC	0	2	19		0	0	0	0	0	0
1010151277	44	2	0	0	1	2	0	0	1	sn	No preoperative CT was found		2020-04-06	2020.4.14	lobectomy	0	IAC	0	2	27		0	0	0	0	0	0
1010022574	71	1	0	1	0	4	0	0	3	sn	5.0*4.0*5.0		2020-04-07	2020.4.14	lobectomy	0	none	1	2	31		0	0	0	0	0	0
2501794137	72	1	0	0	0	4	0	0	1	sn	2-3mm		2020-04-07	2020.4.15	lobectomy	1	MIA	0	2	11		0	0	0	0	0	0
1010110507	36	1	0	0	0	4	0	0	4	sn	6mm		2020-04-10	2020.4.16	lobectomy	0	IAC	0	2	10		0	0	0	0	0	0
1010055640	55	2	0	1	0	4	0	0	4	sn	12mm		2020-04-03	2020.4.16	sleeve resection	0	none	0	2	23		0	0	0	0	0	0
1002442759	50	1	0	0	0	4	0	0	5	sn	12*8mm		2020-04-08	2020.4.17	segmentectomy	0	IAC	0	2	18		0	0	0	0	0	0
2501288619	57	1	0	1	0	4	0	0	1	sn	3-5mm		2019-12-17	2020.1.9	lobectomy	0	IAC	0	2	16		0	0	0	0	0	0
1010086171	70	1	0	1	0	4	0	0	1	sn	2.8*2.5cm		2020-04-10	2020.4.19	lobectomy	0	IAC	1	2	16		0	0	0	0	0	0
1010268852	62	1	0	0	0	4	0	0	1	sn	2-4mm		2020-04-10	2020.4.19	segmentectomy	0	AIS	0	2	4		0	0	0	0	0	0
1010214536	54	1	0	1	0	4	0	0	5	sn	2-4mm		2020-04-10	2020.4.20	lobectomy	0	none	0	2	22		0	0	0	0	0	0
1010151539	55	1	0	0	0	4	0	0	3	sn	5mm		2020-04-13	2020.4.21	lobectomy	0	IAC	0	2	9		0	0	0	0	0	0
1010106557	56	2	0	1	0	4	0	0	1	sn	2-4mm		2020-04-14	2020.4.21	lobectomy	0	IAC	0	2	14		0	0	0	0	0	0
60010011738	55	1	0	0	0	4	0	0	4	mggo	8mm	11.19mm	2020-04-16	2020.4.22	lobectomy	0	IAC	0	2	6		0	0	0	0	0	0
1010271939	29	2	1	0	0	4	0	0	3	sn	2-5mm		2020-04-15	2020.4.22	lobectomy	0	none	0	2	25		0	0	0	0	0	0
1001886751	61	1	0	0	0	4	0	0	3	sn	11mm		2020-04-13	2020.4.23	lobectomy	0	IAC	0	2	17		0	0	0	0	0	0
1010004970	61	2	0	1	1	1	0	0	1	sn	8mm		2020-04-13	2020.4.24	lobectomy	0	none	0	2	20		0	0	0	0	0	0
1010275393	73	2	0	0	0	4	0	0	1	sn	1.2*0.9		2020-04-17	2020.4.24	segmentectomy	0	none	0	2	none		0	0	0	0	0	0
1010268979	63	2	0	1	0	4	0	0	5	sn	2mm		2020-04-14	2020.4.25	sleeve resection	0	none	0	2	20		0	0	0	0	0	0
1009990293	56	2	0	0	0	4	0	0	2.3	mggo	6.0*6.0*5.0cm	none	2020-04-14	2020.4.25	lobectomy	0	IAC	1	2	32		0	0	0	0	0	0
9010119725	66	1	0	0	0	4	0	0	1	pggo	12mm		2020-04-21	2020.4.27	segmentectomy	1	AIS	0	1	6		0	0	0	0	0	0
1010198356	38	1	0	0	0	4	0	0	1	sn	23*27mm		2020-04-20	2020.4.27	lobectomy	0	IAC	0	2	11		0	0	0	0	0	0
1010269641	55	2	0	0	0	4	0	0	1	sn	5mm		2020-04-22	2020.4.28	lobectomy	0	IAC	0	2	15		0	0	0	0	0	0
1009779196	72	1	0	0	1	1	0	0	4	sn	2-4mm		2020-04-21	2020.4.28	lobectomy	0	none	0	2	33		0	0	0	0	0	0
1010004463	58	2	0	0	0	4	0	0	1	sn	22mm		2020-04-23	2020.4.28	lobectomy	0	IAC	0	2	17		0	0	0	0	0	0
1010133121	55	2	0	1	0	4	0	0	4	sn	100*68mm		2020-04-17	2020.4.29	sleeve resection	0	none	0	2	32		0	0	0	0	0	0
1010223137	52	1	1	0	0	4	0	0	3	sn	29*26mm		2020-04-23	2020.4.29	lobectomy	0	IAC	0	2	13		0	0	0	0	0	0
1010269687	54	1	1	0	0	4	0	0	5	sn	No preoperative CT was found		2020-04-22	2020.4.29	lobectomy	1	IAC	0	2	9		0	0	0	0	0	0
60010017285	30	1	1.2	0	1	2	0	0	1	sn	2-3mm		2020-04-23	2020.4.29	lobectomy	1	MIA	0	2	7		0	0	0	0	0	0
1010011314	50	2	1	0	0	4	0	0	4	sn	23*14mm		2020-04-24	2020.4.29	lobectomy	0	IAC	0	2	8		0	0	0	0	0	0
1007172132	49	1	0	0	0	4	4	0	4	pggo	6mm		2020-04-22	2020.4.29	segmentectomy	0	AIS	0	2	6		0	0	0	0	0	0
1010097497	58	2	1	0	0	4	0	0	1	sn	6*4mm		2020-04-23	2020.5.1	lobectomy	0	IAC	1	2	31		0	0	0	0	0	0
1002769414	50	2	0	1	0	4	0	0	1	sn	17*10		2020-04-23	2020.5.1	wedge resection	1	IAC	0	2	22		0	0	0	0	0	0
1009720552	63	2	0	1	0	4	0	0	1	none	3.5cm		2020-04-24	2020.5.2	lobectomy	0	none	0	2	9		0	0	0	0	0	0
1010165806	53	1	0	0	0	4	0	0	5	mggo	11*7mm	13.82mm	2020-04-23	2020.5.2	lobectomy	1	IAC	0	2	15		0	0	0	0	0	0
1010199767	48	1	0	0	0	4	0	0	1	sn	14*13MM		2020-04-27	2020.5.3	lobectomy	1	IAC	0	2	19		0	0	0	0	0	0
1009720531	53	1	0	1	0	4	0	0	2	sn	2-4mm		2020-04-27	2020.5.4	lobectomy	1	AIS	0	2	22		0	0	0	0	0	0
1010056829	61	2	0	0	0	4	1	0	5	sn	21*15mm		2020-04-27	2020.5.4	lobectomy	0	IAC	0	2	22		0	0	0	0	0	0
1010004927	76	1	0	0	0	4	0	0	2	mggo	13mm	10.58mm	2020-04-29	2020.5.5	segmentectomy	1	IAC	0	2	4		0	0	0	0	0	0
1010199851	61	1	0	0	1	4	4	0	4	sn	10mm		2020-04-27	2020.5.5	segmentectomy	1	IAC	0	0	0		0	1	0	0	0	0
1010197723	57	2	0	0	1	1	4	0	2	sn	10mm		2020-04-29	2020.5.5	lobectomy	1	IAC	0	2	15		0	0	0	0	0	0
1010091629	50	1	0	0	0	4	0	0	1	sn	4*3cm		2020-04-28	2020.5.5	lobectomy	0	none	0	2	23		0	0	0	0	0	0
1009637867	52	1	1	0	1	1	0	0	1	sn	8mm		2020-04-28	2020.5.6	segmentectomy	1	AIS	0	2	2		0	0	0	0	0	0
1009719512	57	2	0	0	0	4	0	0	4	sn	24*19mm		2020-04-27	2020.5.6	lobectomy	0	IAC	0	2	21		0	0	0	0	0	0
1010135761	59	2	0	1	1	2	0	0	1	sn	No preoperative CT was found		2020-04-27	2020.5.6	sleeve resection	0	none	0	2	18		0	0	0	0	0	0
1010214216	51	2	1	0	1	1.4	0	0	5	sn	2.3*1.6cm		2020-04-30	2020.5.7	lobectomy	0	IAC	0	2	23		0	0	0	0	0	0
1010022203	48	1	0	1	0	4	0	0	1	sn	6mm		2020-04-28	2020.5.7	lobectomy	0	IAC	0	2	10		0	0	0	0	0	0
1008260179	60	1	1.2	0	0	4	0	0	1	pggo	25.0*10.3mm		2020-04-28	2020.5.7	wedge resection	0	MIA	0	2	8		0	0	0	0	0	0
1010256657	35	2	1	0	0	4	0	0	4	sn	2mm		2020-04-24	2020.5.7	sleeve resection	0	none	0	2	11		0	0	0	0	0	0
60010019744	68	1	0	0	0	4	0	0	1	mggo	10*7mm	9.68mm	2020-04-30	2020.5.7	segmentectomy	1	IAC	0	2	4		0	0	0	0	0	0
2001978446	35	1	0	0	0	4	0	0	5	sn	12mm		2020-04-29	2020.5.8	segmentectomy	1	MIA	0	2	9		0	0	0	0	0	0
1010221051	56	1	0	0	0	4	0	0	1.2	sn	2-5mm		2020-04-30	2020.5.8	lobectomy	0	IAC	0	2	8		0	0	0	0	0	0
1010153592	58	1	0	0	0	4	0	0	1	sn	16*9mm		2020-04-20	2020.5.8	lobectomy	0	IAC	0	2	24		0	0	0	0	0	0
1010193792	37	1	0	0	0	4	0	0	3	mggo	3mm	none	2020-04-14	2020.5.8	lobectomy	0	IAC	1	2	20		0	0	0	0	0	0
1010080619	47	1	0	0	1	1	0	0	4	sn	44*46mm		2020-04-29	2020.5.9	lobectomy	0	none	0	2	12		0	0	0	0	0	0
60010018172	64	2	4	1	0	4	0	0	4	none	No preoperative CT was found		2020-04-29	2020.5.9	lobectomy	0	none	1	2	42		0	0	0	0	0	0
1010165770	64	2	0	0	1	1	0	0	1	sn	8mm		2020-04-29	2020.5.9	segmentectomy	1	IAC	0	2	3		0	0	0	0	0	0
1010200040	46	2	1	1	1	2	0	0	1	sn	No preoperative CT was found		2020-04-30	2020.5.11	sleeve resection	0	none	0	2	39		0	0	0	0	0	0
1010212519	46	2	1.2	0	0	4	0	0	1	sn	2mm		2020-04-29	2020.5.12	lobectomy	0	IAC	0	2	13		0	0	0	0	0	0
60010025441	38	1	0	0	0	4	0	0	3	none	No preoperative CT was found		2020-05-06	2020.5.12	lobectomy	1	IAC	0	2	19		0	0	0	0	0	0
2001976241	68	2	0	0	0	4	0	0	4	sn	36*25mm		2020-05-04	2020.5.12	lobectomy	1	IAC	0	2	21		0	0	0	0	0	0
1010134969	62	2	0	1	0	4	0	0	4	sn	72*50mm		2020-04-16	2020.5.12	sleeve resection	0	none	0	2	38		0	0	0	0	0	0
1008647690	61	1	0	0	0	4	0	0	5	sn	20*17mm		2020-05-04	2020.5.12	lobectomy	0	IAC	0	2	22		0	0	0	0	0	0
1010197511	64	2	0	0	1	4	0	0	1	sn	14mm		2020-05-04	2020.5.12	wedge resection	1	IAC	0	2	20		0	0	0	0	0	0
1010009655	57	1	0	0	0	4	0	0	1	mggo	9mm	10.81mm	2020-05-04	2020.5.12	segmentectomy	1	MIA	0	2	8		0	0	0	0	0	0
1002483534	65	2	0	0	0	4	4	0	1	sn	12*8mm		2020-05-06	2020.5.13	segmentectomy	1	IAC	0	2	11		0	0	0	0	0	0
1010152622	62	2	0	0	0	4	0	0	4	sn	16*10mm		2020-05-04	2020.5.13	wedge resection	1	IAC	0	2	18		0	0	0	0	0	0
1005124925	58	2	0	0	0	4	0	0	1	sn	10*8mm		2020-05-06	2020.5.13	wedge resection	1	MIA	0	2	11		0	0	0	0	0	0
1010144554	61	2	0	0	0	4	0	0	5	none	No preoperative CT was found		2020-05-05	2020.5.13	lobectomy	0	IAC	0	2	10		0	0	0	0	0	0
1010096017	55	1	1	0	0	4	0	0		none			2020-04-27	2020.5.13	lobectomy	0	IAC	0	2	33		0	0	0	0	0	0
60010001831	45	2	0	1	0	4	0	0	1	sn	10mm		2020-05-04	2020.5.14	lobectomy	1	IAC	0	2	16		0	0	0	0	0	0
1010231770	47	2	0	0	0	4	0	0	5	sn	52*49mm		2020-05-04	2020.5.14	lobectomy	0	none	0	2	4		0	0	0	0	0	0
1010255892	59	1	1	1	0	4	0	0	4	sn	58*47mm		2020-04-24	2020.5.14	lobectomy	0	none	0	2	27		0	0	0	0	0	0
1010213510	56	2	0	0	0	4	0	0	1	mggo	2.5cm	none	2020-05-05	2020.5.14	lobectomy	0	AIS	0	2	26		0	0	0	0	0	0
1010236278	50	1	0	1	0	4	0	0	1.2	sn	75*51		2020-04-22	2020.5.15	lobectomy	0	none	0	2	17		0	0	0	0	0	0
60010027133	66	1	0	0	0	4	0	0	4	mggo	2-3mm	13.35mm	2020-05-08	2020.5.15	lobectomy	1	IAC	1	2	17		0	0	0	0	0	0
60010020003	75	2	1.2	0	0	4	0	0	5	sn	72*51		2020-05-04	2020.5.15	lobectomy	0	none	0	2	8		0	0	0	0	0	0
2002148609	52	1	0	0	0	4	0	0	4	sn	10*12mm		2020-05-13	2020.5.18	lobectomy	1	MIA	0	2	5		0	0	0	0	0	0
1009720613	55	2	0	0	0	4	0	0	5	sn	21mm		2020-05-07	2020.4.26	sleeve resection	0	none	0	2	25		0	0	0	0	0	0
1010102717	70	2	0	0	0	4	0	0	1	sn	2-4mm		2020-05-04	2020.5.18	lobectomy	0	none	0	2	53		0	0	0	0	0	0
1010285295	46	2	0	1	1	4	0	0	3	sn	11mm		2020-05-11	2020.5.18	lobectomy	1	IAC	0	2	22		0	0	0	0	0	0
1010154823	65	2	0	0	0	4	0	0	3	mggo	7mm	9.30mm	2020-05-11	2020.5.19	lobectomy	0	IAC	0	2	22		0	0	0	0	0	0
1010232336	70	1	0	0	1	1	0	0	1	sn	30*30mm		2020-05-07	2020.5.19	lobectomy	1	IAC	0	2	15		0	0	0	0	0	0
1010255525	55	2	0	1	0	4	0	0	5	sn	6mm		2020-05-11	2020.5.19	lobectomy	0	none	0	2	27		0	0	0	0	0	0
1010091312	38	2	0	1	0	4	0	0	1	sn	2mm		2020-05-06	2020.5.19	sleeve resection	0	none	0	2	19		0	0	0	0	0	0
60010027585	51	1	0	0	0	4	0	0	1	sn	6*8mm		2020-05-12	2020.5.19	segmentectomy	1	IAC	0	2	10		0	0	0	0	0	0
1009706227	57	1	0	0	0	4	0	0	4	pggo	17*12mm		2020-05-08	2020.5.19	lobectomy	1	MIA	0	2	21		0	0	0	0	0	0
1010268650	38	2	1	1	0	4	0	0	1.2.3	sn	6.0*5.0*6.0cm		2020-05-04	2020.5.20	lobectomy	1	none	0	2	12		0	0	0	0	0	0
1010286097	58	2	0	0	0	4	0	0	4	sn	0.6cm		2020-05-06	2020.5.20	lobectomy	0	IAC	0	2	18	PT3NOMORO IIB	0	0	0	0	0	0
1010059758	57	2	0	0	0	4	0	0	1	pggo	8*8mm		2020-05-13	2020.5.20	segmentectomy	0	AIS	0	2	3	/	0	0	0	0	0	0
1010079199	56	1	0	0	0	4	0	0	1	sn	7mm		2020-05-14	2020.5.20	lobectomy	1	MIA	0	2	21	/	0	0	0	0	0	0
1010213125	51	1	0	1	0	4	0	0	4	sn	12*8mm		2020-05-14	2020.5.21	segmentectomy	0	MIA	0	2	7	pTIANOMORO IAI	0	0	0	0	0	0
1010106101	69	1	0	1	0	4	0	0	3	sn	21*17mm		2020-05-12	2020.5.21	lobectomy	1	IAC	0	WT	28	pt1bnomo IA	0	0	0	0	0	0
1010057000	64	1	1	0	0	4	0	0	1	sn	16*14mm		2020-05-14	2020.5.21	lobectomy	1	IAC	0	2	12	pt1bnomoro IA2	0	0	0	0	0	0
1010106069	54	1	0	0	0	4	0	0	1	pggo	0.84cm		2020-05-13	2020.5.21	segmentectomy	0	MIA	0	0	0	pt1anomoro IAI	0	0	0	0	0	0
1010244262	50	1	0	0	0	4	0	0	1	sn	16*15mm		2020-05-14	2020.5.21	wedge resection	1	IAC	0	2	21	pt1bnomo IA2	0	0	0	0	0	0
60010018694	65	2	0	1	0	4	0	0	2.3	none			2020-05-06	2020.5.21	lobectomy	0	IAC	0	2	22	pt4n2moro IIIB	0	0	0	0	0	0
1010276762	30	1	0	0	1	1	0	0	3	pggo	6mm		2020-05-15	2020.5.22	segmentectomy	1	AIS	0	2	3	ptisnomo IAI	0	0	0	0	0	0
60010028830	68	1	0	0	1	2	0	0	5	mggo	18-19mm	none	2020-05-11	2020.5.22	segmentectomy	0	adenocarcinoma	0	2	13	ptlamoro IA	0	0	0	0	0	0
1010265038	51	1	0	0	0	4	0	0	2	sn	8mm		2020-05-13	2020.5.22	lobectomy	1	IAC	0	2	14	pt1anomoro IAI	0	0	0	0	0	0
1010213124	59	1	0	1	0	4	0	0	1	sn	11*9mm		2020-05-13	2020.5.22	segmentectomy	1	IAC	0	2	35	pt1anomoro IAI	0	0	0	0	0	0
1010194425	76	2	1.2	1	0	4	0	0	5	sn	2mm		2020-05-15	2020.5.23	lobectomy	0	Squamous cell carcinoma	0	2	11	PT3NOMORO IIIB	0	0	0	0	0	0
1006614855	63	1	0	0	0	4	0	0	3	sn	25.66*22		2020-05-15	2020.5.24	lobectomy	1	IAC	0	2	13	pT1cN0M0R0 IA3	0	0	0	0	0	0
1009722340	72	2	0	0	0	4	0	1	3	mGGO	25*21mm	17.65*23.6	2020-05-18	2020.5.25	segmentectomy	1	IAC	1	1	5	PT2-visc PI-N0M0R0 IB	0	0	0	0	0	0
1010213093	30	1	0	0	0	4	0	0	3	pggo	6*7mm		2020-05-19	2020.5.8	segmentectomy	1	MIA	0	2	3	none	0	0	0	0	0	0
1010214051	70	2	1	1	0	4	0	0	4	sn	2.1*1.2cm		2020-05-15	2020.5.8	lobectomy	1	IAC	0	2	8	pt1bnomoro LNR 0/9 IA2	0	0	0	0	0	0
60010017724	69	2	0	0	0	4	0	0	2.3	sn	2-4mm		2020-05-08	2020.5.26	lobectomy	0	IAC	0	2	16	PT3N2MORO IIIB	0	0	0	0	0	0
1010248952	48	1	0	0	0	4	0	0	1	sn	2mm		2020-05-18	2020.5.27	lobectomy	0	IAC	0	2	4	none	0	0	0	0	0	0
1009078880	58	2	0	1	0	4	0	0	2	mggo	2-6mm	9.78mm	2020-05-20	2020.5.27	lobectomy	1	adenocarcinoma	0	2	12	pt1bnomoro	0	0	0	0	0	0
1009665888	64	2	0	0	0	4	3	0	1	sn	22*11mm		2020-05-19	2020.5.27	segmentectomy	1	IAC	0	2	5	pt1bnomoro	0	0	0	0	0	0
1010200189	51	1	0	0	1	4	0	0	1	sn	20mm		2020-05-18	2020.5.27	lobectomy	1	IAC	0	2	20	pt1bnomo IA2	0	0	0	0	0	0
1009676086	51	1	1	0	0	4	0	0	1	none			2020-05-20	2020.5.27	lobectomy	1	IAC	0	2	19	pt2anomoro IB	0	0	0	0	0	0
1010249168	38	1	0	0	0	4	0	0	1	sn			2020-05-19	2020.5.27	lobectomy	1	IAC	0	2	15	pt1anomoro IA	0	0	0	0	0	0
60010029476	67	3	0	1	0	4	0	0	4.5	sn	2-4mm		2020-05-14	2020.5.28	Intrapericardial pneumonectomy+lymph node dissection+pleural adhesiolysis+pericardial repair+low pericardial fenestration	0	Squamous cell carcinoma	0	2	6	pt4n2moro IIIA	0	0	0	0	0	0
2501464451	52	1	0	0	0	4	0	0	4	sn	11mm		2020-05-21	2020.5.28	wedge resection	1	IAC	1	2	24	pt2n1moro IIB	0	0	0	0	0	0
60010031028	72	7	0	0	0	4	0	0	2	sn	2-3mm		2020-05-19	2020.5.29	lobectomy	1	IAC	0	2	17	pt1bnomo IA2	0	0	0	0	0	0
1010285479	49	3	0	0	0	4	0	0	4	sn	2-4mm		2020-05-06	2020.5.29	lobectomy	0	IAC	0	2	11	pT1n2m1c IVB	0	0	0	0	0	0
60010007121	46	1	0	0	1	4	0	0	1	pggo	8mm		2020-05-22	2020.5.29	segmentectomy	1	IAC	0	2	4	pt1anomoro IA	0	0	0	0	0	0
2501609644	58	1	0	1	0	4	0	0	1	sn	10mm		2020-05-19	2020.5.29	lobectomy	1	IAC	0	2	14	PT1BN2MORO IIB	0	0	0	0	0	0
1010249956	60	7	1	1	0	4	0	0	1	sn	12mm		2020-05-18	2020.5.29	lobectomy	1	IAC	0	2	15	pt1bnomoro IA	0	0	0	0	0	0
1008646655	55	7	0	1	0	4	0	0	3	sn	3mm		2020-05-22	2020.5.31	lobectomy	0	Squamous cell carcinoma	0	2	18	PT2ANOMO IIA	0	0	0	0	0	0
1010137182	47	1	0	1		4	0	0	5	pggo	7mm		2020-05-25	2020.5.31	segmentectomy	1	adenocarcinoma	0	2	12	pt1anomoro IAI	0	0	0	0	0	0
60010033255	65	2	0	0	0	4	0	0	1	sn			2020-05-22	2020.5.31	lobectomy	0	IAC	0	2	18	Pt2an2a1moro IIIA	0	0	0	0	0	0
1009715182	69	3	0	1	0	4	0	0	5	pggo	2-5mm		2020-05-21	2020.6.1	lobectomy	1	IAC	0	2	20	t1cnomo IA3	0	0	0	0	0	0
1001794913	57	2	2	0	0	4	0	0	1	sn	10mm		2020-05-21	2020.6.1	segmentectomy	1	MIA	0	2	1	/	0	0	0	0	0	0
1007168413	73	2	1	1	1	1	0	0	1	sn	4mm		2020-05-20	2020.6.1	sleeve resection	0	adenocarcinoma	0	2	41	/	0	0	0	0	0	0
60010040677	54	1	0	0	0	4	0	0	3	sn	9mm		2020-05-26	2020.6.1	lobectomy	0	IAC	0	2	22	/	0	0	0	0	0	0
1010289602	50	0	0	0	0	4	0	0	3	pggo	4mm		2020-05-25	2020.6.1	lobectomy	0	IAC	1	2	31	pt2nomoro LNR 0/31 IB	0	0	0	0	0	0
9010115309	40	1	0	0	0	4	0	0	1	none			2020-05-26	2020.6.2	lobectomy	1	IAC	0	2	21	t1bnomoroIA	0	0	0	0	0	0
1009093875	67	3	1	1	0	4	0	0	5	sn			2020-05-25	2020.6.2	lobectomy	0	adenocarcinoma	0	2	34	pt2nomoro LNR 0/34 IB	0	0	0	0	0	0
1010273498	81	1	1	1	0	4	0	0	4	sn			2020-05-27	2020.6.2	wedge resection	1	adenocarcinoma	0	0	0	/	0	0	0	0	0	0
60010022071	60	7	0	0	0	4	0	0	3	sn	2-4mm		2020-05-25	2020.6.2	lobectomy	1	IAC	0	2	20	pt2nomoroIB	0	0	0	0	0	0
1009219961	74	7	1.2.3.	0	0	4	0	0	5	pggo	13mm		2020-05-25	2020.6.3	lobectomy	0	IAC	0	2	13	pt1nomoroIA	0	0	0	0	0	0
1010286311	35	1	0	0	0	4	0	0	3	pggo	8mm		2020-05-26	2020.6.3	segmentectomy	1	AIS	0	0	0	/	0	0	0	0	0	0
1010164174	54	1	0	0	0	4	0	0	3	none			2020-05-27	2020.6.3	wedge resection	1	IAC	0	2	14	pt1nomoroIA	0	0	0	0	0	0
1010281194	63	1	1	0	0	4	0	0	2	sn	3mm		2020-05-29	2020.6.4	lobectomy	0	IAC	0	2	17	tinomo IA	0	0	0	0	0	0
1005745227	48	1	0	0	0	4	0	0	1	sn	6*9mm		2020-05-28	2020.6.4	wedge resection	1	adenoma	0	2	10	/	0	0	0	0	0	0
1010273497	59	2	0	0	1	4	0	0	5	pggo	5mm		2020-05-28	2020.6.4	wedge resection	1	AIS	0	2	7	ptisnomo	0	0	0	0	0	0
1009213471	67	7	0	1	0	4	0	0	1.3.	sn	3mm		2020-05-25	2020.6.4	lobectomy	0	pleomorphic carcinoma	0	2	35	pt4noromoIIIA	0	0	0	0	0	0
1010206713	57	1	0	0	0	4	0	0	1	none			2020-05-22	2020.6.4	lobectomy	1	IAC	0	2	24	pt1cnomoroIA	0	0	0	0	0	0
1010287013	51	7	0	1	0	4	0	0	3	sn	2-4mm		2020-05-29	2020.6.4	wedge resection	1	none	0	0	0	/	0	0	0	0	0	0
60010003574	78	1	0	0	1	2	0	0	1	sn	1-2mm		2020-05-22	2020.6.4	lobectomy	1	IAC	0	2	11	pt2nromoIIIA	0	0	0	0	0	0
1009642416	59	1	0	1	0	4	0	0	1	sn	9mm		2020-05-22	2020.6.5	wedge resection	1	IAC	0	2	10	pt1bnoroIA2	0	0	0	0	0	0
60010039063	75	7	0	1	0	4	0	0	4	sn	2-3mm		2020-05-27	2020.6.6	segmentectomy	0	small cell lung cancer	0	2	26	pt3n2m1b IVA	0	0	0	0	0	0
60010037012	76	7	1	0	0	4	0	0	4	sn	2mm		2020-05-29	2020.6.6	lobectomy	1	IAC	0	2	21	pt1anomoro	0	0	0	0	0	0
1010274990	47	2	1	1	0	4	0	0	2.3	sn	6mm		2020-05-25	2020.6.6	lobectomy	0	adenocarcinoma	0	2	13	pt4n2moro LNR13/14 IIIB	0	0	0	0	0	0
1010163426	51	0	0	0	0	4	0	0	1	none			2020-05-26	2020.6.6	lobectomy	0	IAC	0	2	32	PT1BNOMORO LA2	0	0	0	0	0	0
1006545476	49	1	0	0	1	1	0	0	3	pggo	3-8mm		2020-05-28	2020.6.7	segmentectomy	0	none	0	2	1	/	0	0	0	0	0	0
60010039673	63	3	1	0	0	4	0	0	3	pggo	18*15mm		2020-05-27	2020.6.7	wedge resection	1	AIS	0	0	0	ptisnomoIAI	0	0	0	0	0	0
1010262534	64	7	0	0	0	4	0	0	3	sn	No preoperative CT was found		2020-05-26	2020.6.7	lobectomy	0	IAC	0	2	41	pt1cnomoroIA	0	0	0	0	0	0
1009976064	50	1	0	0	1	2	0	0	1	sn	8*6mm		2020-05-27	2020.6.7	segmentectomy	1	adenocarcinoma	0	2	10	pt1anomoro IA	0	0	0	0	0	0
60010042980	59	1	0	0	1	4	0	0	4	sn	18*15mm		2020-06-01	2020.6.7	lobectomy	1	IAC	0	0	27	pt1cnomoro LNR 0/27IA3	0	0	0	0	0	0
60010031982	72	3	0	1	0	4	0	0	4.5	sn	48*40mm		2020-05-21	2020.6.7	lobectomy	0	Squamous cell carcinoma	0	2	18	pt3n2moro IIIB	0	0	0	0	0	0
1009086801	48	1	0	0	0	4	0	0	4	sn	11mm		2020-05-27	2020.6.7	lobectomy	1	IAC	0	2	18	pt1bnomoro IA	0	0	0	0	0	0
1010124286	54	2	0	0	0	4	4	0	4	sn	19mm		2020-05-29	2020.6.8	lobectomy	0	IAC	0	2	14	pt1bn2moro IIA	0	0	0	0	0	0
1010211863	66	7	0	0	0	4	0	0	1	sn	27*23mm		2020-06-01	2020.6.8	lobectomy	1	IAC	0	2	13	pt1cnomoroIA3	0	0	0	0	0	0
1010262611	54	1	1	1	0	4	0	0	2.3	none			2020-05-25	2020.6.8	lobectomy	0	IAC	0	2	10	T3n2bmo	0	0	0	0	0	0
1007599153	60	3	3	3	3	4	0	0	1	sn	7mm		2020-06-01	2020.6.9	lobectomy	1	IAC	0	2	1	pm1c	0	0	0	0	0	0
1009790985	50	1	0	0	0	4	0	0	1	pggo	18*18mm		2020-06-02	2020.6.9	lobectomy	1	IAC	0	2	22	pt1bnomo IA2	0	0	0	0	0	0
1010205128	75	3	3	0	0	4	0	0	4	sn	4mm		2020-05-28	2020.6.9	lobectomy	1	adenocarcinoma	0	0	0	pt2nomoroIB	0	0	0	0	0	0
60010044528	37	1	0	0	0	4	0	0	1	sn	2-4mm		2020-06-02	2020.6.9	segmentectomy	1	MIA	0	2	0	t1bnomo IA2	0	0	0	0	0	0
1010289546	58	3	0	0	0	4	0	0	4	sn	15*15mm		2020-05-28	2020.6.9	segmentectomy	0	IAC	0	2	12	pt1bnomoro IA2	0	0	0	0	0	0
60010038384	64	2	0	0	0	4	0	0	1	sn	12*8mm		2020-05-26	2020.6.10	segmentectomy	1	adenocarcinoma	0	2	23	pt1anomoro	0	0	0	0	0	0
1010239009	49	3	0	0	0	4	0	0	4	sn	19*16mm		2020-06-02	2020.6.11	lobectomy	1	IAC	0	2	7	pt2nomoro IB	0	0	0	0	0	0
1008685705	58	1	0	0	0	4	0	0	1	pggo	13*11mm		2020-06-04	2020.6.11	segmentectomy	0	none	0	2	3	ptisnomo IAI	0	0	0	0	0	0
1008283657	51	1	0	0	0	4	0	0	1	pggo	12mm		2020-06-05	2020.6.11	segmentectomy	1	AIS MIA	0	2	5	pt1bnomoro IA2	0	0	0	0	0	0
1010215343	76	7	0	0	0	4	0	0	4	sn	No preoperative CT was found		2020-06-05	2020.6.12	lobectomy	0	adenocarcinoma	0	2	2	/	0	0	0	0	0	0
60010045098	62	0	0	0	0	4	0	0	4	sn	20*13mm		2020-06-05	2020.6.12	lobectomy	0	IAC	0	2	116	Pt2anomoro	0	0	0	0	0	0
60010038488	62	1	0	1	0	4	0	0	1	sn	30*24mm		2020-06-05	2020.6.12	lobectomy	0	IAC	0	2	17	pt1bnomoro IA2	0	0	0	0	0	0
1010262528	57	0	0	1	0	4	0	0	1	sn	27*25mm		2020-06-02	2020.6.12	wedge resection	1	IAC	0	2	1	t2n1m1 IV	0	0	0	0	0	0
1010270422	76	0	0	1	0	4	0	0	2.3	sn	6.0*8.0cm		2020-06-04	2020.6.12	lobectomy	0	Squamous cell carcinoma	0	0	27	pt4nomoro IIIA	0	0	0	0	0	0
1001566837	55	0	0	0	1	1.3.	4	0	1	sn	20*17mm		2020-06-04	2020.6.12	lobectomy	1	IAC	0	0	16	ptcnomo IA3	0	0	0	0	0	0
60010041873	56	1	1	0	0	4	0	0	1	sn	2-3mm		2020-06-05	2020.6.12	lobectomy	1	IAC	0	0	28	pt1anomoro IAI	0	0	0	0	0	0
1010260963	56	1	0	0	0	4	0	0	1	sn	13mm		2020-06-05	2020.6.13	lobectomy	1	Lung adenocarcinoma	0	2	32	pt1bnomo IA2	0	0	0	0	0	0
1010265854	56	7	0	0	0	4	0	0	1	sn	3mm		2020-06-04	2020.6.13	lobectomy	1	IAC	0	2	7	t2an2bmoIB	0	0	0	0	0	0
1010127792	70	2	0	1	1	3	0	0	4	sn	6mm		2020-06-08	2020.6.14	lobectomy	1	Squamous cell carcinoma	0	2	21	pt3nomoIIB	0	0	0	0	0	0
1010284521	66	2	1.2.	0	0	4	0	0	3	sn	38*43		2020-06-04	2020.6.14	lobectomy	1	pleomorphic carcinoma	0	2	21	pt2nmoIIIA	0	0	0	0	0	0
60010047963	64	1	1	0	0	4	0	0	4	sn	2-3mm		2020-06-04	2020.6.15	lobectomy	0	IAC	0	2	21	pt3nomoro IIIB	0	0	0	0	0	0
1010264546	54	1	0	1	0	4	0	0	3	sn	30*22mm		2020-06-04	2020.6.15	lobectomy	1	IAC	0	2	19	/	0	0	0	0	0	0
60010041713	68	7	0	1	0	4	0	0	1	none			2020-06-03	2020.6.15	lobectomy	0	Multidifferentiated carcinoma	0	2	19	t2an2moIIIA	0	0	0	0	0	0
1010283711	70	1	1	0	0	4	0	0	3	sn	20*31mm		2020-06-05	2020.6.15	lobectomy	1	IAC	0	2	20	pt2anomoIB	0	0	0	0	0	0
1010192655	65	2	1	1	0	4	0	0	1	pggo	16mm		2020-06-08	2020.6.15	lobectomy	1	IAC	0	2	19	pt1bnomoro IA2	0	0	0	0	0	0
1010214757	72	3	0	1	0	4	0	0	1	sn	45*39mm		2020-05-28	2020.6.16	sleeve resection	0	Squamous cell carcinoma	0	2	39	t2an1mo IIIB	0	0	0	0	0	0
1009780627	46	3	0	0	0	4	0	0	4	pggo	8*10mm		2020-05-11	2020.6.16	wedge resection	0	AIS	0	0	0	/	0	0	0	0	0	0
1010284251	64	2	0	1	0	4	0	0	1	sn	19*24mm		2020-06-03	2020.6.16	lobectomy	0	Squamous cell carcinoma	0	2	18	t2centr NOMORO IB	0	0	0	0	0	0
1010214710	58	1	1	1	0	4	0	0	4	sn	No preoperative CT was found		2020-06-01	2020.6.17	sleeve resection	0	Squamous cell carcinoma	0	2	25	pt2n1moro IIB	0	0	0	0	0	0
1009840288	56	3	0	0	0	4	0	0	4	sn	10mm		2020-06-11	2020.6.17	lobectomy	1	AIS	0	2	4	PTIS	0	0	0	0	0	0
1010273987	57	1	0	0	1	1	0	0	4	sn	21*11mm		2020-06-09	2020.6.17	lobectomy	0	IAC	0	2	9	pt1bnomoIA2	0	0	0	0	0	0
1010262126	45	1	0	0	0	4	0	0	2	mggo	12*7mm	23.91mm	2020-06-11	2020.6.17	lobectomy	1	MIA	0	2	8	t1anomo IA	0	0	0	0	0	0
60010046961	67	1	0	0	0	4	0	0	1	sn	1.5*1.4cm		2020-06-08	2020.6.18	lobectomy	1	IAC	0	2	18	pt1bnomoro IA2	0	0	0	0	0	0
60010051384	69	3	1	1	0	4	0	0	5	sn	12mm		2020-06-12	2020.6.18	segmentectomy	0	AIC	0	2	6	pt1anomoro IAI	0	0	0	0	0	0
1009958474	65	1	0	0	0	4	0	0	4	sn	2mm		2020-06-10	2020.6.18	lobectomy	0	adenocarcinoma	0	2	37	pt2nomoro IB	0	0	0	0	0	0
1005854868	42	3	0	0	0	4	0	0	4	sn	15*9mm		2020-06-05	2020.6.18	wedge resection	1	IAC	0	2	34	pt2(visc pi)NOMO IB	0	0	0	0	0	0
1010164881	58	2	0	1	0	4	0	0	5	sn	20*22mm		2020-06-12	2020.6.19	lobectomy	1	Squamous cell carcinoma	0	2	6	pt1cnomoroIIIA	0	0	0	0	0	0
1009955264	48	1	0	0	0	4	2	0	2	pggo	13*12mm		2020-06-04	2020.6.19	lobectomy	1	IAC	0	2	21	pt1bnomo IA2	0	0	0	0	0	0
1010127737	54	2	0	0	0	4	4	0	1	sn	27*16mm		2020-06-10	2020.6.19	lobectomy	0	adenocarcinoma	0	2	19	tibnomo IA2	0	0	0	0	0	0
1010262295	30	1	0	0	0	4	0	0	3	mggo	19*12mm	14.20mm	2020-06-10	2020.6.19	lobectomy	1	adenocarcinoma	0	2	22	t1bnomoIA	0	0	0	0	0	0
1010248295	53	3	0	0	1	1	0	0	4	sn	3-6mm		2020-06-11	2020.6.19	wedge resection	0	IAC	0	0	0	/	0	0	0	0	0	0
60010051437	54	3	0	1	0	4	0	0	1	none			2020-06-11	2020.6.19	lobectomy	0	IAC	0	2	24	t2bnomo IIA	0	0	0	0	0	0
1010247666	52	3	0	0	0	4	0	0	1	sn	21*17mm		2020-06-09	2020.6.2	lobectomy	0	IAC	0	2	16	t1bnom1 IV	0	0	0	0	0	0
1006034980	34	1	0	0	1	1	0	0	3	pggo	5mm		2020-06-12	2020.6.19	segmentectomy	1	AIS	0	2	3	TISNOMO	0	0	0	0	0	0
1009798140	23	1	0	0	0	4	0	0	1	pggo	8mm		2020-06-12	2020.6.19	segmentectomy	0	AIS	0	2	4	ptisnomoro	0	0	0	0	0	0
1009841187	46	1	0	0	0	4	0	0	3	sn	14*11mm		2020-06-08	2020.6.19	segmentectomy	1	IAC	0	2	6	pt1anomoro IAI	0	0	0	0	0	0
1010127859	52	3	0	0	0	4	0	0	3	sn	2.6*2.3cm		2020-06-09	2020.6.19	lobectomy	1	IAC	0	2	34	/	0	0	0	0	0	0
60010048669	58	7	0	0	1	1	0	0	5	sn	14*10mm		2020-06-11	2020.6.20	lobectomy	1	IAC	0	2	31	t1anomo IA	0	0	0	0	0	0
1010137156	65	8	0	0	0	4	0	0	1	none			2020-06-09	2020.6.20	lobectomy	0	Squamous cell carcinoma	1	2	23	pt2n2mxr1	0	0	0	0	0	0
1010273850	61	7	0	0	0	4	0	0	4	pggo	2-7mm		2020-06-04	2020.6.20	wedge resection	1	adenocarcinoma	0	2	13	pt1bnomo IA2	0	0	0	0	0	0
60010052112	52	1	0	1	0	4	0	0	1	sn	21*17mm		2020-06-15	2020.6.21	lobectomy	1	IAC	0	2	18	pt1cnomoro LNR 0/18IA2	0	0	0	0	0	0
1010260871	56	1	0	0	0	4	0	0	3	sn	33*26mm		2020-06-15	2020.6.21	lobectomy	1	IAC	0	2	10	pt2nomoro STAS	0	0	0	0	0	0
1010182870	52	1	0	0	0	4	4	0	2	mggo	13*10mm	none	2020-06-16	2020.6.21	lobectomy	1	adenocarcinoma	0	2	16	/	0	0	0	0	0	0
1010183341	48	7	0	0	0	4	0	0	4	sn	33*22mm		2020-06-15	2020.6.9	lobectomy	1	IAC	0	2	19	t1bnomo IA2	0	0	0	0	0	0
1010183662	49	1	0	0	0	4	0	0	4	pggo	7*6mm		2020-06-15	2020.6.22	segmentectomy	1	AIS	0	2	8	TISNOMO	0	0	0	0	0	0
1010164478	64	1	0	1	0	4	0	0	4	sn	45*34		2020-06-15	2020.6.23	lobectomy	0	IAC	0	2	17	pt3n1moIIIA	0	0	0	0	0	0
1010116390	57	3	0	1	0	4	0	0	1	sn	No preoperative CT was found		2020-06-15	2020.6.23	lobectomy	0	IAC	0	2	23	pt4n2moro IIIB	0	0	0	0	0	0
2501799841	65	2	1	1	0	4	0	0	1	sn	15mm		2020-06-08	2020.6.23	lobectomy	1	IAC	0	2	16	pt2nomoro	0	0	0	0	0	0
1010216307	41	8	0	0	0	4	0	0	3	sn	12*11mm		2020-06-09	2020.6.23	wedge resection	1	IAC	0	2	24	pt1bnomo IA2	0	0	0	0	0	0
1006759669	64	8	0	0	1	2	0	0	5	none			2020-06-17	2020.6.24	segmentectomy	1	AIS	0	2	1	/	0	0	0	0	0	0
60010021229	56	8	0	0	0	4	0	0	1	pggo	13*11mm		2020-06-16	2020.6.24	lobectomy	1	IAC	0	2	23	T1BNOMO	0	0	0	0	0	0
1008625206	49	8	0	1	0	4	0	0	5	pggo	22*9mm		2020-06-15	2020.6.24	lobectomy	1	AIS	0	2	23	t1bnomo IA2	0	0	0	0	0	0
1010069877	65	1	0	0	0	4	0	0	3	pggo	19*14mm		2020-06-18	2020.6.24	lobectomy	1	IAC	0	2	26	pt1bnomoro IA2	0	0	0	0	0	0
60010052151	56	1	0	0	1	1	4	0	4	mggo	15*13mm	11.44mm	2020-06-16	2020.6.23	lobectomy	1	IAC	0	2	19	pt1bnomo IA2	0	0	0	0	0	0
60010054450	50	0	0	1	0	4	0	0	1	sn	26*20mm		2020-06-17	2020.6.25	lobectomy	0	IAC	0	2	10	pt2nomoro IB	0	0	0	0	0	0
60010050535	71	0	0	0	0	4	0	0	1	mggo	18*17mm	13.81mm	2020-06-15	2020.6.25	lobectomy	1	IAC	0	2	32	pt1bnomo IA2	0	0	0	0	0	0
1010216802	39	1	0	0	0	4	0	0	3	none			2020-06-17	2020.6.25	segmentectomy	1	AIS MIA	0	2	2	t1a(mi)nomoIAI	0	0	0	0	0	0
1002678982	42	1	0	0	1	2	0	0	5	pggo	2-6mm		2020-06-16	2020.6.25	segmentectomy	1	IAC	0	2	6	t1a(mi)nomoIAI	0	0	0	0	0	0
1009914278	56	8	0	0	1	1.4	0	0	1	pggo	29*18		2020-06-19	2020.6.25	wedge resection	1	AIS	0	2	32	ptisnomo IAI	0	0	0	0	0	0
2002294651	54	1	0	0	0	4	0	0	5	sn	15*21mm		2020-06-18	2020.6.25	lobectomy	0	IAC	0	2	15	pt2n1moroLNR2/21IIB	0	0	0	0	0	0
1009969189	53	8	0	0	0	4	0	0	5	sn	30*23mm		2020-06-18	2020.6.25	lobectomy	0	adenocarcinoma	0	2	18	pt2n2moroIIIA	0	0	0	0	0	0
1010184372	68	7	0	1	0	4	0	0	4	sn	32*44mm		2020-06-18	2020.6.26	lobectomy	0	Squamous cell carcinoma	0	2	10	pt1cn2moroIIIA	0	0	0	0	0	0
1010247674	58	1	0	0	1	2	0	0	3	pggo	19mm		2020-06-18	2020.6.26	lobectomy	0	AIS	0	2	26	/	0	0	0	0	0	0
1010279995	51	1	1	0	0	4	0	0	3	none			2020-06-19	2020.6.26	lobectomy	1	IAC	0	2	22	pt1bnomoro	0	0	0	0	0	0
9010116505	33	1	0	0	0	4	0	0	3	pggo	8-9mm		2020-06-18	2020.6.26	segmentectomy	1	MIA	0	2	1	pt1a(mi)nomoroIAI	0	0	0	0	0	0
1010239502	47	1	0	0	1	4	0	0	1	pggo	9mm		2020-06-17	2020.6.26	segmentectomy	0	AIS	0	2	1	tisNOMO 0	0	0	0	0	0	0
1010239982	57	1	0	0	1	1	0	0	4	sn	44*21mm		2020-06-17	2020.6.27	sleeve resection	0	adenoid cystic carcinoma	0	2	30	pt2nomoroIIA	0	0	0	0	0	0
1009730552	36	1	0	0	0	4	0	0	3	none			2020-06-19	2020.6.27	segmentectomy	1	AIS MIA	0	2	6	pt1a(mi)nomoroIAI	0	0	0	0	0	0
2501809049	62	1	0	0	1	1	0	0	5	pggo	8mm		2020-06-17	2020.6.27	segmentectomy	1	IAC	0	2	4	/	0	0	0	0	0	0
1010214309	64	1	0	0	0	4	0	0	3	sn	No preoperative CT was found		2020-06-18	2020.6.27	lobectomy	0	IAC	0	2	17	pt2n2moro IIB	0	0	0	0	0	0
1010260988	54	2	1	0	0	4	0	0	1	sn	43*22mm		2020-06-15	2020.6.28	lobectomy	1	adenocarcinoma	0	2	27	t2n2mo	0	0	0	0	0	0
1010183062	58	7	0	1	0	4	0	0	4	sn	10*14mm		2020-06-17	2020.6.9	lobectomy	0	small cell lung cancer	0	2	16	t3(Inv)n2moIIIB	0	0	0	0	0	0
1009914452	49	1	0	0	0	4	0	0	4	sn	9mm		2020-06-18	2020.6.28	wedge resection	1	AIS MIA	0	0	0	t1a(mi)nomoIAI	0	0	0	0	0	0
60010048049	59	1	1	0	0	4	0	0	1	pggo	12mm		2020-06-15	2020.6.28	segmentectomy	1	IAC	0	2	1	pt1anomoIAI	0	0	0	0	0	0
1010129124	56	1	0	1	0	4	0	0	2.3.	sn	12*9mm		2020-06-16	2020.6.28	lobectomy	1	IAC	0	2	26	/	1	0	0	0	1	0
1010279234	70	1	1	1	0	4	0	0	4	sn	43*32mm		2020-06-16	2020.6.29	lobectomy	0	Squamous cell carcinoma	0	2	18	pt2bnomoIIA	0	0	0	0	0	0
1004689656	64	7	0	0	0	4	0	0	2	sn	25*17mm		2020-06-19	2020.6.29	lobectomy	0	IAC	0	2	14	/	0	0	0	0	0	0
1008810302	58	2	0	0	0	4	0	0	1	mggo	13mm	13.42mm	2019-04-03	2019.4.12	lobectomy	1	MIA	0	2	17	/	0	0	0	0	0	0
1010115066	64	1	0	0	0	4	0	0	1	sn	24*17mm		2020-06-08	2020.6.29	lobectomy	1	IAC	0	2	16	pt2nomoroIB	1	0	1	0	0	0
60010046576	69	2	0	0	0	4	0	0	4	sn	29*27mm		2020-06-17	2020.6.29	lobectomy	0	IAC	0	2	15	pt2anomoro IB	0	0	0	0	0	0
1009840744	56	2	0	0	0	4	0	0	2	sn	22*19mm		2020-06-22	2020.6.29	lobectomy	1	adenocarcinoma	0	2	24	pt2nomoroIB	0	0	0	0	0	0
60010058413	52	7	1	1	1	1	0	0	1	sn	2-4mm		2020-06-22	2020.6.29	wedge resection	1	IAC	0	2	16	t2nomoIB	0	0	0	0	0	0
1009959408	66	1	1	0	0	4	0	0	1	sn	20*14mm		2020-06-16	2020.6.30	lobectomy	0	IAC	0	2	11	t1nomo	0	0	0	0	0	0
1006112531	51	1	0	1	0	4	0	0	4	pggo	9*6mm		2020-06-23	2020.6.30	lobectomy	1	none	0	2	5	/	0	0	0	0	0	0
1010142381	52	1	0	0	0	4	0	0	3	none			2020-06-18	2020.6.30	lobectomy	1	IAC	0	2	28	pt1bnomo IA2	0	0	0	0	0	0
60010055650	51	1	0	0	0	4	0	0	2	sn	6mm		2020-07-29	2020.8.4	lobectomy	0	IAC	0	2	9	pt1nomoroIA	0	0	0	0	0	0
1010072535	72	1	1	0	0	4	0	0	4	sn	22*14mm		2020-06-22	2020.6.30	segmentectomy	1	IAC	0	2	14	pt1n1moroIA	0	0	0	0	0	0
1009913765	59	7	1	0	0	4	0	0	1	pggo	10*12mm		2020-06-24	2020.6.30	segmentectomy	1	MIA	0	2	6	/	0	0	0	0	0	0
2002288623	34	1	0	0	0	4	0	0	4	pggo	8mm		2020-06-23	2020.6.30	segmentectomy	0	AIS	0	2	10	/	0	0	0	0	0	0
1006811048	67	2	0	0	0	4	0	0	3	mggo	10*6mm	15.90mm	2020-06-23	2020.6.30	segmentectomy	0	MIA	0	2	4	pt1a(mi)nomoroIAI	0	0	0	0	0	0
1006180931	66	1	0	1	1	1	0	0	1	sn	38*25mm		2020-06-22	2020.7.1	lobectomy	1	IAC	0	2	11	pt2n2mo STAS IIIA	0	0	0	0	0	0
1007019958	52	1	0	0	1	2	0	0	4	sn	9*10mm		2020-06-17	2020.7.1	lobectomy	0	AIS	0	2	7	/	0	0	0	0	0	0
1008769462	52	10	0	0	0	4	0	0	1	pggo	10mm		2020-06-23	2020.7.1	segmentectomy	1	AIS	0	0	0	/	0	0	0	0	0	0
1010279099	44	1	0	0	0	4	0	0	4	mggo	16*6mm	7.46mm	2020-06-24	2020.7.1	segmentectomy	0	IAC	0	2	3	pt1bnomoro IA2	0	0	0	0	0	0
1010273756	70	2	1.2	1	0	4	0	0	1	sn	71*41mm		2020-06-17	2020.7.1	lobectomy	1		0	2	19	t4nomo	0	0	0	0	0	0
60010055468	45	2	0	0	0	4	0	0	3	sn	71*64mm		2020-06-19	2020.7.1	lobectomy	0	IAC	0	2	47	t3n1mo	0	0	0	0	0	0
1010069307	69	1	0	0	1	1	0	0	4	sn	2-3mm		2020-06-23	2020.7.2	lobectomy	1	IAC	0	2	26	t1bnomo IA2	0	0	0	0	0	0
1010195455	64	7	1	0	0	4	0	0	1	none			2020-06-24	2020.7.2	lobectomy	0	none	0	0	0	pt1cnomoroIA3	0	0	0	0	0	0
2001571329	69	1	0	0	0	4	0	0	4	pggo	9-10mm		2020-06-24	2020.7.2	segmentectomy	0	AIS	0	2	7	ptis	0	0	0	0	0	0
60010062067	54	1	1	1	1	4	0	0	4	sn	20*15mm		2020-06-22	2020.7.2	lobectomy	1	IAC	0	2	9	pt1bnomo IA2	0	0	0	0	0	0
60010056908	57	2	0	0	0	4	0	0	4	sn	57*41mm		2020-06-22	2020.7.2	lobectomy	0	IAC	0	2	29	PT3NOMORO LNRO/29IIB	0	0	0	0	0	0
1005000105	68	1	1	1	0	4	0	0	1	pggo	28*19mm		2020-06-23	2020.7.2	lobectomy	0	IAC	0	2	19	T1NOMO	0	0	0	0	0	0
1010263622	58	2	1	0	0	4	0	0	4	sn	1mm		2020-06-19	2020.7.3	lobectomy	0	none	0	2	41	t2nomo IB	0	0	0	0	0	0
1009968469	49	1	0	1	1	1	0	0	4	none			2020-06-24	2020.7.3	wedge resection	1	IAC	1	2	11	pt2nom1m1a pi dissem IVA	0	0	0	0	0	0
1010129051	41	1	0	0	0	4	0	0	4	sn	5mm		2020-06-23	2020.7.4	wedge resection	1	IAC	0	2	3	/	0	0	0	0	0	0
1010142341	64	1	0	1	0	4	0	0	1	sn	28*15mm		2020-06-24	2020.7.5	segmentectomy	0	IAC	0	2	10	pt2n2mo IIIA	0	0	0	0	0	0
1009840185	63	1	1	1	0	4	0	0	2.3.	none			2020-06-22	2020.6.11	lobectomy	1	Squamous cell carcinoma	0	2	19	pt2an2moroIIIA	0	0	0	0	0	0
1010282053	57	1	1	0	0	4	1	0	4	sn	12mm		2020-06-24	2020.6.15	lobectomy	0	IAC	0	2	16	t1bnomoIA2	0	0	0	0	0	0
1010262811	59	1	0	0	0	4	0	0	4	sn	3.0*2.2cm		2020-06-24	2020.7.2	lobectomy	0	IAC	0	2	17	pt2n1moro IIB	0	0	0	0	0	0
1010169647	64	1	0	0	0	4	0	0	1	sn	8mm		2020-06-29	2020.7.7	segmentectomy	0	IAC	0	2	2	pt1anomoIAI	0	0	0	0	0	0
1009968311	54	7	0	1	0	4	0	0	1	none			2020-06-29	2020.7.7	lobectomy	0	IAC	0	2	17	pt1bnomo IA2	0	0	0	0	0	0
60010060653	54	1	1	1	0	4	0	0	4	sn	17*12mm		2020-06-29	2020.7.7	lobectomy	1	AIS	0	2	15	/	0	0	0	0	0	0
60010061747	59	2	0	1	0	4	0	0	4	sn	7mm		2020-06-29	2020.7.7	lobectomy	1	Squamous cell carcinoma	0	2	20	pt2nomoro LNR 0/20 IB	0	0	0	0	0	0
1010168016	72	2	0	0	0	4	0	0	1	sn	3.2*1.9cm		2020-06-30	2020.7.7	lobectomy	1	IAC	0	2	17	/	0	0	0	0	0	0
1010193614	55	1	0	0	1	1	0	0	4	pggo	7mm		2020-06-30	2020.7.7	segmentectomy	1	MIA	0	2	2	pt1a(mi)nomoroIAI	0	0	0	0	0	0
2501798793	52	1	0	0	0	4	0	0	3	none			2020-06-28	2020.7.7	lobectomy	1	none	0	2	25	pt1bnomoro IA2	0	0	0	0	0	0
1010278011	58	3	0	1	1	3	0	0	5	none			2020-06-23	2020.7.7	sleeve resection	0	Squamous cell carcinoma	0	2	14	pt2n1moro IIB	0	0	0	0	0	0
1010243840	67	2	0	0	0	4	0	0	2.3.	sn	16*13mm		2020-06-22	2020.7.2	lobectomy	0	Squamous cell carcinoma	0	2	13	pt1bnomoro	0	0	0	0	0	0
1009969918	52	1	2	1	0	4	0	0	4	sn	28*19mm		2020-06-29	2020.7.8	lobectomy	0	adenocarcinoma	0	2	26	t1cnomo IA3	0	0	0	0	0	0
1010229335	55	2	13	0	0	4	0	0	1	none			2020-06-18	2020-07-08	lobectomy	0	IAC	0	2	19	t2an0m0 IB	0	0	0	0	0	0
1009959951	61	7	0	0	0	4	0	0	3	sn	30*37mm		2020-06-28	2020.7.8	lobectomy	0	IAC	0	2	14	t2nomo IB	0	0	0	0	0	0
1010077349	51	1	1	0	0	4	0	0	2	sn	22*14		2020-06-28	2020-07-08	lobectomy	0	IAC		2	9	t2n2m1 IVA	0	0	0	0	0	0
1010067653	40	1	0	1	1	2	0	0	3	sn	11*10		2020-06-28	2020-07-08	lobectomy	0	IAC	0	2	28	pt1bn0m0r0 IA2	0	0	0	0	0	0
1009957763	57	1	0	0	1	2	0	0	1	sn	18*16		2020-06-28	2020-07-08	lobectomy	0	IAC	0	2	36	pt1bn0m0 IA2	0	0	0	0	0	0
1004330175	73	3	0	1	0	4	0	0	4	sn	10mm	4.94	2020-06-29	2020.7.8	segmentectomy	0	none	0	2	10	/	0	0	0	0	0	0
1010077397	60	7	0	1	0	4	0	0	1	none			2020-06-28	2020.7.8	lobectomy	0	none	0	0	0	/	0	0	0	0	0	0
1010129052	68	1	1	0	1	4	0	0	3	sn	23*18mm		2020-06-29	202.7.9	lobectomy	0	adenocarcinoma	1	2	21	pt1bnomoro IA2	0	0	0	0	0	0
2501433660	58	1	0	0	0	4	0	0	1	ggo	18*12		2020-07-01	2020-07-09	segmentectomy	0	IAC	0	0	0	pt1bn0m0 IA2	0	0	0	0	0	0
60010061020	58	1	1	1	0	4	0	0	1	sn	36*24		2020-06-23	2020-07-09	lobectomy	0	IAC	0	2	18	pt2an0m0r0 IB	0	0	0	0	0	0
1010046961	48	2	0	1	0	4	0	0	1	mggo	14*20	15.3*11*15	2020-07-02	2020-07-09	lobectomy	0	IAC	0	2	15	pt1bn0m0r0 IA2	0	0	0	0	0	0
1009914205	56	1	0	0	0	4	0	0	4	sn	23*15		2020-06-29	2020-07-09	lobectomy	1	IAC	0	2		T1BN2M0 IIIA	0	0	0	0	0	0
1010186697	54	1	0	0	0	4	0	0	4	sn	12*10		2020-06-30	2020-07-09	lobectomy		IAC	1	2	22	pt2VISC pi n0m0 IB	0	0	0	0	0	0
1010000775	45	1	0	0	0	4	0	0	1	ggo	16*11		2020-07-01	2020-07-09	segmentectomy	0	IAC	0	2	29	pt1an0m0 IA1	0	0	0	0	0	0
1010183966	58	1	1	0	0	4	0	0	4	sn	8*8		2020-06-28	2020-07-09	lobectomy	0	IAC	pl0	2	15	pt1an0m0 IA1	0	0	0	0	0	0
2501817896	32	1	0	0	0	4	0	0	2	SN	21*17		2020-07-01	2020-07-09	lobectomy	0	IAC	1	2	18	PT2N0M0R0 IB	0	0	0	0	0	0
1010278394	59	1	2	0	0	4	0	0	Bipulmonary	ggo	8		2020-07-02	2020-07-09	segmentectomy	1	IAC	0	1	0	0		0	0	0	0	0
60010065949	70	1	1	1	1	1	0	0	4	sn	22*21mm		2020-06-30	2020.7.9	lobectomy	1	adenocarcinoma	0	2	37	pt1bnomoro IA2	0	0	0	0	0	0
2501819487	64	1	0	0	0	4	0	0	1	mggo	26*17mm	14.57mm	2020-07-01	2020.7.10	lobectomy	0	adenocarcinoma	0	2	30	pt1bnomoro IA2	0	0	0	0	0	0
1010067700	28	23	0	0	1	4	0	0	3	ggo	7		2020-07-01	2020-07-10	segmentectomy	0	benign	0	2	0	0	0	0	0	0	0	0
1010140299	58	3	0	1	0	4	0	0	1	sn	12		2020-06-30	2020-07-10	wedge resection	0	IAC		2	0	IV B	0	0	0	0	0	0
1010069821	61	2	1	0	0	4	0	0	5	sn	24*21mm		2020-07-01	2020.6.8	lobectomy	0	IAC	0	2	6	T1N2MOIIIA	0	0	0	0	0	0
1010168946	64	1	0	0	0	4	0	0	2	sn	23*17mm		2020-07-02	2020.7.10	lobectomy	0	IAC	0	2	20	T1NBNOMOIA	0	0	0	0	0	0
60010069390	53	1	0	0	0	4	0	0	4	pggo	14*13		2020-07-03	2020-07-10	lobectomy	0	AIS	0	2	24	TIS n0m0r0 0	0	0	0	0	0	0
1010169981	78	1	1	1	0	4	0	0	3	sn	33*25mm		2020-07-02	2020.7.10	wedge resection	1	IAC	0	2	19	pt2n2moro IIIA	0	0	0	0	0	0
1009968137	51	1	0	0	1	2	0	0	1	MGGO	17*20	6.72mm	2020-06-30	2020-07-11	lobectomy	0	IAC	0	2	13	PT1BN0M0 ia2	0	0	0	0	0	0
1010157065	50	23	0	0	0	4	0	0	3	sn	18*15		2020-07-03	2020-07-11	lobectomy	0	adenocarcinoma		2	0	PT1N1M1R0 IV	0	0	0	0	0	0
60010069218	65	1	0	0	0	4	0	0	3	sn	21*19mm		2020-07-02	2020.7.11	lobectomy	1	IAC	0	2	15	pt2n1moIIB	0	0	0	0	0	0
1010047400	75	1	0	0	0	4	0	0	1	pggo	16mm		2020-07-03	2020.7.11	segmentectomy	1	AIS	0	1	1	/	0	0	0	0	0	0
60010050463	62	1	0	0	0	4	0	0	1	pggo	10mm		2020-07-06	2020.7.11	segmentectomy	1	IAC	0	2	18	pt1a(mi)nomoroIAI	0	0	0	0	0	0
2501756668	64	1	0	0	1	1	0	0	1	sn	30*28mm		2020-07-02	2020.7.11	lobectomy	0	IAC	0	2	16	T2NOMOIB	0	0	0	0	0	0
1010157065	50	23	0	0	0	4	0	0	3	sn	18*15		2020-07-03	2020-07-11	lobectomy	0	adenocarcinoma		2	0	PT1N1M1R0 IV	0	0	0	0	0	0
1010169291	62	1	0	1	0	4	0	0	3	sn	31*22mm		2020-07-03	2020.7.11	lobectomy	1	adenocarcinoma	0	2	27	pt2anomoIB	0	0	0	0	0	0
1010222427	73	7	1	1	0	4	0	0	3	none			2020-06-12	2020.7.12	sleeve resection	0	Squamous cell carcinoma	0	2	18	pt1nomoro	0	0	0	0	0	0
1010279082	62	7	0	0	0	4	0	0	1	sn	3.8*2.5cm		2020-07-01	2020.7.12	lobectomy	0	IAC	0	2	21	pt2nimoroIIB	0	0	0	0	0	0
60010069763	52	1	0	0	0	4	0	0	4	MGGO	16*11	7mm	2020-07-01	2020-07-12	segmentectomy	0	IAC	0	1	0	pt1an0m0 IA1	0	0	0	0	0	0
1004836722	65	1	0	0	0	4	0	0	4	mggo	12*5mm	10.52mm	2020-06-24	2020.7.12	lobectomy	0	IAC	0	2	8	pt1anomoroIA	0	0	0	0	0	0
1010002298	78	2	1	0	0	4	0	0	4	pggo	14*15mm		2020-07-01	2020.7.13	lobectomy	0	IAC	0	2	9	tminomoIAI	0	0	0	0	0	0
60010063348	53	1	0	0	1	4	4	0	4	mggo	12*10	4.73	2020-06-30	2020-07-13	segmentectomy	0	IAC	0	1	10	t1n0m0 IA1	0	0	0	0	0	0
1010028579	41	1	0	0	0	4	0	0	4	pggo	6		2020-07-06	2020-07-13	segmentectomy	0	AIS	0	1	8	0	0	0	0	0	0	0
1001497563	65	1	0	0	0	4	0	0	1	mggo	16*14mm	11.22mm	2020-07-06	2020.7.13	segmentectomy	1	MIA	0	2	6	pt1a(mi)nomoro	0	0	0	0	0	0
1009092717	38	1	0	0	0	4	0	0	1	ggo	10		2020-07-07	2020-07-14	segmentectomy	0	AIS	0	1	3	pt1an0m0r0 IA1	0	0	0	0	0	0
1010062298	68	1	1	0	0	4	0	0	1	sn	No preoperative CT was found		2020-07-02	2020.7.14	wedge resection	0	small cell lung cancer	0	2	21	T1N1MOIIIB	0	0	0	0	0	0
2002316334	44	1	0	1	0	4	0	0	2	GGO	8*7	12.52mm	2020-07-08	2020-07-14	lobectomy	0	MIA	0	1	3	t1n0m0 IA1	0	0	0	0	0	0
60010058177	57	1	0	0	0	4	0	0	1	sn	27*17		2020-07-01	2020-07-10	lobectomy	0	IAC	PL1	2	0	pt2n2m0r0 IIIA	0	0	0	0	0	0
1005949370	41	1	0	0	0	4	0	0	1	mggo	10*9	2.83	2020-07-07	2020-07-15	segmentectomy	0	MIA		0	0	t1a(mi)n0m0r0 IA1	0	0	0	0	0	0
2501801113	58	1	0	0	0	4	0	0	4	ggo	9		2020-07-06	2020-07-15	segmentectomy	0	IAC		2	3	pt1an0m0r0 IA1	0	0	0	0	0	0
1010223118	68	3	1	0	0	4	0	0	3	sn	24*17mm		2020-07-06	2020.7.15	lobectomy	1	IAC	0	2	30	/	0	0	0	0	0	0
1010029958	33	2	0	0	0	4	0	0	4	sn	34*28		2020-07-09	2020-07-15	wedge resection	0	IAC	0	2	0	IV B	0	0	0	0	0	0
60010069634	63	1	0	0	1	4	0	0	1	sn	16*13mm		2020-07-07	2020.7.15	lobectomy	1	IAC	0	2	8	/	0	0	0	0	0	0
1009699626	49	1	0	0	0	4	0	0	1	ggo	10*11		2020-07-07	2020-07-16	lobectomy	0	MIA	0	2	0	pt1a(mi)n0m0r0 IA1	0	0	0	0	0	0
1010195819	50	8	0	0	1	1	0	0	4	ggo	10		2020-07-07	2020-07-16	lobectomy	0	MIA	0	2	5	tmin0m0 IA1	0	0	0	0	0	0
1001634171	34	1	0	0	0	4	0	0	1	ggo	10*8		2020-07-07	2020-07-16	segmentectomy	0	AIS	0	1	4	0	0	0	0	0	0	0
1010155823	56	1	2	0	1	2	0	0	4	ggo	14*11		2020-07-09	2020-07-16	segmentectomy	0	IAC	0	1	11	pt1bn0m0r0 IA2	0	0	0	0	0	0
2501502301	69	1	0	0	0	4	0	0	4	mggo	14*12mm		2020-07-08	2020.7.16	lobectomy	0	MIA	0	2	22	pt1a(mi)nomoroIAI	0	0	0	0	0	0
2002228299	49	1	0	0	1	4	0	0	1	ggo	9		2020-07-07	2020-07-16	lobectomy	0	AIS	0	2	8	0	0	0	0	0	0	0
1010046777	59	1	0	0	1	1	0	0	5	ggo	13*11		2020-07-07	2020-07-16	segmentectomy	0	IAC	0	2	9	pt1bn0m0r0 IA2	0	0	0	0	0	0
1010046845	64	2	1	0	0	4	0	0	1	none			2020-07-01	2020.7.16	sleeve resection	0	none	0	2	15	pt3n1moroIIIA	0	0	0	0	0	0
1010183367	73	3	1.2	0	0	4	0	0	2.3.	sn	15*20mm		2020-06-28	2020.7.17	lobectomy	1	none	0	2	22	/	0	0	0	0	0	0
1005644478	73	1	0	0	0	4	0	0	1	sn	36*24		2020-07-09	2020.7.17	lobectomy	0	IAC	0	2	13	pt2nomoroIB	0	0	0	0	0	0
1010137110	69	8	1.2	1	0	4	0	0	5	sn	28*18mm		2020-07-02	2020.7.17	lobectomy	1	Squamous cell carcinoma	0	2	33	pt2anomoro IB	0	0	0	0	0	0
1010073166	55	8	1	1	0	4	0	0	1	none			2020-07-09	2020-07-17	lobectomy	0	IAC	0	2	19	t1bn0m0 IA2	0	0	0	0	0	0
1010099315	68	1	1	0	0	4	0	0	5	sn	10mm		2020-07-10	2020.7.18	segmentectomy	1	IAC	0	2	11	pt1bnomoro IA	0	0	0	0	0	0
1010281786	67	2	0	1	0	4	0	0	2.3.	sn	54*58mm		2020-07-08	2020.7.18	sleeve resection	0	none	0	2	7	/	0	0	0	0	0	0
1010167691	62	7	1	0	0	4	0	0	1	sn	18*16mm		2020-07-09	2020.7.18	lobectomy	1	IAC	0	2	18	pt1bnomoro IA2	0	0	0	0	0	0
1010213408	71	1	0	1	0	4	0	0	1.2	sn	41*42*45mm		2020-07-08	2020.7.18	lobectomy	0	IAC	0	2	31	pt2bnomoIIb	0	0	0	0	0	0
1009914473	35	1	0	0	0	4	0	0	1	ggo	17*11		2020-07-10	2020-07-18	lobectomy	0	IAC		2	4	pt1bn2m0r0 IIB	0	0	0	0	0	0
1010247251	54	1	1	1	0	4	0	1	1	none			2020-07-08	2020-07-19	lobectomy	0	Squamous cell carcinoma	0	2	0	IIB	0	0	0	0	0	0
1010156988	33	1	0	1	0	4	0	0	1	ggo	15*13		2020-07-10	2020-07-19	segmentectomy	0	IAC	0	1	9	pt1n0m0r0 IA	0	0	0	0	0	0
60010066116	73	1	1	1	0	4	0	0	2	sn	24*20mm		2020-07-03	2020.7.19	lobectomy	0	adenocarcinoma	0	2	16	pt2n2mo IIIA	0	0	0	0	0	0
1008797095	71	7	1	1	0	4	0	0	5	sn	16*13mm		2020-07-07	2020.7.20	wedge resection	0	IAC	0	2	2	pt1bnomo IA2	0	0	0	0	0	0
1009842583	52	24	0	1	0	4	0	0	4	sn	32*11		2020-07-13	2020-07-20	lobectomy	0	adenocarcinoma	0	2	21	pt1bn0m0r0 IA2	0	1	0	0	0	0
1010060140	57	1	0	0	1	12	0	0	1	mggo	42*24	19*20	2020-07-14	2020-07-20	lobectomy	0	IAC	0	2	23	pt2an0m0r0 IB	0	0	0	0	0	0
1010247268	40	1	0	0	0	4	0	0	5	sn	18*16		2020-07-08	2020-07-20	lobectomy	1	IAC	0	2	5	pt1n2m0r0 IIIA	0	0	0	0	0	0
1007349959	67	1	0	0	0	4	0	0	4	pggo	7mm		2020-07-13	2020.7.7	segmentectomy	1	AIS	0	2	12	ptisnomoIAI	0	0	0	0	0	0
1010028244	66	8	1	0	0	4	0	0	1.2	sn	10*11mm		2020-07-09	2020.7.20	wedge resection	1	adenocarcinoma	0	2	21	pt1bnomo IA2	0	0	0	0	0	0
1010156332	56	12	1	0	0	4	0	0	3	sn	9		2020-07-08	2020-07-20	lobectomy	1	IAC	0	2	20	pt1bn0m0r0 IA2	0	0	0	0	0	0
1009969658	68	7	0	1	0	4	0	0	1	sn	42*39mm		2020-07-06	2020.7.20	lobectomy	0	Squamous cell carcinoma	0	2	35	/	0	0	0	0	0	0
1005950543	58	3	13	0	0	4	0	0	1	ggo	15*9		2020-07-13	2020-07-21	segmentectomy	0	MIA	0	1	2	pt1an0m0r0 IA	0	0	0	0	0	0
2001809349	55	1	0	0	0	4	0	0	1	sn	17*16		2020-07-13	2020-07-21	lobectomy	0	IAC	0	2	20	pt1bn0m0r0 IA2	0	0	0	0	0	0
1010052752	55	1	0	0	1	1	1	0	1	none			2020-07-13	2020-07-21	lobectomy	0	IAC	0	2	10	pt1n0m0 IA2	0	0	0	0	0	0
1009914359	57	7	23	1	0	4	0	0	4	none			2020-07-13	2020-07-21	lobectomy	0	IAC	0	2	20	pt1cn2m0r0 IIB	0	0	0	0	0	0
1008673177	34	1	0	0	0	4	0	0	1	ggo	12		2020-07-14	2020-07-21	segmentectomy	1	MIA	0	2	2	t1an0m0 IA1	0	0	0	0	0	0
1010279996	63	1	0	0	0	4	0	0	1	sn	26*22mm		2020-06-29	2020.7.22	wedge resection	1	IAC	0	2	17	pt1cnomoroIA3	0	0	0	0	0	0
1010071522	48	1	0	0	0	4	0	0	1	ggo	17*13		2020-07-16	2020-07-22	segmentectomy	1	IAC		2	17	pt1bn0m0r0 IA2	0	0	0	0	0	0
1010054768	57	1	0	0	0	4	0	0	1	mggo	25*18	12*9	2020-07-15	2020-07-22	lobectomy	0	IAC	1	2	16	pt2VISC PI N0MX IIA	0	0	0	0	0	0
2501738546	59	1	0	0	0	4	1	0	1	sn	12*14		2020-07-15	2020-07-22	segmentectomy	0	IAC	0	1	12	pt1bn0m0r0 IA2	0	0	0	0	0	0
1009951697	30	1	0	0	1	1	3	0	4	ggo	8*6		2020-07-16	2020-07-23	lobectomy	0	AIS	0	2	11	pt1a(mi)n0m0r0 IA1	0	0	0	0	0	0
1010245951	52	1	0	0	0	4	1	0	1	mggo	21*16	8.57	2020-07-15	2020-07-23	lobectomy	1	IAC	0	2	19	IA2	0	0	0	0	0	0
60010060657	48	1	0	0	0	4	0	0	1	sn	6		2020-07-17	2020-07-24	segmentectomy	0	MIA	0	1	8	IA1	0	0	0	0	0	0
1010097781	52	2	0	1	0	4	0	0	3	ggo	114*107		2020-07-13	2020-07-24	lobectomy	0	small cell lung cancer	0	2	16	IIIB	0	0	0	0	0	0
1010156695	62	3	3	1	0	4	0	0	4	sn	8*9mm		2020-07-08	2020.7.24	lobectomy	0	adenocarcinoma	0	2	16	t1an2amo IIIA	0	0	0	0	0	0
1010000647	58	1	0	0	0	4	0	0	2	sn	14*13		2020-07-16	2020-07-24	lobectomy	0	IAC	0	2	28	pt1bn0m0r0 IA2	0	0	0	0	0	0
60010078212	58	2	0	0	0	4	0	0	5	sn	39*37		2020-07-17	2020-07-24	lobectomy	0	IAC		2	15	t2n0m0 IB	0	0	0	0	0	0
1010122990	56	2	1	1	0	4	0	0	4	sn	11		2020-07-16	2020-07-24	lobectomy	0			1	18	pt1bn0m0r0 IA2	0	0	0	0	0	0
1010091751	45	1	0	0	0	4	1	0	4	mggo	13*10	4.14	2020-07-17	2020-07-24	lobectomy	0	MIA	0	2	19	pt1a(mi)n0m0r0 IA1	0	0	0	0	0	0
1010171712	59	1	1	0	1	1	0	0	1	sn	11*7		2020-07-17	2020-07-25	segmentectomy	0	IAC	0	2	3	pt1bn0m0r0 IA2	0	0	0	0	0	0
1001833252	70	1	0	1	0	4	0	0	2	pggo	19*12mm		2020-07-16	2020.7.25	lobectomy	0	MIA	0	2	22	pt1a(mi)nomoroIAI	0	0	0	0	0	0
1008635322	64	2	0	0	0	4	0	0	4	sn	16*20mm		2020-07-16	2020.7.25	lobectomy	1	adenocarcinoma	0	2	19	pt2nomoIB	0	0	0	0	0	0
1010060035	63	2	0	0	0	4	0	0	2.3.	sn	No preoperative CT was found		2020-07-14	2020.7.25	lobectomy	0	Squamous cell carcinoma	0	2	31	t2centrnomo IB	0	0	0	0	0	0
1010027932	63	1	1	1	0	4	0	0	4	sn	2-5mm		2020-07-08	2020.7.17	lobectomy	0	adenocarcinoma	0	2	24	/	0	0	0	0	0	0
60010083730	55	1	0	0	0	4	0	0	4	mggo	11	1.6	2020-07-15	2020-07-26	segmentectomy	1	MIA	0	1	0	0	0	0	0	0	0	0
60010089450	60	1	0	1	1	2	0	0	1	sn	No preoperative CT was found		2020-07-15	2020.7.26	lobectomy	1	IAC	0	2	42	pt1anomo	0	0	0	0	0	0
1010220219	78	7	3	1	0	4	0	0	1	sn	10*7mm		2020-07-16	2020.7.27	segmentectomy	0	IAC	0	2	27	/	0	0	0	0	0	0
1010114179	68	1	0	0	0	4	0	0	3	pggo	18*13mm		2020-07-20	2020.7.27	lobectomy	1	IAC	0	2	15	pt1bnomoro LNR 0/15 IA2	0	0	0	0	0	0
60010081648	52	1	0	0	0	4	0	0	1	sn	28*25		2020-07-17	2020-07-27	lobectomy	0	IAC	0	2	18	pt1cn0m0r0 IA3	0	0	0	0	0	0
1009968931	47	1	0	0	0	4	0	0	4	mggo	12*10	7.8	2020-07-17	2020-07-27	lobectomy	0	IAC	0	2	23	pt1bn0m0r0 IA2	0	0	0	0	0	0
1009911713	54	2	0	0	1	2	1	1	1	ggo	5		2020-07-21	2020-07-28	lobectomy	0	AIS	0	1	9	pt1n0m0r0 IA1	0	0	0	0	0	0
1002564251	48	1	0	0	1	4	0	0	1	mggo	18*8	7.4	2020-07-20	2020-07-28	segmentectomy	1	IAC	0	1	26	pt1bn0m0r0 IA2	0	0	0	0	0	0
1004312862	43	8	0	0	0	4	0	0	1	ggo	10*13		2020-07-20	2020-07-28	segmentectomy	1	MIA	0	1	2	IA1	0	0	0	0	0	0
1001077482	57	1	0	0	0	4	1	0	3	mggo	13*10	10.2*5	2020-07-16	2020-07-28	lobectomy	0	IAC	0	2	0	pt2n0m0r0 IB	0	0	0	0	0	0
1009912100	50	1	0	1	0	4	0	0	4	sn	16*8		2020-07-20	2020-07-28	lobectomy	0	IAC	0	1	20	pt1bn0m0r0 IA2	0	0	0	0	0	0
1005522257	48	1	0	0	0	4	0	0	3	mggo	9	3	2020-07-22	2020-07-29	segmentectomy	0	AIS		1	3	0	0	0	0	0	0	0
1008124306	29	1	0	0	0	4	0	0	1	sn	16*13		2020-07-22	2020-07-29	lobectomy	0	IAC	0	2	0	pt1bn0m0r0 IA2	0	0	0	0	0	0
1008177433	46	1	0	2	0	4	0	0	1	GGO	5		2020-07-20	2020-07-29	wedge resection	0	IAC	0	2	14	pt1n0m0 IA	0	0	0	0	0	0
1010241164	25	1	0	1	0	4	0	0	4	sn	33*16		2020-07-24	2020-07-29	wedge resection	0	IAC	0	0	0	ct2nxm1a IVA	0	0	0	0	0	0
1010245906	49	1	0	0	0	4	0	0	4	ggo	8		2020-07-23	2020-07-29	segmentectomy	0	AAH	0	1	6	0	0	0	0	0	0	0
1010128356	66	1	0	1	0	4	0	0	5	sn	6*7mm		2020-07-21	2020.7.29	segmentectomy	1	AIS	0	2	1	/	0	0	0	0	0	0
1010246844	57	1	0	2	0	4	0	0	1	sn	10		2020-07-21	2020-07-29	lobectomy	0	adenocarcinoma	0	2	31	t1an0m0 IA1	0	0	0	0	0	0
9010102737	71	1	2	0	1	4	0	0	4	pggo	12mm		2020-07-21	2020.7.29	wedge resection	0	AIS	0	2	4	pt1a(mi)nomoroIAI	0	0	0	0	0	0
60010094868	57	8	1	0	0	4	0	0	5	sn	15*12		2020-07-24	2020-07-30	lobectomy	0	IAC	0	2	13	IA	0	0	0	0	0	0
1006439293	37	1	0	0	0	4	0	0	1	ggo	8		2020-07-24	2020-07-30	lobectomy	1	AIS	0	1	3	0	0	0	0	0	0	0
1009888329	55	1	1	2	0	4	0	0	5	sn	32*28		2020-07-24	2020-07-30	segmentectomy	0	IAC	0		6	pt2an0m0r0 IB	0	0	0	0	0	0
1010171337	61	8	1	0	0	4	0	0	1	sn	32*27mm		2020-07-23	2020.7.31	lobectomy	1	adenocarcinoma	0	2	25	IB	0	0	0	0	0	0
1010278548	69	2	1	1	0	4	0	0	2.3.	sn	No preoperative CT was found		2020-07-17	2020.7.31	lobectomy	0	Squamous cell carcinoma	0	2	21	tp2nomoro IB	0	0	0	0	0	0
1010001420	66	7	1	0	0	4	0	0	1	sn	11*6mm		2020-07-20	2020.7.31	wedge resection	1	IAC	PLI	2	38	/	0	0	0	0	0	0
9010103509	52	1	0	0	0	4	0	0	2	sn	7		2020-07-09	2020-07-25	lobectomy	0		0		0	0	0	0	0	0	0	0
1010194461	56	1	0	0	0	4	0	0	3	ggo	18*10		2020-07-14	2020-07-31	lobectomy	0	IAC	0	2	27	pt1bn0m0r0 IA2	0	0	0	0	0	0
2001156940	50	1	0	0	0	4	1	0	4	ggo	8		2020-07-22	2020-07-31	lobectomy	0	AIS	0	1	2	0	0	0	0	0	0	0
1010052707	69	1	1.2	1	0	4	0	0	4	sn	37*34mm		2020-07-21	2020.7.31	wedge resection	0	adenocarcinoma	1	2	20	/	0	0	0	0	0	0
60010077119	49	1	0	0	0	4	0	0	1	mggo	13*8	3	2020-07-21	2020-07-31	lobectomy	0	IAC	0	2	11	IA1	0	0	0	0	0	0
1010247181	56	8	0	0	0	4	0	0	2	ggo	26*23		2020-07-22	2020-07-31	lobectomy	0	IAC	0	2	27	pt2an1m0r0 IIB	0	0	0	0	0	0
1002237046	68	8	0	0	0	4	0	0	4	sn	24*20mm		2020-07-24	2020.7.31	lobectomy	1	IAC	0	2	28	/	0	0	0	0	0	0
1009859630	61	2	0	1	0	4	0	0	3	sn	24*18mm		2020-07-23	2020.8.1	lobectomy	0	adenocarcinoma	0	2	22	PT3N2MORO IIIB	0	0	0	0	0	0
1009858593	52	1	0	0	0	4	0	0		none			2020-07-22	2020-08-01	lobectomy	0	adenocarcinoma	0	2	0	t4invn0m0 IIIA	0	0	0	0	0	0
60010093990	54	1	0	0	0	4	0	0	5	mggo	20*14	7	2020-07-24	2020-08-01	lobectomy	0	IAC	0	2	15	ia2	0	0	0	0	0	0
1009835081	52	8	0	0	1	4	0	0	4	sn	21*11		2020-07-21	2020-08-01	lobectomy	0	Squamous cell carcinoma	0	2	19	pt2n0m0 IB	0	0	0	0	0	0
1010002454	76	7	1	1	0	4	0	0	2	sn	32*25mm		2020-07-24	2020.8.2	lobectomy	0	IAC	0	2	26	/	0	0	0	0	0	0
60010089736	59	2	3	1	0	4	0	0	1	sn	32*12		2020-07-20	2020-08-02	sleeve resection	0	Squamous cell carcinoma	0	2	0	pt2n0m0r0 IB	0	0	0	0	0	0
1009935481	68	1	0	1	0	4	0	0	4	sn	31*16mm		2020-07-27	2020.8.2	lobectomy	0	adenocarcinoma	0	2	27	/	0	0	0	0	0	0
1003245798	55	8	0	1	0	4	0	0	2	sn	17*12		2020-07-22	2020-08-03	lobectomy	0	IAC	0	2	11	pt1bn0m0r0 IA2	0	0	0	0	0	0
1010100996	57	1	1	0	0	4	0	0	2	ggo	8*6		2020-07-27	2020-08-03	wedge resection	0	adenocarcinoma		0	2		0	0	0	0	0	0
60010076565	55	8	0	0	0	4	0	0	1	MGGO	21*18	7.9*10	2020-07-22	2020-08-03	lobectomy	0	IAC	0	0	0	pt1bn0m0r0 IA2	0	0	0	0	0	0
1010013633	54	8	0	0	0	4	0	0	1	sn	18*14		2020-07-27	2020-08-03	lobectomy	0	adenocarcinoma	0	2	19	t1bn2a2m0 IIIA	0	0	0	0	0	0
1008582235	50	1	1	1	0	4	0	0	1	ggo	13		2020-07-24	2020-08-03	lobectomy	0	MIA	0	1	8	pt1a(mi)n0m0r0 IA1	0	0	0	0	0	0
1010060169	57	2	1	1	0	4	0	0	1	SN	32*30		2020-07-22	2020-08-03	lobectomy	0	Squamous cell carcinoma	0	2	18	t2an2m0 IIIA	0	0	0	0	0	0
1009994922	72	8	0	0	0	4	0	0	1	sn	21*21*23mm		2020-07-27	2020.8.4	lobectomy	1	IAC	0	2	6	pt2n2moro IIIA	0	0	0	0	0	0
1006755989	54	1	0	0	0	4	4	0	4	ggo	19*11		2020-07-28	2020-08-04	Magnetic bronchoscopy+wedge resection of left upper pulmonary nodule	1	AIS	0	0	0	0	0	0	0	0	0	0
1009935444	69	1	0	0	0	4	0	0	4	sn	14*15mm		2020-07-27	2020.8.4	lobectomy	0	IAC	0	2	19	pt1bnomoro IA2	0	0	0	0	0	0
1009912059	64	1	1	0	0	4	0	0	3	sn	38*32mm		2020-07-27	2020.8.4	lobectomy	1	IAC	0	2	24	pt2nomoro IB	0	0	0	0	0	0
1010242364	54	2	0	1	0	4	0	0	2	sn	10*7		2020-07-27	2020-08-04	wedge resection	1	IAC			31	t1n0m0 IA1	0	0	0	0	0	0
60010084137	69	1	1	0	0	4	0	0	1	sn	28*19mm		2020-07-20	2020.8.4	segmentectomy	1	IAC	0	2	22	/	0	0	0	0	0	0
60010055650	51	1	0	0	0	4	0	0	5	sn	19*18		2020-07-29	2020-08-04	lobectomy	0	IAC	PL0	1	9	IA1	0	0	0	0	0	0
60010089636	52	1	0	0	0	4	0	0	1	mggo	10*8	9	2020-07-27	2020-08-04	segmentectomy	0	IAC		0	0	IA1	0	0	0	0	0	0
1003814692	59	8	12	0	0	4	0	0	4	ggo	7		2020-07-29	2020-08-04	segmentectomy	0	AIS	0	1	5	0	0	0	0	0	0	0
1010028116	59	23	0	0	0	4	0	0	5	sn	26*16		2020-07-24	2020-08-04	lobectomy	0	Squamous cell carcinoma	0	2	9	pt1cn0m0r0 IA3	0	0	0	0	0	0
1009859729	67	1	1	0	0	4	0	0	4	pggo	12*9mm		2020-07-29	2020.8.5	lobectomy	0	AIS	0	2	11	/	0	0	0	0	0	0
1010045614	55	1	0	0	0	4	0	0	1	ggo	8		2020-07-28	2020-08-05	segmentectomy	0	IAC	0	2	11	t1an0m0 IA1	0	0	0	0	0	0
1010028456	58	1	13	1	0	4	0	0	1	sn	11*8		2020-07-10	2020-08-05	lobectomy	0	MIA	0	1	8	pt(mi)n0m0 IA1	0	0	0	0	0	0
1009992936	56	1	1	0	1	1	0	0	1	ggo	16*17		2020-07-28	2020-08-05	lobectomy	0	adenocarcinoma	0	2	14	pt2 VISC pi n0m0r0 IB	0	0	0	0	0	0
1010241535	48	8	1	0	0	4	0	0	1	sn	19*14		2020-07-27	2020-08-05	lobectomy	0	IAC	0	2	3	pt2n2m0r0 IIIA	0	0	0	0	0	0
60010095076	68	1	3	1	0	4	0	0	5	sn	20*17mm		2020-07-28	2020.8.5	lobectomy	0	IAC	0	2	31	t1nomoIA	0	0	0	0	0	0
1010170861	52	2	0	2	0	4	0	0	1	sn	26*23		2020-07-27	2020-08-05	segmentectomy	0	IAC	0	2	19	pt1cn0m0r0 IA3	0	0	0	0	0	0
1008984151	50	1	0	2	0	4	0	0	1	mggo	27*20	21*16	2020-07-29	2020-08-05	lobectomy	0	IAC	0	2	19	pt1cn0m0r0 IA3	0	0	0	0	0	0
1010043917	66	2	0	0	0	4	0	0	4	sn	No preoperative CT was found		2020-08-13	2020.8.23	lobectomy	0	adenocarcinoma	0	2	4	pt3nomx	0	0	0	0	0	0
1009890418	64	-	0	1	1	2	0	0	2	sn	12*11mm		2020-07-29	2020.8.6	lobectomy	0	IAC	0	2	16	pt1nomoIA	0	0	0	0	0	0
1009836726	46	24	0	0	1	1	0	0	2	sn	35*28		2020-07-24	2020-08-06	lobectomy	0	adenocarcinoma	0	2	0	pt2n2m1 Iva	0	0	0	0	0	0
1010156762	48	1	0	0	0	4	0	0	4	ggo	14*9		2020-07-30	2020-08-06	segmentectomy	0	AIS	0	1	15	0	0	0	0	0	0	0
2501801481	43	1	0	0	0	4	0	0	1	ggo	7*5		2020-07-31	2020-08-06	segmentectomy	1	MIA	0	1	6	0	0	0	0	0	0	0
1010167590	62	1	0	0	1	2	0	0	1	sn	13*10mm		2020-07-30	2020.8.8	lobectomy	1	IAC	0	2	11	t1anomo	0	0	0	0	0	0
1009857675	53	2	0	0	0	4	0	0	4	mggo	13*15	3	2020-07-31	2020-08-06	segmentectomy	0	AIS	0	2	3	0	0	0	0	0	0	0
1008600972	67	1	0	1	1	2	0	0	5	sn	11*9mm		2020-07-27	2020.8.6	segmentectomy	0	IAC	0	2	2	/	0	0	0	0	0	0
1010100227	58	27	0	1	0	4	0	0	3	sn	72*66		2020-07-29	2020-08-06	lobectomy	0	IAC	0	2	0	pt4n2m1c IVB	0	0	0	0	0	0
2501726868	50	1	0	0	1	12	0	0	3	mggo	9*11	6.9*5	2020-07-28	2020-08-06	segmentectomy	0	MIA	0	1	2	pt1a（mi)n0m0r0 IA1	0	0	0	0	0	0
60010102695	70	1	0	0	0	4	0	0	3	sn	17*13mm		2020-07-31	2020.8.7	lobectomy	0	IAC	0	2	15	pt1bnomo IA2	0	0	0	0	0	0
1005372636	66	1	1.2	0	0	4	0	0	5	sn	10*8mm		2020-07-30	2020.8.7	lobectomy	1	IAC	0	2	20	pt1bnomo IA2	0	0	0	0	0	0
60010094153	64	2	0	0	0	4	0	0	1	pggo	9*7mm		2020-07-30	2020.8.7	segmentectomy	0	AIS	0	2	14	/	0	0	0	0	0	0
2001219776	56	1	1	1	0	4	0	0	4	sn	63*30		2020-07-24	2020-08-07	lobectomy	0	Squamous cell carcinoma	0	2	8	pt2bn0m0r0 IIIA	0	0	0	0	0	0
1010036592	54	8	0	1	0	4	0	0	1	mggo	12*8	1	2020-07-31	2020-08-07	segmentectomy	0	IAC	0	1	2	IA2	0	0	0	0	0	0
1009587189	59	2	0	1	0	4	0	0	4	sn	17*13		2020-07-28	2020-08-07	lobectomy	0	IAC	0	2	18	pt1bn0m0 IA2	0	0	0	0	0	0
1009877596	53	1	0	0	0	4	0	0	4	ggo	11		2020-07-31	2020-08-07	segmentectomy	0	MIA	0	2	12		0	0	0	0	0	0
1010102471	66	1	1	0	0	4	0	0	4	sn	2-3mm		2020-07-30	2020.8.7	lobectomy	0	IAC	0	2	20	pt1bnomo IA2	0	0	0	0	0	0
1002457486	46	1	0	0	0	4	0	0	1	sn	9*7		2020-07-31	2020-08-08	segmentectomy	1	MIA	0	2	5	tmin0m0 IA1	0	0	0	0	0	0
2501809585	53	1	0	0	0	4	0	0	4	ggo	21*20		2020-07-30	2020-08-09	lobectomy	1	IAC	0	2	14	pt1cn0m0 IA3	0	0	0	0	0	0
1010188385	63	1	0	0	0	4	0	0	3	sn	17*10mm		2020-07-31	2020.8.9	segmentectomy	1	IAC	0	2	19	pt1bnomoro IA2	0	0	0	0	0	0
1010036601	64	2	0	1	0	4	0	0	2.3	sn	37*20mm		2020-07-30	2020.8.9	wedge resection	1	IAC	1	2	19	t2nomo	0	0	0	0	0	0
1010042182	68	1	1	1	0	4	0	0	1	none			2020-07-31	2020.8.9	segmentectomy	0	IAC	0	2	23	tviscPIN2BMO IIIA	0	0	0	0	0	0
1010035836	59	1	0	0	1	2	0	0	4	sn	12*8		2020-07-27	2020-08-10	segmentectomy	0	IAC	0	1	3	pt1bn0m0r0 IA2	0	0	0	0	0	0
1010171146	66	3	0	0	0	4	0	0	2.3	sn	98*58mm		2020-07-27	2020.8.10	lobectomy	0	IAC	0	2	13	pt4n1moro	0	0	0	0	0	0
1010014852	71	1	1	0	0	4	0	0	1	sn	10*11mm		2020-07-31	2020.8.10	lobectomy	0	AIS	0	2	28	/	0	0	0	0	0	0
1010242480	51	1	0	0	1	1	0	0	4	ggo	11		2020-07-30	2020-08-10	lobectomy	1	MIA	0	2	13	pt1an0m0 IA1	0	0	0	0	0	0
1009892154	59	23	0	1	0	4	0	0	5	sn	50*23		2020-07-29	2020-08-10	lobectomy	0	Squamous cell carcinoma	0	2	0	pt2n0m0r0 IB	0	0	0	0	0	0
1010017387	29	1	0	0	0	4	0	0	5	mggo	9	3.49	2020-08-05	2020-08-11	segmentectomy	0	MIA		1	2	pt1an0m0r0 IA1	0	0	0	0	0	0
1010187668	50	1	0	1	0	4	0	0	4	sn	12*9		2020-08-04	2020-08-11	lobectomy	0	IAC	0	2	0	t1bn0m0 IA2	0	0	0	0	0	0
1009936421	56	2	0	1	0	4	0	0	3	sn	85*63		2020-08-03	2020-08-11	lobectomy	0	Squamous cell carcinoma	0	2	41	pt3n0m0r0 IIB	0	0	0	0	0	0
1009857570	27	2	0	2	0	4	0	0	5	sn	47*30		2020-08-07	2020-08-11	Right supraclavicular lymph node resection	0	adenocarcinoma	0	2	0		0	0	0	0	0	0
1004140558	45	1	0	0	0	4	0	0	3	sn	16*14		2020-07-31	2020-08-11	lobectomy	0	IAC	0	2	17	pt1bn0m0 IA2	0	0	0	0	0	0
1009837995	61	7	0	0	0	4	0	0	3	pggo	2-5mm		2021-03-19	2021.3.26	segmentectomy	0	MIA	0	2	4	pt1a(mi)nomoro	0	0	0	0	0	0
1010188717	33	1	0	0	0	4	0	0	4	none			2020-08-05	2020-08-12	wedge resection	0	AIS	0	0	0	0	0	0	0	0	0	0
1010295261	30	1	0	0	0	4	0	0	5	mggo	8	4.75	2020-08-06	2020-08-12	segmentectomy	0	MIA	0	2	19	pt1a(mi)n0m0r0 IA1	0	0	0	0	0	0
1010242409	58	8	1	0	0	4	0	0	1	ggo	13*7		2020-08-03	2020-08-12	lobectomy	0	AIS	0	2	27	pt1a(mi)n0m0r0 IA1	0	0	0	0	0	0
60010087503	41	1	0	0	0	4	0	0	5	sn	8		2020-08-05	2020-08-12	lobectomy	0	IAC	0	2	0	t1an0m0 IA1	0	0	0	0	0	0
1010101579	59	8	0	1	0	4	0	0	1	mggo	14*12	4	2020-08-04	2020-08-13	lobectomy	0	IAC	0	2	0	pt1bn0m0r0 IA2	0	0	0	0	0	0
1009844702	33	1	0	0	0	4	0	0	1	ggo	9		2020-08-06	2020-08-13	segmentectomy	0	AIS	0	1	0	pt1a(mi)n0m0r0 IA1	0	0	0	0	0	0
1009936539	57	2	0	0	0	4	0	0	3	ggo	4		2020-08-03	2020-08-13	segmentectomy	0	IAC	0	1	5		0	0	0	0	0	0
1009941072	56	8	0	1	0	4	0	0	1	sn	14*10		2020-08-06	2020-08-13	lobectomy	0	MIA	0	0	24	pt1an0m0 IA1	0	0	0	0	0	0
1010035818	69	2	0	1	0	4	0	0	1	sn	89*61mm		2020-08-03	2020.8.13	lobectomy	0	none	0	2	14	/	0	0	0	0	0	0
1010061241	64	1	0	0	0	4	0	0	3	pggo	17*14mm		2020-08-05	2020.8.13	wedge resection	1	MIA	0	2	21	pt1a(mi)nomoro IAI	0	0	0	0	0	0
1009878203	70	2	0	1	1	4	0	0	4	sn	4mm		2020-07-28	2020.8.13	lobectomy	0	none	0	2	37	/	0	0	0	0	0	0
2002235350	56	1	0	0	0	4	0	0	4	mggo	12*11	5.9	2020-08-06	2020-08-13	lobectomy	0	AIS	0	0	15	0	0	0	0	0	0	0
9010097813	39	1	0	0	0	4	0	0	4	ggo	8		2020-08-06	2020-08-13	segmentectomy	0	AIS	0	2	12	0	0	0	0	0	0	0
1009996904	47	1	0	0	1	1	0	0	5	sn	5		2020-08-07	2020-08-13	wedge resection	0	MIA	0	0	0	tmin0m0 IA1	0	0	0	0	0	0
1008967357	59	2	0	0	0	4	0	0	5	sn	15*11		2020-08-04	2020-08-13	lobectomy	0	IAC	0	2	19	t1bn0m0 IA2	0	0	0	0	0	0
1009910534	78	2	0	0	0	4	0	0	1	sn	15*16mm		2020-08-04	2020.8.14	segmentectomy	0	IAC	0	2	18	pt1bnomoro IA2	0	0	0	0	0	0
2501860788	55	1	0	0	0	4	0	1	4	mggo	15	5.44	2020-08-06	2020-08-14	segmentectomy	0	IAC	0	2	14	t1bn0m0 IA2	0	0	0	0	0	0
1010240679	65	3	1	0	1	2	0	0	4	sn	42*40mm		2020-07-29	2020.8.14	lobectomy	0	IAC	0	2	15	pt3n2moro IIIB	0	0	0	0	0	0
1007382412	53	1	0	0	1	1	0	0	3	sn	10		2020-08-06	2020-08-14	lobectomy	0	IAC	0	0	14	pt1bn0m0 IA2	0	0	0	0	0	0
1009844552	54	8	0	0	0	4	0	0	3	mggo	20	5.7	2020-08-06	2020-08-14	lobectomy	0	IAC	0	2	0	t1bn0m0r0 IA2	0	0	0	0	0	0
60010102544	71	1	0	0	0	4	0	0	4	sn	21*17mm		2020-08-07	2020.8.14	lobectomy	0	IAC	0	2	25	pt1anomoro IA	0	0	0	0	0	0
1009906855	63	1	2	1	0	4	0	0	1	pggo	17mm		2020-08-05	2020.8.14	lobectomy	0	IAC	0	2	21	pt1bnomoro IA3	0	0	0	0	0	0
1010181713	61	1	0	1	0	4	0	0	2.3	none			2020-08-25	2020.9.7	lobectomy	1	Squamous cell carcinoma	1	2	38	t2nomo IB	0	0	0	0	0	0
1009878659	42	1	0	0	0	4	0	0	2	sn	10*7		2020-08-05	2020-08-15	lobectomy	0	carcinoid	0	2	19	pt1bn0m0r0 IA2	0	0	0	0	0	0
1009844626	67	7	1	1	0	4	0	0	5	none			2020-08-04	2020.8.15	lobectomy	1	Squamous cell carcinoma	1	2	11	pt2n2moro IIIA	0	0	0	0	0	0
1009907450	58	23	2	0	0	4	0	0	1	sn	38*29		2020-08-06	2020-08-15	lobectomy	0	IAC	0	2	22	pt2an0m0 IB	0	0	0	0	0	0
1009887813	63	1	0	1	0	4	0	0	1	sn	18*10mm		2020-08-06	2020.8.15	lobectomy	0	IAC	0	2	39	t1bnomo IA2	0	0	0	0	0	0
1010131108	57	1	0	0	0	4	0	0	1	SN	22*30		2020-08-03	2020-08-15	lobectomy	0	iac	0	2	46	pt1bn0m0 IA2	0	0	0	0	0	0
1009936681	62	1	2	1	0	4	0	0	1	sn	17*15mm		2020-08-07	2020.8.15	lobectomy	1	IAC	0	2	21	pt1bnomo IA	0	0	0	0	0	0
1008970733	56	1	0	0	0	4	0	0	1	mggo	16*11	9.4	2020-08-05	2020-08-15	lobectomy	0	IAC	0	2	11	pt1bn0m0 IA2	0	0	0	0	0	0
1010108451	74	1	1	0	1	4	0	0	3	none			2020-08-06	2020.8.15	lobectomy	1	IAC	0	2	23	pt2nomoIB	0	0	0	0	0	0
1009943225	49	1	0	0	0	4	0	0	1	sn	10		2020-08-10	2020-08-16	segmentectomy	0	IAC	0	1	2	pt1an0m0r0 IA1	0	0	0	0	0	0
60010105837	72	7	0	1	0	4	0	0	4	sn	17mm		2020-08-05	2020.8.17	segmentectomy	0	small cell lung cancer	0	2	19	pt1nomoIIB	0	0	0	0	0	0
1010180061	53	1	0	0	0	4	0	0	1	ggo	No preoperative CT was found		2020-08-11	2020-08-17	lobectomy	0	MIA	0	2	11	pt1a(mi)n0m0 IA1	0	0	0	0	0	0
1010112899	74	7	1	0	0	4	0	0	2.3	none			2020-08-10	2020.8.17	lobectomy	0	IAC	0	2	28	pt4nomo IIIA	0	0	0	0	0	0
1010046713	45	23	0	0	0	4	0	0	5	sn	20*22		2020-08-05	2020-08-17	lobectomy	0	IAC	1	2	20	pt2n0m0r0 IB	0	0	0	0	0	0
1002202359	52	8	0	0	0	4	0	0	4	none			2020-08-06	2020-08-17	lobectomy	0	adenocarcinoma	0	2	21	t1bn0m0 IA2	0	0	0	0	0	0
1010195526	75	1	0	1	0	4	0	0	3	none			2020-08-07	2020.8.18	lobectomy	0	IAC	0	2	24	tviscPIN2BMO IIIB	0	0	0	0	0	0
1009889984	71	2	1	1	0	4	0	0	2.3	sn	5mm		2020-08-03	2020.8.18	sleeve resection	0	Squamous cell carcinoma	0	2	28	pt2nomoro IB	0	0	0	0	0	0
1008200557	66	3	0	0	0	4	0	0	3.5	sn	12*9mm10*8mm		2020-08-10	2020.8.18	segmentectomy	1	IAC	0	2	16	pt1bnomoro IA2	0	0	0	0	0	0
1002002930	58	8	0	0	1	1	0	0	4	none			2020-08-12	2020-08-18	lobectomy	0			2	22		0	0	0	0	0	0
1009879998	66	1		1	1	3	0	0	2	sn	8*9mm		2020-08-12	2020.8.18	lobectomy	1	none	0	2	8	/	0	0	0	0	0	0
1010310971	49	1	0	0	1	1	0	0	1	mggo	10	2.3	2020-08-11	2020-08-18	segmentectomy	0	AIS	0	0	0	0	0	0	0	0	0	0
2001979133	45	1	0	0	1	2	0	0	4	ggo	10		2020-08-11	2020-08-19	segmentectomy	0	MIA	0	1	4	0	0	0	0	0	0	0
1010124256	69	1	0	0	0	4	0	0	1	none			2020-08-07	2020.8.18	lobectomy	1	IAC	0	2	21	pt1anomoro IAI	0	0	0	0	0	0
1005553521	73	1	0	0	0	4	0	0	1	pggo	16*15mm		2020-08-13	2020.8.19	lobectomy	1	IAC	0	2	14	pt1a(mi)nomoro IAI	0	0	0	0	0	0
1010043989	38	3	0	0	1	2	0	0	4	sn	7*5		2020-08-13	2020-08-20	segmentectomy	0	MIA	0	1	7	pt1a(mi)n0m0r0 IA1	0	0	0	0	0	0
1008386654	34	1	0	0	0	4	0	1	2	ggo	6		2020-08-12	2020-08-20	lobectomy	0	AIS	0	0	3	0	0	0	0	0	0	0
1009835463	49	17	0	0	1	2	0	0	3	ggo	22*24		2020-08-12	2020-08-21	lobectomy	0	adenocarcinoma	0	2	12	pt1cn0m0r0 IA3	0	0	0	0	0	0
1010311280	56	1	0	0	0	4	0	0	3	sn	29*22		2020-08-14	2020-08-21	lobectomy	0	IAC	0	2	27	pt1bn1m0r0 IIB	0	0	0	0	0	0
1007145755	33	1	0	0	0	4	0	0	1	ggo	7		2020-08-12	2020-08-21	segmentectomy	0	AIS	0	1	3	pt1a(mi)n0m0r0 IA1	0	0	0	0	0	0
60010061086	38	8	0	0	0	4	0	0	5	mggo	9	4.9	2020-08-14	2020-08-21	segmentectomy	0	IAC	0	2	8	pt1bn0m0r0 IA2	0	0	0	0	0	0
1010180189	57	7	0	0	0	4	0	0	4	none			2020-08-13	2020-08-21	lobectomy	0	IAC	0	2	14	pt2n0m1a IVA	0	0	0	0	0	0
60010080495	58	5	0	0	1	1	0	0	3	sn	11*10		2020-08-13	2020-08-21	lobectomy	0	IAC	0	2	24	pt1cn0m0r0 IA3	0	0	0	0	0	0
1009944395	59	34	0	0	0	4	0	0	4	ggo	22*15		2020-08-12	2020-08-21	lobectomy	0	IAC	0	2	30	t1bn0m0 IA2	0	0	0	0	0	0
1010168846	64	1	0	0	0	4	0	0	5	pggo	11mm		2020-08-14	2020.8.21	segmentectomy	1	MIA	0	2	13	pt1a(mi)nomoro IAI	0	0	0	0	0	0
1010189839	66	1	0	0	1	1	0	0	1	sn	13mm		2020-08-13	2020.8.21	lobectomy	0	MIA	0	2	16	tminomoIAI	0	0	0	0	0	0
1010050425	47	1	0	0	1	1	0	0	3	ggo	7		2020-08-14	2020-08-21	lobectomy	0	MIA	0	2	21	IA1	0	0	0	0	0	0
1010181236	72	1	1.2	0	1	1.2	0	0	5	sn	9*6mm		2020-08-12	2020.8.21	segmentectomy	0	none	0	2	2	/	0	0	0	0	0	0
1009887966	58	1	0	0	0	4	0	0	4	sn	33*22		2020-08-11	2020-08-22	lobectomy	0	IAC	0	2	19	t2an0m0 IB	0	0	0	0	0	0
1009905383	56	7	0	2	0	4	0	0	1	mggo	26*27	16.7	2020-08-14	2020-08-22	lobectomy	0	IAC	0	2	25	pt2n0m0r0 IB	0	0	0	0	0	0
1009995742	62	1	0	0	0	4	0	0	4	pggo	10mm		2020-08-14	2020.8.22	lobectomy	0	AIS	0	2	7	/	0	0	0	0	0	0
60010114754	47	23	0	1	0	4	0	0	3	none			2020-08-14	2020-08-22	wedge resection	0	IAC	0	0	0	pt1cnxm1a PI dissem IVA	0	0	0	0	0	0
1010044364	61	1	0	1	0	4	0	0	1	sn	16*15mm		2020-08-17	2020.8.23	lobectomy	0	IAC	0	2	28	pt1bnomor	0	0	0	0	0	0
2501862671	58	1	0	0	0	4	4	0	1	sn	25		2020-08-14	2020-08-23	lobectomy	0	IAC	0	2	31	pt2an0m0r0 IB	0	0	0	0	0	0
60010076138	68	1	0	1	0	4	0	0	4	sn	2-4mm		2020-08-11	2020.8.23	lobectomy	1	none	0	2	9	/	0	0	0	0	0	0
1005136579	40	1	0	0	1	2	0	0	1	ggo	10*7		2020-08-17	2020-08-24	segmentectomy	0	MIA	0	2	13	pt1an0m0r0 IA1	0	0	0	0	0	0
1003343919	66	1	1	0	0	4	0	0	1	sn	3-5mm		2020-08-10	2020.8.24	lobectomy	1	IAC	0	2	39	pt2(visc pi)NOMO IB	0	0	0	0	0	0
1009944948	54	1	12	0	0	4	0	0	4	ggo	8		2020-08-18	2020-08-24	segmentectomy	0	AAH	0	1	9	0	0	0	0	0	0	0
1009996656	43	8	0	0	0	4	1	0	1	mggo	15*10	12	2020-08-18	2020-08-25	segmentectomy	0	IAC	0	2	24	pt1bn0m0r0 IA2	0	0	0	0	0	0
1010314550	65	1	2	0	0	4	0	0	1	none			2020-08-26	2020.9.6	segmentectomy	1	MIA	0	2	7	pt1a(mi)nomoro IA	0	0	0	0	0	0
60010116686	51	3	0	2	0	4	0	0	3	sn	52*56		2020-08-17	2020-08-25	lobectomy	0	Squamous cell carcinoma	0	2	21	pt3n0m0r0 IIB	0	0	0	0	0	0
1010028054	68	1	3	0	0	4	0	0	5	none			2020-08-19	2020.8.25	segmentectomy	1	AIS	0	2	3	/	0	0	0	0	0	0
1009559189	44	1	0	1	0	4	0	0	5	ggo	6		2020-08-18	2020-08-25	segmentectomy	0	AAH	0	1	1	0	0	0	0	0	0	0
1010311356	49	1	0	0	0	4	0	0	1	mggo	19*16	6.4	2020-08-17	2020-08-25	lobectomy	0	MIA	0	2	21	pt1a(mi)n0m0r0 IA1	0	0	0	0	0	0
1002776371	77	1	0	1	0	4	0	0	4	sn	15*20mm		2020-08-12	2020.8.25	wedge resection	1	IAC	PLI	2	27	/	0	0	0	0	0	0
1010291245	63	3	1	0	0	4	0	0	1	pggo	20*16mm		2020-08-17	2020.8.25	lobectomy	0	MIA	0	2	4	pt1bnomoroIB	0	0	0	0	0	0
1009844215	61	1	0	1	0	4	0	0	1	sn	16*12mm		2020-08-17	2020.8.25	lobectomy	0	IAC	0	2	20	pt1bnomoroIB	0	0	0	0	0	0
1010227928	31	1	0	0	0	4	0	0	4	none			2020-08-17	2020-08-25	segmentectomy	0	MIA	0	1	13	IA1	0	0	0	0	0	0
1009944432	51	2	0	0	0	4	0	0	3	sn	40*31		2020-08-14	2020-08-26	segmentectomy	0	IAC		2	2	pt2n1m1a Iva	0	0	0	0	0	0
1010267550	47	23	0	0	0	4	0	0	1	mggo	17*18	16*16	2020-08-18	2020-08-26	lobectomy	0	IAC	0	2	16	pt1bn0m0r0 IA2	0	0	0	0	0	0
2501765895	32	1	0	0	0	4	0	0	1	ggo	8		2020-08-20	2020-08-27	segmentectomy	0	AIS	0	1	1	0	0	0	0	0	0	0
2501892880	40	1	0	0	0	4	0	0	5	ggo	10*8		2020-08-21	2020-08-27	segmentectomy	0	AIS	0	0	0	ptisn0m0 0	0	0	0	0	0	0
1006574956	52	1	0	0	1	2	4	0	4	mggo	19*14	15*11	2020-08-18	2020-08-27	lobectomy	0	IAC	0	2	0	pt1bn0m0r0 IA2	0	0	0	0	0	0
1006972213	56	1	0	0	0	4	0	0	2	ggo	6		2020-08-21	2020-08-27	lobectomy	0	MIA	0	1	5	IA1	0	0	0	0	0	0
1010307477	62	2	0	0	0	4	0	0	2	sn	10*7		2020-08-20	2020-08-27	lobectomy	0	IAC	0	2	42	pt1an0m0r0 IA1	0	0	0	0	0	0
1010307477	63	2	0	0	0	4	0	0	2	sn	10*7mm		2020-08-20	2020.8.27	lobectomy	1	IAC	0	2	41	pt1anomoIAI	0	0	0	0	0	0
1010306284	73	1	0	1	0	4	0	0	5	sn	24*20mm		2020-08-18	2020.8.27	lobectomy	0	Squamous cell carcinoma	0	2	21	pt1cnomoroIA3	0	0	0	0	0	0
1003571367	47	1	0	0	0	4	4	0	4	ggo	10		2020-08-20	2020-08-27	segmentectomy	0	MIA	0	1	3	IA1	0	0	0	0	0	0
1010188206	53	1	0	0	1	1	0	0	4	sn	29*19		2020-08-20	2020-08-28	lobectomy	0	IAC	0	2	22	pt1cn0m0 IA3	0	0	0	0	0	0
1001446072	50	1	0	0	1	1	0	0	3	ggo	8*9		2020-08-18	2020-08-28	segmentectomy	0	AIS	0	2	9	0	0	0	0	0	0	0
1010310269	54	1	0	0	1	4	0	0	5	ggo	7		2020-08-19	2020-08-28	segmentectomy	0	MIA	0	2	6	t(mi)n0m0 IA1	0	0	0	0	0	0
1010308014	50	1	0	0	0	4	0	0	4	mggo	10*8	3.9	2020-08-20	2020-08-28	lobectomy	0	MIA	0	1	5	ia1	0	0	0	0	0	0
1010043917	66	2	0	0	0	4	0	0	4	none			2020-08-13	2020.8.28	lobectomy	0	adenocarcinoma	0	2	4	pt3n2mx	0	0	0	0	0	0
1010338451	44	8	0	0	0	4	0	0	1	ggo	11*7		2020-08-20	2020-08-28	segmentectomy	0	IAC	PL0	2	19	pt1bn0m0r0 IA2	0	0	0	0	0	0
1010317963	48	1	0	0	0	4	0	0	1	sn	17*10		2020-08-21	2020-08-28	lobectomy	0	IAC	0	2	19	t1bn0m0 IA2	0	0	0	0	0	0
1010051320	69	2	0	1	0	4	0	0	2.3	sn	25*22mm		2020-08-17	2020.8.7	lobectomy	0	IAC	0	2	30	pt4IPSI NODNOMOIIIA	0	0	0	0	0	0
1010320662	44	1	2	0	0	4	0	0	1	sn	11*10		2020-08-20	2020-08-28	lobectomy	0	IAC	1	2	0		0	0	0	0	0	0
60010116552	57	1	0	0	0	4	0	0	4	sn	22*21		2020-08-21	2020-08-28	lobectomy	0	IAC	0	0	0	IA1	0	0	0	0	0	0
1010013945	61	7	0	1	0	4	0	0	2.3	sn	2-4mm		2020-08-13	2020.8.28	lobectomy	1	adenocarcinoma	0	2	16	/	0	0	0	0	0	0
1009838143	36	1	0	1	0	4	0	0	1	ggo	8		2020-08-21	2020-08-29	segmentectomy	0	MIA	0	2	15	pt1a(mi)n0m0r0 IA1	0	0	0	0	0	0
60010123207	65	1	1	1	1	4	0	0	5	sn	43*30mm		2020-08-21	2020.8.29	lobectomy	0	Squamous cell carcinoma	0	2	7	pt2bnomoroIIIA	0	0	0	0	0	0
2002140013	55	1	0	0	0	4	4	0	1	sn	12*18		2020-08-21	2020-08-29	lobectomy	0	IAC	0	2	19	pt1bn0m0r0 IA2	0	0	0	0	0	0
1007115538	50	1	0	0	0	4	0	0	1.4	none			2020-08-24	2020-08-29	segmentectomy	0			2	0		0	0	0	0	0	0
60010126206	61	1	1	0	1	2	0	0	1.3	sn	20*17mm		2020-08-19	2020.8.30	wedge resection	0	IAC	0	2	18	pt4nomoro IIIA	0	0	0	0	0	0
1010330131	52	1	0	0	0	4	0	0	1	sn	32*31		2020-08-21	2020-08-30	lobectomy	0	IAC	0	2	14	pt2n0m0r0 IB	0	0	0	0	0	0
1005447321	57	2	0	0	0	4	1	0	1	sn	14*22		2020-08-17	2020-08-30	lobectomy	0	IAC	0	0	3	pt1bn0m0r0 IA2	0	0	0	0	0	0
1010306193	60	1	0	0	0	4	0	0	4	sn	15mm		2020-08-20	2020.8.30	lobectomy	1	IAC	0	2	30	t1bnomo IA2	0	0	0	0	0	0
1010009985	67	1	0	1	0	4	0	0	1	sn	15*15mm		2020-08-19	2020.8.30	lobectomy	0	IAC	0	2	40	t3sate11nomo IIB	0	0	0	0	0	0
1009906978	57	8	0	0	1	1	3	0	5	none			2020-08-19	2020-08-30	lobectomy	0	IAC	0	2	21	t1bn0m0 IA2	0	0	0	0	0	0
1009637160	63	1	1	0	0	4	0	0	4	pggo	5-6mm		2020-08-17	2020.8.31	lobectomy	0	MIA	0	2	7	tminomoIAI	0	0	0	0	0	0
1009889375	58	1	0	0	0	4	0	0	2	sn	21*10		2020-08-24	2020-08-31	lobectomy	0	IAC	0	2	29	pt1a(mi)n0m0r0 IA1	0	0	0	0	0	0
1010318309	56	1	0	1	0	4	1	0	4	sn	57*60		2020-11-09	2020-11-19	lobectomy	0	Squamous cell carcinoma		2	0	ct4n2m0 IIIB	0	0	0	0	0	0
1010295074	57	8	1	1	0	4	0	0	4	none			2020-08-25	2020-08-31	Single hole thoracoscopy+lymph node dissection+adhesiolysis	0			2	0	ct3 n2m1c IVB	0	0	0	0	0	0
2001842401	62	1	1	0	0	4	0	0	1	sn	15*17mm		2020-08-21	2020.8.31	lobectomy	1	IAC	0	2	38	t1bnomo IA2	0	0	0	0	0	0
2001611203	54	1	0	1	0	4	0	0	1	ggo	16*11		2020-08-14	2020-08-31	lobectomy	0	MIA	0	1	11	t1n0m0 IA1	0	0	0	0	0	0
1010196625	62	2	1	0	0	4	0	0	1	sn	17*15mm		2020-08-17	2020.8.31	lobectomy	0	IAC	0	2	26	pt1bnomoro IA2	0	0	0	0	0	0
1007038615	81	2	0	0	0	4	0	0	5	none			2020-08-12	2020.8.31	sleeve resection	0	Squamous cell carcinoma	0	2	14	pt3n2moro IIIB	0	0	0	0	0	0
1010314604	55	1	0	0	0	4	0	0	4	none			2020-08-20	2020-09-01	lobectomy	0	IAC	0	2	21	pt2n1m0 IIB	0	0	0	0	0	0
1010276406	74	1	1	0	0	4	0	0	4	sn	5*8mm		2020-08-24	2020.9.1	segmentectomy	1	IAC	0	2	4	pt1anomoro IA	0	0	0	0	0	0
60010121877	56	1	1	2	0	4	0	0	1	none			2020-08-24	2020-09-01	lobectomy	0	IAC	1	2	23	t2n0m0 IB	0	0	0	0	0	0
1010187575	62	1	1	1	1	1	0	0	1	none			2020-08-25	2020.9.1	lobectomy	1	IAC	1	2	21	/	0	0	0	0	0	0
1010311433	44	1	0	0	0	4	0	0	1	sn	10*8		2020-08-25	2020-09-01	segmentectomy	0	IAC	0	2	12	pt1bn0m0r0 IA2	0	0	0	0	0	0
1002602040	33	1	0	0	0	4	0	0	3	ggo	13		2020-08-21	2020-09-01	segmentectomy	0	IAC		2	12	0	0	0	0	0	0	0
60010118617	64	7	0	1	0	4	0	0	2.3.	sn	49*35mm		2020-08-19	2020.9.1	lobectomy	0	Squamous cell carcinoma	0	2	31	t2bnomo	0	0	0	0	0	0
1010050863	55	2	0	1	0	4	0	1	4	sn	22*26		2020-08-17	2020-09-02	sleeve resection	0	Squamous cell carcinoma	0	2	0		0	0	0	0	0	0
1010114055	37	1	0	0	0	4	0	0	5	sn	6*7		2020-08-27	2020-09-02	segmentectomy	0	MIA		2	11	pt1a(mi)n0m0 IA1	0	0	0	0	0	0
1010318751	51	1	0	0	1	1	0	0	1	none			2020-08-24	2020-09-02	lobectomy	0	IAC	0	2	16	pt2an0m0r0 IB	0	0	0	0	0	0
1009971901	58	2	0	1	0	4	0	0	1	sn	50*35		2020-08-25	2020-09-02	lobectomy	0	small cell lung cancer		2	29		0	0	0	0	0	0
1004511502	54	1	1	0	0	4	4	0	1	mggo	19*14	5.93	2020-08-24	2020-09-02	lobectomy	0	IAC	0	2	11	pt1cn0m0r0 IA3	0	0	0	0	0	0
2002335023	63	2	1	1	0	4	0	0	1	sn	31*19mm		2020-08-26	2020.9.3	lobectomy	1	Squamous cell carcinoma	0	2	22	Pt2anomoro IIIA	0	0	0	0	0	0
1010339839	33	1	0	0	0	4	0	0	2	sn	7		2020-08-28	2020-09-03	lobectomy	0	MIA	0	2	3	pt1an0m0r0 IA1	0	0	0	0	0	0
1009970197	55	1	0	1	0	4	0	0	5	sn	17*18		2020-08-28	2020-09-03	lobectomy	0	Squamous cell carcinoma	0	2	14	pt1bn0m0r0 IA2	0	0	0	0	0	0
1009925767	55	8	0	1	0	4	4	0	3	sn	49*43		2020-08-26	2020-09-03	lobectomy	1	adenocarcinoma	0	2	7	pt2n0m0r0 IIA	0	0	0	0	0	0
2501793294	57	1	0	0	0	4	0	0	1	mggo	14*12	2.44	2020-08-14	2020-09-03	lobectomy	1	MIA	0	2	10	pt1a(mi)n0m0r0 IA1	0	0	0	0	0	0
1010267525	48	1	0	0	0	4	0	0	1	ggo	5		2020-08-26	2020-09-03	segmentectomy	1	MIA	0	1	1	pt1a(mi)n0m0 IA	0	0	0	0	0	0
1010323108	75	1	1	0	1	1	0	0	4	sn	26*17mm		2020-08-25	2020.9.3	lobectomy	1	IAC	0	2	28	pt2nomoIB	0	0	0	0	0	0
1010306351	63	7	3	1	0	4	0	0	1	sn	No preoperative CT was found		2020-08-19	2020.9.3	lobectomy	0	Squamous cell carcinoma	0	2	24	pt1bn1moro IIIB	0	0	0	0	0	0
60010120318	39	1	0	0	0	4	0	0	4	ggo	9		2020-08-25	2020-09-02	lobectomy	0	IAC	0	2	38	pt1a(mi)n0m0 IA1	0	0	0	0	0	0
1002672758	40	1	0	0	0	4	0	1	1	ggo	9		2020-08-26	2020-09-04	segmentectomy	0	IAC	0	1	0	pt1n0m0 IA1	0	0	0	0	0	0
1010267520	67	1	2	0	0	4	0	0	1	pggo	24*17mm		2020-08-27	2020.9.4	segmentectomy	0	IAC	0	2	7	t1cnomo IA3	0	0	0	0	0	0
1010336947	39	8	0	0	0	4	4	0	1	ggo	14*13		2020-08-26	2020-09-04	lobectomy	0	IAC	0	2	0	pt1bn0m0r0 IA2	0	0	0	0	0	0
1007028706	51	1	0	1	1	1	1	0	4	none			2020-08-20	2020-09-04	lobectomy	0	IAC	0	2	13	pt3n0m0r0 IIB	0	0	0	0	0	0
1010338230	57	1	1	0	0	4	0	0	4	ggo	11		2020-08-26	2020-09-06	Right upper lung S1 resection under single hole thoracoscopy+lymph node sampling+adhesiolysis	0	MIA	0	0	2	pt1a(mi）n0m0r0 IA1	0	0	0	0	0	0
1010314550	65	1	2	0	0	4	0	0	1	none			2020-08-26	2020.9.6	segmentectomy	1	IAC	0	2	7	pt1a(mi)nomoro IAI	0	0	0	0	0	0
1010330371	56	8	2	2	0	4	0	0	3	sn	20		2020-08-20	2020-09-07	lobectomy	0	IAC		2	35	pt1bn0m0 IA2	0	0	0	0	0	0
1010181713	61	1	0	1	0	4	0	0	2.3	none			2020-08-25	2020.9.7	lobectomy	1	Squamous cell carcinoma	0	2	38	t2nomo IB	0	0	0	0	0	0
1009863578	71	8	0	0	0	4	0	0	4	sn	22*18mm		2020-08-31	2020.9.7	wedge resection	1	IAC	0	2	18	t1nomo	0	0	0	0	0	0
1008391348	44	8	0	0	0	4	0	0	4	sn	22*18		2020-08-31	2020-09-07	lobectomy	0	IAC	0	2	18	t1n0m0 IA1	0	0	0	0	0	0
1010312992	57	1	0	2	1	23	0	0	4	ggo	6*4		2020-08-31	2020-09-08	lobectomy	1	IAC	0	2	22	pt1cn0m0r0 IA3	0	0	0	0	0	0
60010107286	63	2	0	0	0	4	0	0	1	sn	15*16*23mm		2020-08-17	2020.9.8	lobectomy	0	IAC	0	2	29	pt1cnomoroIA3	0	0	0	0	0	0
1009870897	66	1	1	0	0	4	0	0	4	sn	9mm		2020-08-28	2020.9.8	lobectomy	1	IAC	0	2	17	pt1nomoIA	0	0	0	0	0	0
1009970302	70	1	0	0	1	1	0	0	4	pggo	7mm		2020-08-31	2020.9.8	segmentectomy	1	IAC	0	2	9	pt1a(mi)nomoro IAI	0	0	0	0	0	0
1010047460	54	8	0	2	0	4	0	0	1	sn	22*19		2020-08-31	2020-09-08	lobectomy	0	IAC	0	2	21	pt2a n2m0r0 IIIA	0	0	0	0	0	0
1010052083	50	7	0	0	0	4	0	0	1	none			2020-08-26	2020-09-08	lobectomy	0	Squamous cell carcinoma	0	2	0	pt4n2m0 IIIB	0	0	0	0	0	0
1009864636	48	1	1	0	0	4	0	0	4	mggo	14*9	2.8	2020-09-01	2020-09-08	lobectomy	1	MIA	0	0	6	pt1a(mi)n0m0r0 IA1	0	0	0	0	0	0
1010318996	50	7	0	0	0	4	0	0	3	ggo	16*21		2020-08-31	2020-09-08	lobectomy	0	IAC	0	2	19	pt1cn0m0r0 IA3	0	0	0	0	0	0
1010316742	47	1	0	0	0	4	0	0	3	sn	11		2020-08-25	2020-09-08	lobectomy	0	IAC	0	2	22	pt1an0m0r0 IA1	0	0	0	0	0	0
1010337319	64	1	1	0	0	4	0	0	2	sn	20*12mm		2020-09-01	2020.9.8	lobectomy	0	IAC	0	2	33	pt1bnomoroIA2	0	0	0	0	0	0
1010314582	52	1	12	2	0	4	0	0	1	sn	5*6		2020-08-27	2020-09-08	segmentectomy	0	MIA	0	2	10	tmin0m0r0 IA1	0	0	0	0	0	0
1002203276	53	1	0	0	1	2	0	0	1	GGO	15*14		2020-08-26	2020-09-08	lobectomy	0	MIA	0	2	27	pt1a(mi)n0m0r0 ia1	0	0	0	0	0	0
1009925648	69	3	0	0	0	4	0	0	1	pggo	20*14mm		2020-09-29	2020.9.9	segmentectomy	0	IAC	0	2	12	pt1bnomoro IA2	0	0	0	0	0	0
1010339241	44	1	0	0	0	4	0	0	2	ggo	10		2020-09-02	2020-09-09	lobectomy	0	MIA	0	1	7	pt1n0m0 IA1	0	0	0	0	0	0
2002367310	52	8	0	0	1	4	0	0	1	sn	17*16		2020-09-02	2020-09-09	lobectomy	0	IAC	0	2	8	pt1cn2m0r0 IIIA	0	0	0	0	0	0
1010333730	49	3	0	0	1	1	0	0	4	ggo	10*8		2020-09-01	2020-09-09	segmentectomy	1	MIA	0	0	0	pt1a(mi)n0m0r0 ia1	0	0	0	0	0	0
1008984151	50	1	0	0	0	4	0	0	1	mggo	27*20	23*23	2020-07-29	2020-08-05	lobectomy	0	IAC	0	2	19	pt1cn0m0r0 IA3	0	0	0	0	0	0
1009925932	46	2	0	0	1	14	0	0	1	mggo	17*6	8.18	2020-09-01	2020-09-09	lobectomy	1	AIS	0	1	4	pt1a(mi)n0m0r0 IA1	0	0	0	0	0	0
1010101040	49	1	0	0	0	4	0	0	1	MGGO	12*10	9*2	2020-09-03	2020-09-09	lobectomy	1	MIA	0	1	11	pt1an0m0r0 ia1	0	0	0	0	0	0
9010131041	28	1	0	0	0	4	0	0	5	sn	10		2020-09-03	2020-09-09	lobectomy	0	IAC	0	2	15	pt1bn0m0r0 IA2	0	0	0	0	0	0
1010312876	58	3	1	0	1	1	0	0	4	sn	34*33		2020-08-27	2020-09-09	lobectomy	0	IAC	1	2	21	t2n2m0 IIIA	0	0	0	0	0	0
2501776915	32	8	0	0	1	1	0	0	4	GGO	8*7		2020-09-03	2020-09-09	lobectomy	1	AIS	1	0	7	ptisn0m0r0 0	0	0	0	0	0	0
1010300331	66	3	1	0	0	4	0	0	5	none			2020-08-27	2020-09-10	lobectomy	1	IAC	0	2	10	pt2n0m0 IB	0	0	0	0	0	0
1010068458	27	1	0	0	0	4	0	0	3	sn	9*6		2020-09-02	2020-09-10	wedge resection	1	IAC	0	0	3	pt1an0m0 IA1	0	0	0	0	0	0
1009979766	52	1	1	0	1	1	0	0	1	GGO	10		2020-09-03	2020-09-10	segmentectomy	1	MIA	0	2	6	t1an0m0r0 ia1	0	0	0	0	0	0
1010319529	53	1	0	0	1	1	0	0	1	MGGO	18*10	11*3.7	2020-08-24	2020-09-10	lobectomy	0	IAC	0	2	11	t1bn0m0 ia2	0	0	0	0	0	0
1009148323	56	1	12	0	1	2	0	0	1	ggo	10		2020-08-28	2020-09-10	segmentectomy	0	AIS	0	2	22	ptisn0m0r0 0	0	0	0	0	0	0
60010099232	45	7	0	0	0	4	0	0	1	ggo	7*8		2020-09-03	2020-09-10	segmentectomy	0	MIA	0	1	4	t1an0m0r0 ia1	0	0	0	0	0	0
1010267518	57	1	1	2	0	4	0	0	4	none			2020-08-31	2020-09-10	lobectomy	0	Squamous cell carcinoma	1	2	19	t2n2m0 IIIA	0	0	0	0	0	0
1009926396	51	1	0	0	1	2	0	0	4	ggo	9*12		2020-09-03	2020-09-10	segmentectomy	1	MIA		0	0	0	0	0	0	0	0	0
1005851560	71	1	0	0	0	4	0	0	2	none			2020-08-18	2020.9.10	lobectomy	1	IAC	0	2	14	/	1	0	0	0	1	0
60010082136	74	2	1	1	1	2	0	0	123	sn	31*17mm		2020-07-23	2020.9.10	lobectomy	0	Squamous cell carcinoma	0	2	7	t3n2boroIIIB	0	0	0	0	0	0
2501764115	63	1	0	0	0	4	0	0	3	sn	9*12mm		2020-09-03	2020.9.11	lobectomy	1	IAC	0	2	15	pt1bnomo LNRO/15 IA2	0	0	0	0	0	0
2001259699	70	1	0	1	0	4	0	0	4	pggo	11mm		2020-09-02	2020.9.11	segmentectomy	1	MIA	0	2	0	pt1a(mi)nomoro	0	0	0	0	0	0
1010313035	54	7	0	0	0	4	0	0	3	GGO	17*12		2020-09-03	2020-09-12	lobectomy	1	IAC	0	2	10	pt1bn0m0 IA2	1	0	1	0	0	0
1010175238	70	1	1	1	0	4	0	0	4	sn	34*22mm		2020-09-04	2020.9.12	lobectomy	1	Squamous cell carcinoma	0	2	23	pt2 visc pi nomoro IB	0	0	0	0	0	0
1010300242	70	1	1.2	0	1	1	0	0	1	sn	29*26mm		2020-09-01	2020.9.12	lobectomy	1	IAC	0	2	11	pt2n2mo IIIA	0	0	0	0	0	0
1007059094	66	2	0	1	0	4	0	0	1	sn	45*35		2020-09-03	2020.9.12	lobectomy	1	IAC	0	2	32	pt3nom1ro IVA	0	0	0	0	0	0
60010120155	73	1	0	0	0	4	0	0	2	sn	26*15mm		2020-09-01	2020.8.12	lobectomy	0	IAC	0	2	12	t1bn2bmoIIIA	0	0	0	0	0	0
1009927857	50	7	0	0	0	4	0	0	3	sn	31*19		2020-09-03	2020-09-12	lobectomy	0	IAC	0	2	2	pt2an2bm0 IIIA	0	0	0	0	0	0
1002848168	63	1	1	0	0	4	0	0	4	PGGO	7*11mm		2020-09-02	2020.9.12	lobectomy	1	AIS	0	2	14	/	0	0	0	0	0	0
60010127157	67	2	0	0	0	4	0	0	2.3	sn	26*30mm		2020-08-31	2020.9.14	lobectomy	1	IAC	0	2	19	t3n2bmo IIIB	0	0	0	0	0	0
1010336465	52	2	0	0	1	1	1	0	1	SN	25*18		2020-08-31	2020-09-14	lobectomy	0	IAC	0	2	21	pt1cn0m0 IA3	0	0	0	0	0	0
1010000028	49	1	0	0	0	4	0	0	1	mggo	11	4.53	2020-09-09	2020-09-15	lobectomy	0	MIA	0	2	0	pt1a(mi)n0m0r0 IA1	0	0	0	0	0	0
1009925728	49	1	0	0	0	4	0	0	1	mggo	15*10	6.64	2020-09-03	2020-09-15	lobectomy	1	MIA	0	2	16	pt1n0m0 IA	0	0	0	0	0	0
1009925962	56	1	0	1	0	4	0	0	4	ggo	9*10		2020-09-07	2020-09-15	segmentectomy	0	MIA	0	1	3	pt1n0m0 IA	0	0	0	0	0	0
1009953153	55	1	0	0	0	4	0	0	4	MGGO	13*9	3.62	2020-09-08	2020-09-15	segmentectomy	0	IAC	0	1	5	pt1n0m0 IA	0	0	0	0	0	0
60010143900	64	1	0	0	0	4	0	0	3	pggo	15*21mm		2020-09-08	2020.9.15	lobectomy	1	IAC	0	2	28	pt1cnomoro STAS	0	0	0	0	0	0
1010175805	56	8	0	2	0	4	1	0	2	sn	33*35		2020-09-07	2020-09-15	lobectomy	0	IAC	0	2	17	pt2an0m0r0 IB	0	0	0	0	0	0
1010330058	58	1	1	1	0	4	0	0	4	sn	24*20		2020-09-07	2020-09-15	lobectomy	0	IAC	0	2	24	Pt2an0m0 IB	0	0	0	0	0	0
1010336658	51	2	0	0	0	4	0	0	1	sn	18*13		2020-09-07	2020-09-15	lobectomy	0	IAC	0	2	25	t1bn0m0 ia2	0	0	0	0	0	0
1010181351	62	2	0	1	0	4	0	0	1	sn	39*42		2020-09-04	2020-09-15	lobectomy	0	Squamous cell carcinoma	0	2	25	pt1bn1m0r0 IIB	0	0	0	0	0	0
2001926500	55	7	0	0	0	4	1	0	3	sn	32*19		2020-09-01	2020-09-16	lobectomy	0	IAC	0	2	29	t2an0m0 IB	0	0	0	0	0	0
1010128363	62	2	0	0	0	4	0	0	1	none			2020-09-08	2020.9.16	segmentectomy	0	IAC	0	2	1	/	0	0	0	0	0	0
1001455131	61	1	0	0	0	4	0	0	4	pggo	7*9mm		2020-09-08	2020.9.16	segmentectomy	0	IAC	0	2	1	pt1a(mi)nomoro	0	0	0	0	0	0
1010131481	52	1	0	0	0	4	0	0	2	sn	8.2*6.7		2020-09-09	2020-09-16	segmentectomy	0	AIS		0	0	pt1a(mi)n0m0r0 IA1	0	0	0	0	0	0
60010141807	54	1	2	0	0	4	0	0	4	SN	14*8		2020-09-08	2020-09-16	segmentectomy	0	IAC	0	0	14	pt1bn0m0r0 IA2	0	0	0	0	0	0
1010042915	54	1	0	0	0	4	0	0	4	mggo	14*8	9.27	2020-09-07	2020-09-16	lobectomy	0	IAC	0	2	18	pt1an0m0r0 ia1	0	0	0	0	0	0
2001874035	24	1	0	0	0	4	0	0	4	ggo	5		2020-09-10	2020-09-17	segmentectomy	0	AAH	0	1	11	0	0	0	0	0	0	0
1009861180	53	1	0	0	0	4	0	0	1	mggo	36*21	13*6	2020-09-11	2020-09-17	lobectomy	0	IAC	0	2	18	pt2an0m0r0 ib	0	0	0	0	0	0
1009863619	28	1	0	0	0	4	0	0	5	SN	7		2020-09-11	2020-09-18	segmentectomy	1	MIA	0	1	2	pt1an0m0r0 ia1	0	0	0	0	0	0
1010005433	58	1	0	0	0	4	0	0	4	ggo	10		2020-09-10	2020-09-18	segmentectomy	1	IAC	0	1	5	t2 visc PI n0m0r0 IB	0	0	0	0	0	0
60010145013	47	2	0	0	0	4	0	0	5	SN	40*29		2020-09-10	2020-09-18	lobectomy	0	IAC	0	2	1	pt2bn2bm0 IIIA	0	0	0	0	0	0
1010297576	65	2	2	1	0	4	0	0	4	sn	37*24mm		2020-09-06	2020.9.19	lobectomy	1	IAC	0	2	13	pt2anomoro IB	0	0	0	0	0	0
60010024365	57	1	0	0	0	4	0	0	1	none			2020-09-14	2020-09-19	segmentectomy	0	IAC		1	1	pt1an0m0r0 IA1	0	0	0	0	0	0
1001957279	67	1	1	0	0	4	0	0	4	sn	11*8mm		2020-09-10	2020.9.19	lobectomy	1	IAC	0	2	8	pt1bnomo IA2	0	0	0	0	0	0
1009886322	64	1	0	0	0	4	4	0	1	sn	5*12mm		2020-09-09	2020.9.2	lobectomy	1	IAC	0	2	21	pt1nomoIA	0	0	0	0	0	0
1010314666	63	7	0	1	0	4	0	0	4.5	sn	73*58mm		2020-09-02	2020.9.19	lobectomy	0	Squamous cell carcinoma	0	2	11	t4nimoro IIIA	0	0	0	0	0	0
1009895991	62	1	3	0	1	3	0	0	1	none			2020-09-14	2020.9.20	segmentectomy	0	IAC	0	2	38	pt1cnomoroIA3	0	0	0	0	0	0
60010106300	30	1	0	0	0	4	0	0	4	mggo	17*10	14	2020-09-10	2020-09-19	lobectomy	0	IAC	0	2	14	pt1bn0m0 IA2	0	0	0	0	0	0
2501822379	67	1	1.2	1	0	4	0	0	4	sn	30*18mm		2020-09-09	2020.9.20	lobectomy	1	Squamous cell carcinoma	0	2	5	pt1cnomoroIA	0	0	0	0	0	0
60010144968	42	1	0	0	0	4	0	0	5	MGGO	23*12	11*20	2020-09-07	2020-09-20	lobectomy	0	IAC	0	2	6	pt1n0m0 IA	0	0	0	0	0	0
1009929235	39	1	0	0	0	4	0	0	1	ggo	10		2020-09-14	2020-09-21	segmentectomy	0	AIS	0	1	5	pt1a(mi）n0m0r0 IA1	0	0	0	0	0	0
1009851023	32	8	0	0	0	4	0	0	4	sn	6		2020-09-14	2020-09-21	segmentectomy	1	MIA	0	1	5	pt1n0m0 ia	0	0	0	0	0	0
1009802102	58	1	1	0	0	4	0	0	4	sn	16*14		2020-09-09	2020-09-21	lobectomy	0	IAC	PL2	2	0	pt2n2m1 IVB	0	0	0	0	0	0
1007446093	58	7	1	1	1	1	0	0	1	none			2020-08-27	2020-09-21	lobectomy	1	Squamous cell carcinoma		0	4		0	0	0	0	0	0
1010267654	57	12	0	0	0	4	0	0	4	SN	30*10		2020-09-11	2020-09-21	lobectomy	0	IAC	0	2	32	t1cn0m0r0 IA3	0	0	0	0	0	0
1004516151	42	1	0	0	1	1	0	0	5	ggo	5		2020-09-10	2020-09-22	wedge resection	1	AIS	0	0	0	0	0	0	0	0	0	0
1008598020	69	1	3	0	0	4	0	0	4	sn	26*20mm		2020-09-07	2020.9.22	lobectomy	0	IAC	0	2	26	t1nomo	0	0	0	0	0	0
1009851113	57	8	0	2	0	4	0	0	5	sn	16*10		2020-09-14	2020-09-22	lobectomy	0	IAC	0	2	14	t1n0m0 ia1	0	0	0	0	0	0
1009897202	47	1	0	1	0	4	0	0	1	none			2020-09-11	2020-09-22	lobectomy	1	IAC	0	2	17	pt2an0m0r0 IB	0	0	0	0	0	0
1007555687	65	1	0	0	0	4	0	0	1	pggo	5*9mm		2020-09-10	2020.9.22	segmentectomy	0	IAC	0	2	4	pt1bnomoroIA2	0	0	0	0	0	0
1009946137	52	1	0	1	0	4	0	0	1	sn	11		2020-09-14	2020-09-22	lobectomy	0	benign	0	2	12	0	0	0	0	0	0	0
60010138380	63	1	1	1	0	4	0	0	1	sn	17*22mm		2020-09-11	2020.9.22	lobectomy	1	IAC	0	2	27	pt1cnomoroIA	0	0	0	0	0	0
1007516634	63	1	1	0	0	4	0	0	2	sn	17*13mm		2020-09-14	2020.9.22	lobectomy	1	none	0	2	16	/	0	0	0	0	0	0
1010062476	45	1	0	0	1	1	0	0	4	ggo	7		2020-09-14	2020-09-22	segmentectomy	1	AIS	0	1	5	ptisn0m0r0 0	0	0	0	0	0	0
2501437206	69	1	0	1	0	4	0	0	3	none			2020-09-10	2020.9.22	wedge resection	0	adenocarcinoma	0	0	0	/	0	0	0	0	0	0
60010124371	63	1	0	0	1	4	0	0	4	sn	16*8mm		2020-09-09	2020.9.22	segmentectomy	0	IAC	0	2	5	pt1nomoIA	0	0	0	0	0	0
60010150299	54	1	0	0	0	4	0	0	5	sn	24*20		2020-09-15	2020-09-22	lobectomy	0	Squamous cell carcinoma	0	2	23	pt1bn0m0r0 IA2	0	0	0	0	0	0
60010114107	68	1	1.2	1	0	4	0	0	3	none			2020-08-24	2020.9.22	lobectomy	1	Squamous cell carcinoma	0	2	23	pt1nomoIA	0	0	0	0	0	0
1009694871	46	1	0	0	0	4	0	0	4	mggo	14*9	3*1	2020-09-18	2020-09-23	segmentectomy	1	AIS	0	1	3	0		0	0	0	0	0
1009863133	63	1	1.2	0	0	4	0	0	1	none			2020-09-16	2020.9.23	lobectomy	0	IAC	0	2	19	pt1cnomoro	0	0	0	0	0	0
1010304015	67	2	0	0	0	4	0	0	5	none			2020-09-11	2020.9.23	lobectomy	0	Squamous cell carcinoma	0	2	25	pt2nomoro IIIB	0	0	0	0	0	0
1010313981	55	7	0	0	0	4	0	0	1	sn	21*14		2020-09-14	2020-09-23	lobectomy	0	IAC	0	2	11	pt1cn0m0 IA3	0	0	0	0	0	0
60010143275	58	8	0	0	0	4	4	0	Anterior mediastinal pericardium	sn	33*41		2020-09-14	2020-09-23	lobectomy	0	Epitheliomatoid carcinoma	0	2	7	pt2an1m0r0 IIB	0	0	0	0	0	0
1010051598	57	1	0	0	0	4	0	0	1	mggo	10*9	2	2020-09-17	2020-09-23	lobectomy	0	MIA	0	1	23	pt1an0m0 IA1	0	0	0	0	0	0
1010116746	51	1	0	0	0	4	0	0	1	sn	7		2020-09-18	2020-09-24	segmentectomy	1	MIA	0	0	7	pt1a(mi)n0m0r0 IA1	0	0	0	0	0	0
2501892506	55	1	0	0	1	1	0	0	1	mggo	10	7.55	2020-09-17	2020-09-24	lobectomy	0	IAC	0	2	11	pt1an0m0 IA1	0	0	0	0	0	0
60010153736	34	1	0	0	0	4	0	0	4	sn	15*8		2020-09-15	2020-09-24	lobectomy	0	IAC	0	2	12	pt1bn0m0 IA2	0	0	0	0	0	0
1007263533	58	1	1	0	0	4	0	0	scattered	ggo	No preoperative CT was found		2020-09-15	2020-09-24	segmentectomy	0	MIA	0	1	4	pt1a(mi)n0m0r0 IA1	0	0	0	0	0	0
60010149373	71	1	0	0	0	4	0	0	4	sn	20mm		2020-09-14	2020.9.24	lobectomy	0	adenocarcinoma	0	2	15	/	0	0	0	0	0	0
1010212257	67	1	0	0	1	2	0	0	1	pggo	10mm		2020-09-16	2020.9.24	segmentectomy	1	IAC	0	2	3	pt1a(mi)nomoro	0	0	0	0	0	0
1007310102	62	2	1	0	0	4	0	0	1	pggo	17*9mm		2020-09-17	2020.9.24	segmentectomy	1	IAC	0	2	7	tminomoIAI	0	0	0	0	0	0
60010139481	43	1	0	0	0	4	0	0	4	ggo	7*8		2020-09-16	2020-09-25	segmentectomy	0	MIA	0	1	17	pt1(mi）n0m0r0 IA1	0	0	0	0	0	0
2002424305	50	2	0	0	0	4	0	0	1	none			2020-09-16	2020-09-25	lobectomy	0	IAC	0	2	15	pt1bn0m0r0 IA2	0	0	0	0	0	0
60010013950	49	1	0	0	0	4	0	1	3	SN	13*11		2020-09-15	2020-09-25	wedge resection	1		0	2	17	pt1n0m0r0 ia1	0	0	0	0	0	0
1009789451	66	1	0	0	0	4	0	0	1	sn	47*30mm		2020-10-21	2020.11.5	lobectomy	0	adenocarcinoma	0	2	16	pt2n3moIIIB	0	0	0	0	0	0
1007115538	50	1	0	0	0	4	0	0	4	mggo	7	4.33	2020-08-24	2020-08-29	segmentectomy	1	AIS	0	0	0	pT1a（mi）n0m0r0 ia1	0	0	0	0	0	0
1009580790	46	1	0	0	1	1	4	0	1	mggo	19*7	8.44	2020-09-15	2020-09-26	lobectomy	0	IAC	0	2	40	pt1bn0m0IA2	0	0	0	0	0	0
1010135805	33	1	0	0	0	4	0	0	5	ggo	8		2020-09-18	2020-09-27	segmentectomy	0	MIA	0	1	2	pt1a(mi)n0m0r0 IA1	0	0	0	0	0	0
60010138308	58	1	1	0	0	4	0	0	4	MGGO	10	2.8	2020-09-16	2020-09-28	lobectomy	0	IAC	0	1	5	pt1an0m0r0 ia1	0	0	0	0	0	0
1010149247	71	3	1.2	0	0	4	0	0	5	sn	18*16mm		2020-09-18	2020.9.28	lobectomy	1	adenocarcinoma	1	2	9	pt1bn2moro IIA	0	0	0	0	0	0
60010111617	68	7	0	1	0	4	0	0	2.3	sn	96*75*109mm		2020-09-07	2020.9.28	lobectomy	0	Squamous cell carcinoma	0	2	27	pt4n1moroIIIA	0	0	0	0	0	0
1009874421	52	1	1	1	1	2	0	0	1	none			2020-09-17	2020-09-28	lobectomy	0	IAC	0	2	19	pt2n0m0r0 ib	0	0	0	0	0	0
1009968915	52	7	0	0	0	4	0	0	3	sn	21*13		2020-09-21	2020-09-29	lobectomy	0	IAC		2	22	ct2n2m0 IIIA	0	0	0	0	0	0
1003169420	58	1	0	1	0	4	0	0	1	ggo	27*35		2020-09-17	2020-09-29	lobectomy	0	IAC	0	2	25	pt2a n0m0r0 IB	0	0	0	0	0	0
1009920919	55	1	1	0	0	4	0	1	4	mggo	11*9	9.35	2020-09-17	2020-09-29	lobectomy	1	IAC	0	2	22	pt1bn0m0 IA2	0	0	0	0	0	0
60010151887	61	1	0	0	0	4	0	0	4	sn	26*26mm		2020-09-21	2020.9.29	lobectomy	0	IAC	0	2	25	t1cnomo	0	0	0	0	0	0
1006074223	21	1	0	0	1	1	0	0	4	ggo	10		2020-09-22	2020-09-29	wedge resection	1	MIA	0	1	1	pt1n0m0 ia	0	0	0	0	0	0
1010325705	49	1	0	0	1	1	0	0	1	ggo	10*7		2020-09-21	2020-09-29	segmentectomy	0	AAH	0	1	7	0	0	0	0	0	0	0
1009694842	69	1	0	1	0	4	0	0	4	pggo	1.1*2.0cm		2020-09-15	2020.9.29	lobectomy	0	IAC	0	2	12	pt1bnomoro IA2	0	0	0	0	0	0
60010160482	48	1	0	0	0	4	0	0	5	sn	32*26		2020-09-22	2020-09-30	lobectomy	0	IAC	0	2	15	pt2an0m0r0 IB	0	0	0	0	0	0
1003108324	34	1	0	0	0	4	0	0	5	sn	9		2020-09-21	2020-09-30	segmentectomy	0	IAC	0	2	6	pt1an0m0 IA1	0	0	0	0	0	0
1009821471	48	8	0	0	0	4	0	1	1	ggo	9*8		2020-09-22	2020-09-30	segmentectomy	0	MIA	0	1	6	t1n0m0 IA1	0	0	0	0	0	0
1009848202	56	1	0	2	0	4	0	0	1	sn	27*20		2020-09-22	2020-09-30	lobectomy	1	IAC	0	2	23	pt1cn2m0r0 IIIA	0	0	0	0	0	0
60010142596	55	1	1	0	0	4	4	0	3	ggo	8*7		2020-09-21	2020-09-30	segmentectomy	1	MIA	0	1	6	IA1	0	0	0	0	0	0
60010162947	36	1	0	0	0	4	0	0	1	none			2020-09-23	2020-09-30	segmentectomy	1	AIS	0	1	3	0	0	0	0	0	0	0
1009895438	72	1	0	0	1	2	0	0	1	sn	34*19mm		2020-09-21	2020.9.30	lobectomy	0	IAC	0	2	13	pt2 visc pi nomoro IIIA	0	0	0	0	0	0
1010325749	64	1	0	0	1	1	0	0	3	pggo	12*10mm		2020-09-14	2020.10.1	lobectomy	1	MIA	0	2	22	pt1nomoIA	0	0	0	0	0	0
60010155813	52	1	0	0	0	4	0	0	4	mggo	13*13	7.8	2020-09-22	2020-10-01	lobectomy	1	IAC	PL0	2	16	pt1bn0m0r0 IA2	0	0	0	0	0	0
1010333380	73	1	0	1	0	4	0	0	4	sn	36*34mm		2020-09-21	2020.10.1	lobectomy	0	Squamous cell carcinoma	0	2	19	Pt2anomoro LNR0/19 IB	0	0	0	0	0	0
1009901539	73	2	0	1	0	4	0	0	4	none			2020-09-21	2020.10.1	lobectomy	0	Squamous cell carcinoma	0	2	20	Pt2anomoro LNR0/20 IB	0	0	0	0	0	0
1009910446	73	2	0	1	0	4	0	0	4	none			2020-09-21	2020-10-01	lobectomy	0	Squamous cell carcinoma	0	2	2	pt2an0m0r0 IB	0	0	0	0	0	0
1009872645	50	1	0	0	0	4	0	0	3	ggo	9		2020-09-24	2020-10-01	segmentectomy	0	MIA	0	1	1	IA1	0	0	0	0	0	0
1009932691	42	1	0	0	0	4	0	0	5	GGO	7		2020-09-24	2020-10-01	wedge resection	0	AIS	0	0	3	ptisn0m0r0 0	0	0	0	0	0	0
1010149578	71	1	123	0	0	4	0	0	1	mggo	8mm		2020-09-23	2020.10.1	lobectomy	1	IAC	0	2	38	pt1nomoIA	0	0	0	0	0	0
1009923246	64	2	0	1	1	3	0	0	1	none			2020-09-22	2020.10.1	lobectomy	1	adenocarcinoma	0	2	25	pt2nomoro IB	0	0	0	0	0	0
1010333504	57	1	0	0	1	2	0	0	1	ggo	13*10		2020-09-24	2020-10-01	segmentectomy	0	AIS	0	0	4	0	0	0	0	0	0	0
1009934669	71	2	0	1	0	4	0	0	1	sn	40*26mm		2020-09-21	2020.10.2	sleeve resection	0	none	0	2	31	pt2bnomoroLNR0/31IIA	0	0	0	0	0	0
1010304544	65	8	0	1	0	4	0	0	2.3	sn	44*31mm		2020-09-15	2020.10.2	wedge resection	0	none	0	2	5	pt2n2moro IIIA	0	0	0	0	0	0
1010267658	57	1	13	1	1	2	0	0	4	sn	12*9		2020-09-18	2020-10-03	lobectomy	0	IAC	1	2	19	t2VISC PI N0M0 IB	0	0	0	0	0	0
1009954582	60	2	0	1	0	4	0	0	4.5	sn	21*26mm		2020-09-21	2020.10.3	lobectomy	0	Squamous cell carcinoma	0	2	11	pt2b n1moro LNR 3/19 IIB	0	0	0	0	0	0
60010159883	57	1	0	0	0	4	0	0	1	ggo	11		2020-09-23	2020-10-04	segmentectomy	0	IAC	0	1	6	t1bn0m0 IA2	0	0	0	0	0	0
1009897260	43	1	0	0	0	4	0	0	1	ggo	9		2020-09-21	2020-10-05	segmentectomy	0	AIS	0	0	2	pt1a(mi)n0m0 IA1	0	0	0	0	0	0
1009892925	63	1	0	0	1	2	0	0	1	sn	16*13mm		2020-09-25	2020.10.5	wedge resection	1	IAC	0	2	8	pt1nomoIA	0	0	0	0	0	0
1010176431	63	2	2	1	1	1	0	0	5	none			2020-09-14	2020.10.5	lobectomy	0	Squamous cell carcinoma	0	2	27	pt4nomoro IIIA	0	1	0	0	0	0
2501859370	66	1	0	1	0	4	0	0	1	none			2020-09-14	2020.10.6	lobectomy	0	IAC	0	2	28	t2nomo IIIA	0	0	0	0	0	0
2501851161	49	1	0	0	1	1	0	0	1	ggo	7*10		2020-09-28	2020-10-06	segmentectomy	0	AIS	0	1	4	0	0	0	0	0	0	0
1010027221	74	7	0	0	0	4	0	0	3	sn	19*16mm		2020-09-24	2020.10.6	lobectomy	1	IAC	0	2	13	pt1bnomoroIA	0	0	0	0	0	0
1010148252	40	1	0	0	0	4	0	0	1	ggo	8		2020-09-28	2020-10-06	segmentectomy	0	AIS	0	1	4	ptisn0m0r0 0	0	0	0	0	0	0
2001135824	55	1	0	0	0	4	0	0	3	mggo	8*12	11*8	2020-09-25	2020-10-06	lobectomy	0	IAC	0	2	25	t1n0m0 IA1	0	0	0	0	0	0
60010140493	69	2	0	1	0	4	0	0	1	pggo	21*17mm		2020-09-23	2020.10.6	wedge resection	1	IAC	0	0	0	/	0	0	0	0	0	0
1006512493	64	1	0	0	0	4	0	0	3	sn	13*10mm		2020-09-23	2020.10.6	lobectomy	0	IAC	0	2	2	/	0	0	0	0	0	0
1009882842	50	1	0	0	0	4	0	0	1	none			2020-09-21	2020-10-06	lobectomy	0	IAC	0	2	20	pt1bn0m0r0 IA2	0	0	0	0	0	0
1010149489	54	1	0	0	0	4	0	0	3	ggo	12*15		2020-09-28	2020-10-07	lobectomy	0	AIS	0	2	20	ptisn0m0r0 0	0	0	0	0	0	0
60010155732	61	2	0	0	0	4	0	0	4	sn	22*19mm		2020-09-23	2020.10.7	segmentectomy	1	Squamous cell carcinoma	0	2	21	pt1cnomoroIA3	0	0	0	0	0	0
60010170294	68	7	1.2	0	1	1	0	0	5	sn	26*23mm		2020-09-29	2020.10.7	lobectomy	0	IAC	0	2	17	pt1nomo I	0	0	0	0	0	0
1010267748	24	1	0	0	1	1	0	0	4	sn	13*11	2.6	2020-09-30	2020-10-07	lobectomy	0	MIA	0	1	7	pt1a(mi)n0m0 IA1	0	0	0	0	0	0
1010267745	66	1	0	1	0	4	0	0	1	pggo	16*14mm		2020-09-29	2020.10.7	lobectomy	1	MIA	0	2	19	/	0	0	0	0	0	0
1010149964	63	1	1	1	0	4	0	0	1	none			2020-09-25	2020.10.7	lobectomy	0	IAC	0	2	20	pt1bn2a2moro IIIA	0	0	0	0	0	0
1009850867	64	1	0	0	0	4	0	0	1	sn	24*23mm		2020-09-18	2020.10.8	lobectomy	0	IAC	0	2	14	pt1cnomoro IA3	0	0	0	0	0	0
2501850467	51	3	1	0	0	4	0	0	5	sn	25*16		2020-09-28	2020-10-08	lobectomy	0	IAC	0	2	12	pt1bn0m0r0 IA2	0	0	0	0	0	0
1007555999	67	7	0	1	0	4	0	0	1	sn	7-9mm		2020-09-21	2020.10.8	wedge resection	1	IAC	0	2	1	/	0	0	0	0	0	0
1010048692	70	1	1.2	1	0	4	0	0	2	pggo	9mm		2020-09-29	2020.10.8	lobectomy	0	IAC	0	2	10	/	0	0	0	0	0	0
2001768335	62	7	2	0	0	4	0	0	3	sn	10*10mm		2020-09-29	2020.9.23	segmentectomy	1	IAC	0	2	5	pt1ano	0	0	0	0	0	0
1009830797	64	2	0	1	0	4	0	0	4	none			2020-09-28	2020.10.8	segmentectomy	0	IAC	0	2	5	pt1anomo	0	0	0	0	0	0
1009922668	66	1	0	1	0	4	0	0	3	none			2020-09-30	2020.10.8	lobectomy	0	IAC	0	2	17	pt1cn2moro stas	0	0	0	0	0	0
1009894678	71	1	0	0	0	4	0	0	1	sn	39*27mm		2020-09-30	2020.10.8	lobectomy	1	Lung adenocarcinoma	0	2	23	pt2n2m1a VIA	0	0	0	0	0	0
60010142158	66	1	1.2	1	0	4	0	0	3	sn	14*12nn		2020-09-25	2020.10.8	lobectomy	1	IAC	0	2	25	pt1bnomoro I	0	0	0	0	0	0
1009953743	51	1	0	0	0	4	0	0	3	ggo	7*8		2020-09-30	2020-10-09	lobectomy	0	MIA	0	2	20	pt1a(mi)n0m0 IA1	0	0	0	0	0	0
1010267723	53	1	2	0	0	4	0	0	3	ggo	16		2020-09-30	2020-10-09	wedge resection	0	IAC	0	2	19		0	0	0	0	0	0
1009920015	42	1	0	0	0	4	0	0	4	MGGO	8	2	2020-09-30	2020-10-09	segmentectomy	0	AIS	0	1	5	0	0	0	0	0	0	0
1009947109	45	2	0	0	0	4	0	1	4	mggo	16*14	9.7	2020-09-28	2020-10-09	lobectomy	0	adenocarcinoma	0	2	23	pt1bn0m0r0 IA2	0	0	0	0	0	0
1009901140	57	7	0	0	1	14	0	0	3	mggo	11*10	11*7	2020-09-28	2020-10-08	lobectomy	0	IAC	0	2	19	pt1bn0m0r0 IA2	0	0	0	0	0	0
9010128457	25	1	0	0	0	4	0	0	4	GGO	11*8		2020-09-29	2020-10-09	segmentectomy	0	MIA	0	1	1	pt1an0m0r0 ia1	0	0	0	0	0	0
1010231113	43	1	0	0	0	4	0	0	1	MGGO	15*13	8.2*4.6	2020-09-30	2020-10-10	segmentectomy	0	MIA	0	1	11	pt1an0m0r0 IA1	0	0	0	0	0	0
2001657866	66	2	0	1	0	4	0	0	3	sn	2-4mm		2020-09-11	2020.10.10	lobectomy	1	IAC	0	2	28	pt1cn1moro STAS	0	0	0	0	0	0
60010172132	57	1	0	0	0	4	0	0	4	sn	17*21		2020-09-30	2020-10-10	lobectomy	0	IAC		2	23	pt1bn2m0r0 IIIA	0	0	0	0	0	0
2001327901	46	1	0	0	0	4	0	0	3	ggo	10*7		2020-09-30	2020-10-10	segmentectomy	0	MIA	0	1	1	pt1a(mi)n0m0 IA1	0	0	0	0	0	0
1005693277	60	1	1.2	0	1	4	0	0	1	sn	26*22mm		2020-09-29	2020.10.11	lobectomy	0	IAC	0	2	14	pt1cnimo IIIB	0	0	0	0	0	0
1009924537	41	1	0	0	0	4	0	0	3	sn	10*8		2020-09-30	2020-10-11	lobectomy	0	MIA	0	2	21	t1an0m0 IA1	0	0	0	0	0	0
1010226133	55	1	0	0	0	4	0	0	1	ggo	22*11		2020-09-30	2020-10-11	segmentectomy	0	IAC	0	1	6	IA1	0	0	0	0	0	0
1003345874	62	1	1	0	0	4	0	0	1	sn	15*13mm		2020-09-24	2020.10.11	lobectomy	0	IAC	0	2	20	pt1nomoIA	0	0	0	0	0	0
1009942198	57	7	1	2	0	4	0	0	1	sn	No preoperative CT was found		2020-09-29	2020-10-11	lobectomy	0	IAC	0	2	10	t21n0m0 IA1	0	0	0	0	0	0
2001529770	66	1	0	0	1	1	0	0	1	sn	27*14mm		2020-09-23	2020.10.11	lobectomy	0	IAC	0	2	28	pt1anomoro IAI	0	0	0	0	0	0
60010175938	68	2	0	1	0	4	0	0	1	none			2020-09-30	2020.10.11	sleeve resection	0	Squamous cell carcinoma	0	2	20	pt2anomoro IB	0	0	0	0	0	0
1009883042	55	3	1	0	0	4	0	0	5	mggo	21*24	20*12	2020-09-30	2020-10-12	lobectomy	0	IAC	0	2	9	pt1bn0m0r0 IA2	0	0	0	0	0	0
1010076917	71	1	0	0	0	4	0	0	1	sn	9mm		2020-09-29	2020.10.12	lobectomy	1	IAC	0	2	22	pt1bnomoro IA	0	0	0	0	0	0
1009895774	58	1	0	0	0	4	0	0	1	sn	11*10		2020-09-16	2020-10-12	lobectomy	0	IAC	0	2	18	pt1bn0m0r0 IA2	0	0	0	0	0	0
1009830904	52	1	0	1	0	4	0	0	1	ggo	21		2020-10-05	2020-10-13	lobectomy	1	IAC	0	2	23	pt1an0m0r0 IA1	0	0	0	0	0	0
1009901849	50	1	0	0	1	4	0	0	5	mggo	11	5.31	2020-10-05	2020-10-13	segmentectomy	1	IAC	0	2	16	pt1an0m0r0 IA1	0	0	0	0	0	0
60010169043	66	1	1	0	0	4	0	0	1	sn	17*10mm		2020-09-29	2020.10.13	lobectomy	0	IAC	0	2	22	pt1bnomoro IA2	0	0	0	0	0	0
1010026627	71	1	0	0	1	4	0	0	1	sn	45*21mm		2020-10-05	2020.10.14	lobectomy	1	IAC	0	2	20	pt2anomoroLNR 0/20 IB	0	0	0	0	0	0
60010175024	66	1	0	1	0	4	0	0	1	pggo	19*16mm		2020-10-06	2020.10.14	lobectomy	0	IAC	0	2	23	pt3nomo IIIB	0	0	0	0	0	0
1010026049	58	1	0	0	0	4	0	0	1	mggo	16*14	17	2020-10-06	2020-10-14	Single hole thoracoscopy+lymph node dissection+adhesiolysis	0	IAC	0	2	16	pt1bn0m0r0 IA2	0	0	0	0	0	0
1010267741	54	2	0	2	0	4	0	0	Right hilar lung	sn	22*33		2020-09-29	2020-10-14	lobectomy	0	Squamous cell carcinoma	1	2	3	pt2an2m0 IIIA	0	0	0	0	0	0
1009880793	61	2	1	0	0	4	0	0	1	pggo	15*15mm		2020-10-06	2020.10.14	lobectomy	0	IAC	0	2	26	/	0	0	0	0	0	0
1010225050	39	23	0	0	0	4	0	0	4	none			2020-10-08	2020-10-14	segmentectomy	1	AIS	0	1	3	ptisn0m0 IA1	0	0	0	0	0	0
1010292721	40	1	0	0	1	4	0	1	3	sn	23*16		2020-10-07	2020-10-15	lobectomy	1	IAC	0	2	13	t1cn0m0 IA3	0	0	0	0	0	0
1002450106	53	1	1	0	0	4	0	0	3	mggo	12*13	7.3	2020-10-09	2020-10-15	segmentectomy	0	adenocarcinoma	0	1	2	pt1bn0m0r0 IA2	0	0	0	0	0	0
1002292252	72	1	0	0	0	4	0	0	5	sn	25*16mm		2020-10-05	2020.10.15	lobectomy	0	adenocarcinoma	0	2	24	pt1bnomo IA	0	0	0	0	0	0
60010146972	71	1	1	1	0	4	0	0	5	sn	No preoperative CT was found		2020-09-24	2020.10.15	lobectomy	0	Squamous cell carcinoma	0	2	19	t3nimo IIIA	0	0	0	0	0	0
1010051052	61	1	0	0	0	4	0	0	1	sn	13*11mm		2020-09-28	2020.10.15	sleeve resection	0	adenocarcinoma	0	2	11	t1nomoIA2	0	0	0	0	0	0
1009991821	57	4	1	2	0	4	0	0	1	mggo	23*15	15	2020-10-06	2020-10-16	lobectomy	0	IAC	1	2	28	pt2n0m0 IB	0	0	0	0	0	0
1010094307	64	1	1	1	0	4	0	0	4	none			2020-10-08	2020.10.16	lobectomy	0	IAC	1	2	15	pt1bn2mo IIIA	0	0	0	0	0	0
1010132234	63	1	0	0	0	4	0	0	1	sn	11mm*9mm		2020-10-08	2020.10.16	lobectomy	1	IAC	0	2	37	ptlamnomoro LNR 0/37 IAI	0	0	0	0	0	0
1009894275	56	1	0	0	1	2	0	0	4	MGGO	19*11	12.8	2020-10-05	2020-10-16	lobectomy	1	adenocarcinoma	0	2	22	t1n0m0 IA	0	0	0	0	0	0
1009934941	32	1	0	0	0	4	0	0	42	ggo	7		2020-10-07	2020-10-16	wedge resection	0	MIA		1	1	pt1a(mi)n0m0r0 IA1	0	0	0	0	0	0
1008551644	74	2	1.2	0	0	4	0	0	1	sn	22*15mm		2020-09-28	2020.10.16	lobectomy	0	IAC	0	2	19	pt1bnomoro IA2	0	0	0	0	0	0
1009944395	59	8	0	0	0	4	0	0	1	none			2020-08-12	2020-08-21	lobectomy	1	IAC		2	33	t1bn0m0 IA2	0	0	0	0	0	0
1009694700	65	7	0	0	0	4	0	0	1.2.3.	sn	2-3mm		2020-09-28	2020.10.16	lobectomy	0	Squamous cell carcinoma	0	2	26	PT3NOMORO IIB	0	0	0	0	0	0
1006128208	57	1	12	2	1	2	0	0	3	sn	15		2020-10-05	2020-10-16	lobectomy	0	Squamous cell carcinoma	0	2	33	pt2n0m0 IB	0	0	0	0	0	0
1010258102	51	2	2	1	0	4	0	0	1	sn	36*38		2020-10-09	2020-10-17	sleeve resection	0	Squamous cell carcinoma	0	2	20	pt2n0m0 IB	0	0	0	0	0	0
1010038620	63	2	1.2	0	0	4	0	0	1.3	sn	41*35mm		2020-10-08	2020.10.17	sleeve resection	0	Squamous cell carcinoma	0	2	12	pt4n2moro IIIB	0	0	0	0	0	0
1009861988	58	8	0	0	0	4	0	0	4	sn	13*11		2020-10-06	2020-10-17	lobectomy	0	IAC		2	19	PT2 VISCPIN0M0R0 IB	0	0	0	0	0	0
60010182943	64	1	1	0	0	4	0	0	1	sn	9*8mm		2020-10-08	2020.10.17	segmentectomy	0	AIS	0	2	2	pt1a(mi)nomoro IA	0	0	0	0	0	0
1006941307	62	3	1	0	0	4	0	0	4	sn	27*11mm		2020-10-09	2020.10.17	lobectomy	1	IAC	0	2	20	t1nomo	0	0	0	0	0	0
1010267728	64	3	0	1	0	4	0	0	5	sn	87*77mm		2020-10-06	2020.10.18	lobectomy	0	Squamous cell carcinoma	1	2	none	t3nomoIIB	0	0	0	0	0	0
1010093685	68	1	0	1	0	4	0	0	1	pggo	12mm		2020-10-09	2020.10.18	segmentectomy	0	IAC	0	2	9	TMINOMOIAI	0	0	0	0	0	0
1009954954	60	1	0	0	0	4	0	0	1	mggo	13*12mm		2020-10-06	2020.10.19	lobectomy	0	IAC	0	2	31	pt1bnomoro	0	0	0	0	0	0
1003918618	68	1	0	0	0	4	0	0	2.3	sn	71*67mm		2020-10-09	2020.10.19	lobectomy	0	IAC	0	2	25	t4nomo IIIA	0	0	0	0	0	0
2900013048	64	2	1	1	0	4	0	0	3	sn	16*10mm		2020-10-12	2020.10.19	segmentectomy	0	AIS	0	2	34	/	0	0	0	0	0	0
1008919728	52	1	0	0	0	4	0	0	1	mggo	8*10	7.31	2020-10-13	2020-10-19	segmentectomy	1	IAC	0	1	15		0	0	0	0	0	0
1009953456	52	2	0	0	1	2	0	0	1	none			2020-09-16	2020-10-19	sleeve resection	0	Squamous cell carcinoma		2	27	pt2n0m0 IB	0	0	0	0	0	0
60010184514	50	23	0	0	0	4	0	0	4	GGO	10*8		2020-10-14	2020-10-19	segmentectomy	1	MIA	0	1	0	ia1	0	0	0	0	0	0
1009694795	52	1	0	1	0	4	0	0	1	ggo	19*10		2020-10-12	2020-10-19	lobectomy	1	IAC	0	2	17	pt1n0m0 IA1	0	0	0	0	0	0
1006132794	51	1	0	0	0	4	0	0	1	sn	27*28		2020-10-12	2020-10-19	lobectomy	0	IAC	0	2	2	pt2n2m0r0 IIIA	0	0	0	0	0	0
2002416600	55	3	2	1	0	4	0	0	3	none			2020-09-28	2020-10-19	lobectomy	1	IAC	0	2	6	pt2a n2m0r0 IIIA	0	0	0	0	0	0
60010173795	62	1	2	0	1	1	0	0	4	pggo	9*11mm		2020-10-13	2020.10.20	segmentectomy	0	MIA	0	2	5	pt1nomoIA	0	0	0	0	0	0
1010226494	53	1	0	2	0	4	0	0	1	ggo	18*12		2020-10-12	2020-10-20	lobectomy	0	IAC	0	2	15	pt1bn0m0r0 IA2	0	0	0	0	0	0
60010179723	71	1	0	0	0	4	0	0	1	sn	30*23mm		2020-10-09	2020.10.20	lobectomy	1	IAC	0	2	17	pt2nomoro IB	0	0	0	0	0	0
1010232635	62	1	1	1	0	4	0	0	1	none			2020-10-12	2020.10.20	lobectomy	1	IAC	1	2	18	pt2a n2moro LNR 9/30 IIIA	0	0	0	0	0	0
1010089465	53	1	0	1	1	2	0	0	1	sn	22*12		2020-10-13	2020-10-20	lobectomy	1	IAC	0	2	15	t1n0m0 IA1	0	0	0	0	0	0
1009873108	52	1	0	0	0	4	0	0	1	ggo	8		2020-10-12	2020-10-20	segmentectomy	1	MIA	0	0	0	pt1an0m0 IA1	0	0	0	0	0	0
1010267712	69	2	0	1	1	2	0	0	3	sn	17*19mm		2020-10-09	2020.10.20	lobectomy	0	IAC	0	2	25	pt1cnomoro IA3	0	0	0	0	0	0
1009902809	34	1	0	0	0	4	0	0	1	ggo	6		2020-10-13	2020-10-21	segmentectomy	1	AIS	0	1	0	ptisn0m0 0	0	0	0	0	0	0
2501247406	45	1	0	0	0	4	4	0	1	none			2020-10-13	2020-10-21	segmentectomy	0	adenocarcinoma		0	0		0	0	0	0	0	0	Metastasis of colon cancer
1006688644	62	1	0	0	0	4	0	0	1	pggo	8mm		2020-10-16	2020.10.13	wedge resection	0	MIA	0	2	15	/	0	0	0	0	0	0
1009850575	52	1	0	0	0	4	0	0	1	ggo	10	7.71	2020-10-12	2020-10-21	lobectomy	0	adenocarcinoma	0	2	16	pt1bn0m0r0 IA	0	0	0	0	0	0
2900020489	67	1	1	0	0	4	0	0	4	sn	20*16mm		2020-10-14	2020.10.21	lobectomy	0	IAC	0	2	26	pt1bnomoro IA2	0	0	0	0	0	0
1007120987	48	1	0	0	0	4	0	0	1	ggo	19*16		2020-10-15	2020-10-21	segmentectomy	0	MIA	0	1	8		0	0	0	0	0	0
1010174044	45	1	0	0	0	4	0	0	4	sn	12		2020-10-13	2020-10-21	lobectomy	1	IAC	0	2	15	t1n0m0 IA1	0	0	0	0	0	0
2501805542	28	1	0	0	0	4	0	0	4	ggo	6		2020-10-16	2020-10-21	segmentectomy	1	AIS	0	1	6	pt1a(mi)n0m0r0 IA1	0	0	0	0	0	0
1010267520	67	1	2	0	0	4	0	0	1	pggo	24*17mm		2020-08-27	2020.9.4	segmentectomy	0	IAC	0	1	7	t1cnomo IA3	0	0	0	0	0	0
1009873102	62	1	1	1	0	4	0	0	1	mggo	13*15mm		2020-10-14	2020.10.22	lobectomy	0	IAC	0	2	10	pt1bno	0	0	0	0	0	0
1008496354	66	1	0	0	0	4	0	0	4	sn	52*38mm		2020-10-07	2020.10.22	lobectomy	0	Squamous cell carcinoma	0	2	12	pt3n1mo	0	0	0	0	0	0
1010225255	55	1	0	0	0	4	0	0	2	none			2020-10-12	2020-10-22	lobectomy	0	IAC	0	2	21	pt1bn0m0 IA2	0	0	0	0	0	0
60010177519	48	8	0	0	0	4	0	0	1	mggo	7	4.11	2020-10-16	2020-10-22	segmentectomy	1	MIA	0	1	4	tpt1a(mi)n0m0r0 IA1	0	0	0	0	0	0
1007533129	57	1	0	0	0	4	0	0	1	sn	23*16		2020-10-15	2020-10-22	lobectomy	0	IAC	1	0	0	pt2 VISC PI N0M0R0 IB	0	0	0	0	0	0
1010174613	46	8	0	1	0	4	0	0	4	sn	35*31		2020-10-14	2020-10-22	lobectomy	0	IAC		2	0	t2n1m1a IV	0	0	0	0	0	0
1008570198	51	1	1	0	1	4	0	0	4	ggo	10		2020-10-12	2020-10-22	Magnetic navigation bronchoscopy+single hole thoracoscopy right lower lung right middle lung wedge resection+left upper lung anterior segment resection+left lower lung segment resection+left superior lobe nodule wedge resection+lymph node sampling	0	MIA	0	1	9		0	0	0	0	0	0
1009912059	64	1	1	0	1	4	0	0	5	none			2020-10-15	2020.10.22	segmentectomy	0	MIA	0	2	10	pt1aminomoro IAI	0	0	0	0	0	0
1010220175	68	2	0	1	0	4	0	0	1	sn	20*34mm		2020-10-13	2020.10.22	lobectomy	0	Squamous cell carcinoma	1	2	46	pt2anomoIB	0	0	0	0	0	0
1010158191	49	1	0	0	0	4	0	0	3	ggo	21*14		2020-10-13	2020-10-23	lobectomy	1	IAC	0	2	11	pt2VISC PIn0m0r0 IB	0	0	0	0	0	0
60010174719	56	1	1	0	0	4	0	0	4	SN	9		2020-10-15	2020-10-23	lobectomy	1	IAC	0	2	18	PT1N0M0 IA1	0	0	0	0	0	0
1009867357	51	2	0	0	0	4	0	0	5	sn	71*53		2020-10-16	2020-10-24	lobectomy	1	IAC	0	2	17	pt4n0mx IIIB	0	0	0	0	0	0
60010188173	74	1	0	0	1	2	0	0	3	sn	31*24mm		2020-10-15	2020.10.24	lobectomy	1	IAC	1	2	9	pt1cn2moIIIA	0	0	0	0	0	0
1008895004	48	1	0	1	0	4	0	0	1	mggo	10	6.74	2020-10-14	2020-10-24	lobectomy	0	AIS	0	2	28	pt1a(mi)n0m0r0 IA1	0	0	0	0	0	0
60010163644	47	1	0	0	1	1	4	0	3	ggo	6*7		2020-10-19	2020-10-25	lobectomy	0	MIA		0	0	pt1a(mi)N0M0R0 IA1	0	0	0	0	0	0
60010175830	71	1	0	1	0	4	0	0	1	sn	21*27mm		2020-10-14	2020.10.25	lobectomy	0	IAC	0	2	11	pt2visc pi nomoro IB	0	0	0	0	0	0
1009947806	54	2	0	0	0	4	0	0	5	sn	18*17		2020-10-13	2020-10-25	sleeve resection	0	adenocarcinoma	0	2	0	pt2n2m0r0 STAS IB	0	0	0	0	0	0
1009694192	57	8	0	0	0	4	0	0	1	sn	21*23		2020-10-19	2020-10-26	lobectomy	0	IAC	0	2	10	pt1bn0m0r0 IA2	0	0	0	0	0	0
1008527758	57	1	1	0	0	4	4	0	1	sn	23*38		2020-10-19	2020-10-26	lobectomy	1	IAC	0	2	12	pt2n0m0 IB	0	0	0	0	0	0
60010195128	35	1	0	0	0	4	0	1	2	ggo	11		2020-10-20	2020-10-26	lobectomy	1	MIA	0	1	7	pt1a(mi)n0m0r0 IA1	0	0	0	0	1	0
1003712789	52	24	0	0	0	4	0	0	4	ggo	18*15		2020-10-14	2020-10-26	lobectomy	1	IAC	1	2	13		0	0	0	0	0	0
1010089483	58	2	0	2	1	2	0	0	4	none			2020-10-14	2020-10-26	sleeve resection	0	Squamous cell carcinoma	1	0	19	pt2bn0m0r0 IIA	0	0	0	0	0	0
1009973755	64	1	1	1	0	4	0	0	1	none			2020-10-19	2020.10.26	lobectomy	0	IAC	0	2	20	pt2nomoIIIA	0	0	0	0	0	0
1010302501	51	1	0	0	0	4	1	0	3	sn	20*11		2020-10-20	2020-10-27	lobectomy	0	IAC	0	2	17	pt1bn0m0r0 IA2	0	0	0	0	0	0
2501252659	42	1	0	0	0	4	0	0	1	ggo	12*10		2020-10-20	2020-10-27	segmentectomy	1	MIA		1	0		0	0	0	0	0	0
1010204238	43	1	0	0	0	4	4	0	3	ggo	7*5		2020-10-21	2020-10-27	segmentectomy	0	MIA	0	1	8	pt1(mi)n0m0r0 IA1	0	0	0	0	0	0
1010173389	54	1	0	0	1	2	0	0	3	mggo	15*14	10.3	2020-10-20	2020-10-27	lobectomy	0	adenocarcinoma	0	2	13	pt1bn0m0r0 IA2	0	0	0	0	0	0
1010032291	53	8	0	0	1	12	0	0	1	gggo	5*7		2020-10-20	2020-10-27	segmentectomy	0	AIS	0	1	16	ptis n0m0r0 0	0	0	0	0	0	0
1005488722	69	1	0	1	0	4	0	0	4	pggo	10*13mm		2020-10-19	2020.10.27	lobectomy	0	adenocarcinoma	0	2	24	pt1bnomoro	0	0	0	0	0	0
1010141931	72	2	1	1	0	4	0	0	5	sn	20*14mm		2020-10-19	2020.10.10	segmentectomy	1	IAC	0	2	12	pt1bnomoro	0	0	0	0	0	0
60010177698	65	3	0	1	1	1	0	0	1	sn	14*18mm		2020-10-14	2020.10.27	lobectomy	1	Squamous cell carcinoma	0	2	19	pt1nomoIA	0	0	0	0	0	0
1010258129	44	1	0	0	0	4	0	0	4	sn	10		2020-10-21	2020-10-28	segmentectomy	1	MIA	0	0	1	pt1an0m0r0 IA1	0	0	0	0	0	0
60010169780	46	1	0	0	0	4	0	0	5	ggo	9*8		2020-10-21	2020-10-28	wedge resection	1	AIS	0	0	0	pt1a(mi)n0m0r0 IA1	0	0	0	0	0	0
1009831151	56	1	0	2	1	1	0	0	4	sn	20		2020-10-20	2020-10-28	lobectomy	0	IAC	0	2	17	pt1cn0m0r0 IA3	0	0	0	0	0	0
1010032698	48	1	0	0	0	4	0	0	1	mggo	21	19*18	2020-10-21	2020-10-28	lobectomy	0	IAC	0	2	25	pt1bn0m0r0 IA2	0	0	0	0	0	0
1009167699	54	23	0	0	1	2	0	0	4	ggo	9*8		2020-10-21	2020-10-28	wedge resection	0	MIA	0	1	12	tmin0m0 ia1	0	0	0	0	0	0
1009867372	53	1	0	0	0	4	0	0	4	sn	23*18		2020-10-20	2020-10-28	lobectomy	1	IAC	1	2	13	t1bn0m0 IB	0	0	0	0	0	0
60010173818	67	1	0	0	0	4	0	0	3	pggo	11mm		2020-10-22	2020.10.28	segmentectomy	0	IAC	0	2	35	pt1anomoro IAI	0	0	0	0	0	0
1009874821	63	1	0	1	0	4	0	0	4	sn	48*45*45mm		2020-10-20	2020.10.29	lobectomy	1	IAC	0	2	7	pt2bnomoIIA	0	0	0	0	0	0
1010258899	55	1	2	0	1	1	0	0	5	sn	37*26		2020-10-21	2020-10-29	lobectomy	0	IAC	0	2	0	pt2n2m0r0 IIIA	0	0	0	0	0	0
60010174236	50	23	0	2	0	4	0	0	2	sn	66*84		2020-10-21	2020-10-29	Right chest exploration+adhesiolysis+mediastinal lymph node resection	0	Squamous cell carcinoma	0	2	20	pt4n2m0 IIIB	0	0	0	0	0	0
1009865667	32	1	0	0	1	1	0	0	2	ggo	9*12		2020-10-23	2020-10-29	lobectomy	1	adenocarcinoma	1	2	10	pt2 visc PI N0M0R0 IB	0	0	0	0	0	0
2002224442	68	7	1.3	1	0	4	0	0	1	mggo	7*6mm	3	2020-10-20	2020.10.29	lobectomy	1	IAC	0	2	10	pt1nomoIA	0	0	0	0	0	0
1004093915	75	7	1	0	1	2	0	0	4	sn	17*18mm		2020-10-22	2020.10.29	segmentectomy	0	IAS	0	2	7	pt1nomoIA	0	0	0	0	0	0
60010191123	66	1	1	1	1	4	0	0	1	sn	40*30mm		2020-10-20	2020.10.29	lobectomy	0	IAC	PLO	2	20	pt2n2moro IIIA	0	0	0	0	0	0
60010200095	45	3	0	0	0	4	0	0	4	sn	14*11		2020-10-23	2020-10-30	lobectomy	1	adenocarcinoma	1	2	19	pt2n0m0 IB	0	0	0	0	0	0
1009849561	63	3	0	1	0	4	0	0	4	sn	10*9mm		2020-10-13	2020.10.30	lobectomy	0	IAC	0	2	34	pt1bnomoro IA2	0	0	0	0	0	0
60010199243	49	1	0	0	0	4	4	0	5	sn	8		2020-10-22	2020-10-30	segmentectomy	0	adenocarcinoma	1	1	6	pt2 visc PI N0M0R0 IB	0	0	0	0	0	0
1010329396	64	2	0	0	1	1	0	0	5	sn	62*43mm		2020-10-22	2020.10.30	lobectomy	0	Squamous cell carcinoma	0	2	23	PT3NOMORO IIB	0	0	0	0	0	0
1003238422	62	1	1	0	0	4	0	0	1	sn	18*12*10mm		2020-10-22	2020.10.30	lobectomy	0	IAC	0	2	14	pt2 visc pi nomoro IB	0	0	0	0	0	0
1010202555	62	8	0	1	0	4	0	0	4	pggo	9mm		2020-10-21	2020.10.30	lobectomy	1	IAC	0	2	21	pt1bnomoro IA	0	0	0	0	0	0
1010225825	66	1	0	0	0	4	0	0	5	sn	10mm		2020-10-13	2020.10.30	lobectomy	0	IAC	0	2	15	t1bnomo IA2	0	0	0	0	0	0
1008850938	66	8	0	0	0	4	0	0	5	sn	9		2020-10-19	2020.10.30	segmentectomy	0	IAC	0	2	8	pt1anomo STAS(+)IA	0	0	0	0	0	0
1009917050	58	1	1	0	1	1	2	0	1	sn	21*17		2020-10-20	2020-10-31	segmentectomy	0	IAC	0	2	30	pt1cn0m0 IA3	0	0	0	0	0	0
60010185918	57	2	0	2	0	4	0	0	4	sn	No preoperative CT was found		2020-10-19	2020-10-31	lobectomy	1	Squamous cell carcinoma	1	2	14	pt3Invn1m0 IIIA	1	0	0	0	1	0
1010218738	66	2	0	1	0	4	0	0	3	sn	39*27mm		2020-10-22	2020.10.31	lobectomy	0	Squamous cell carcinoma	0	2	11	pt2bnomo LNP/11 IIIA	0	0	0	0	0	0
1010217743	51	1	0	0	0	4	0	0	4	sn	No preoperative CT was found		2020-10-26	2020-11-01	lobectomy	1	adenocarcinoma	0	0	14	pt1bn0m0r0 IA2	0	0	0	0	0	0
1009882866	51	7	0	0	1	1	0	0	3	sn	18*13		2020-10-26	2020-11-01	lobectomy	0	IAC	0	2	18	pt1bn0m0r0 IA2	0	0	0	0	0	0
1006708802	52	7	0	2	0	4	0	0	1	none			2020-10-26	2020-11-01	lobectomy	0	adenocarcinoma	0	2	20	pt1bn1m0r0 IIB	0	0	0	0	0	0
1006777891	57	1	1	0	0	4	0	0	5	ggo	10*11		2020-10-21	2020-11-01	lobectomy	0	MIA	0	2	25	tmin0m0 IA1	0	0	0	0	0	0
1010183415	42	1	0	0	0	4	0	0	3	sn	10*6		2020-10-20	2020-11-02	lobectomy	1	IAC	0	2	9	pt1an0m0r0 IA1	0	0	0	0	1	0
1009888498	42	8	0	0	0	4	0	0	4	MGGO	9	3.9	2020-10-26	2020-11-02	lobectomy	1	MIA	0	1	10	t1n0m0 ia1	0	0	0	0	0	0
1010298491	57	1	0	1	1	2	0	0	3	sn	18*15		2020-10-19	2020-11-02	lobectomy	0	IAC	0	2	15	pt2n0m0 IB	0	0	0	0	0	0
1010234402	61	1	0	1	1	1	0	0	4	sn	13mm		2020-10-26	2020.11.2	lobectomy	0	IAC	0	2	18	t1nomo IA	0	0	0	0	0	0
1009947636	56	1	0	0	1	2	0	0	1	sn	26		2020-10-26	2020-11-02	lobectomy	0	IAC	0	2	11	pt1bn0m0r0 IA2	0	0	0	0	0	0
1009831683	56	1	0	1	0	4	0	0	1	sn	13*9		2020-10-26	2020-11-02	lobectomy	1	IAC	0	2	12	pt1bn0m0 IA2	1	0	0	0	0	0
1009630842	54	1	0	0	0	4	0	0	1	mggo	13	3	2020-10-23	2020-11-02	segmentectomy	0	IAC	0	1	2	pt1bn0m0r0 IA2	0	0	0	0	0	0
60010197738	50	1	0	0	0	4	0	0	3	sn	11*10		2020-10-26	2020-11-02	lobectomy	0	IAC	0	2	8	pt1bn0m0r0 IA2	0	0	0	0	0	0
60010173707	51	1	0	0	0	4	0	0	1	mggo	9.6	6.62	2020-10-23	2020-11-12	lobectomy	0	MIA	0	2	25	tmin0m0 IA1	0	0	0	0	0	0
1003681319	43	1	0	0	0	4	0	0	4	ggo	12*12*8		2020-10-13	2020-11-02	Thoracoscopic thoracotomy exploration	0	IAC	0	0	12	t1bn0m0 IA2	0	0	0	0	0	0
1010174693	66	1	0	1	0	4	0	0	4	sn	24*16mm		2020-10-22	2020.11.2	lobectomy	0	IAC	0	2	19	pt1n2mo	0	0	0	0	0	0
1010259657	58	1	0	0	1	4	0	0	1	mggo	23*15	8.88	2020-10-23	2020-11-02	lobectomy	1	IAC	0	2	26		0	0	0	0	0	0
1002739453	73	1	0	0	0	4	0	0	5	pggo	10-15mm		2020-10-29	2020.11.3	lobectomy	1	MIA	0	0	0	pt1a(mi)nomoro IAI	0	0	0	0	0	0
1008422719	48	1	0	0	0	4	0	0	2	MGGO	21*15	18	2020-10-28	2020-11-03	lobectomy	0	IAC	0	2	12	t1bn0m0 IA2	0	0	0	0	0	0
1010218945	66	2	0	0	0	4	0	0	1	sn	5.7*6.1cm		2020-10-26	2020.11.3	sleeve resection	0	Squamous cell carcinoma	0	2	6	pt4nomo IIIB	0	0	0	0	0	0
1010192002	55	1	0	0	0	4	0	0	4	ggo	9*10		2020-10-27	2020-11-03	segmentectomy	1	MIA	0	1	5	pt1bn0m0r0 IA2	0	0	0	0	0	0
2501527566	51	1	0	0	0	4	0	0	3	ggo	7		2020-10-27	2020-11-03	segmentectomy	1	MIA		1	5	pt1a(mi)n0m0r0 IA1	0	0	0	0	0	0
1009184789	75	8	0	0	0	4	2	0	2	sn	16*11mm		2020-10-27	2020.11.3	lobectomy	1	IAC	0	2	25	pt1bnomoro IA2	0	0	0	0	0	0
60010166646	68	2	1	0	0	4	0	0	3	sn	10*8mm		2020-10-27	2020.11.3	lobectomy	1	Lung adenocarcinoma	0	2	11	pt1nomoIA	0	0	0	0	0	0
60010203627	58	1	12	0	0	4	0	1	4	sn	14*8		2020-10-28	2020-11-03	lobectomy	0	adenocarcinoma	0	2	3	pt1n0m0 IA1	0	0	0	0	0	0
60010178088	71	2	0	0	0	4	0	0	3	sn	20*14mm		2020-10-16	2020.11.3	lobectomy	1	IAC	0	2	7	pt1nomoIA	0	0	0	0	0	0
60010203627	58	1	12	0	0	4	0	1	4	sn	14*8		2020-10-28	2020-11-03	lobectomy	0	adenocarcinoma	0	2	3	pt1n0m0 IA1	0	0	0	0	0	0
1010032605	72	1	3	0	0	4	0	0	4	none			2020-10-28	2020.11.4	lobectomy	0	IAC	0	2	25	pt2visc pi nomoro IB	0	0	0	0	0	0
1001975948	57	3	0	0	0	4	0	0	4	ggo	8*5		2020-10-28	2020-11-04	segmentectomy	0	MIA	0	1	7	pt1n0m0 IA1	0	0	0	0	0	0
2002004112	43	1	0	0	0	4	3	0	1	ggo	9		2020-10-29	2020-11-04	lobectomy	0	MIA	0	2	7	pt1a(mi)n0m0r0 IA1	0	0	0	0	1	0
2501286801	68	1	0	0	1	1	0	0	4	sn	10*7mm		2020-10-29	2020.11.4	lobectomy	0	IAC	0	2	14	/	0	0	0	0	0	0
2501809799	52	1	0	0	0	4	0	0	2	ggo	11*11		2020-10-29	2020-11-04	lobectomy	0	IAC	0	2	0	pt1bn0m0r0 IA2	0	0	0	0	0	0
1009966400	66	1	1	1	0	4	0	0	1	sn	3.3*4.2cm		2020-10-28	2020.11.4	lobectomy	0	IAC	0	2	29	Pt2anomoro IB	0	0	0	0	0	0
60010184184	54	1	1	0	0	4	0	0	1	ggo	10*8		2020-10-23	2020-11-04	segmentectomy	1	IAC	0	1	1	t1an0m0 IA1	0	0	0	0	0	0
1002906238	66	1	0	0	0	4	0	0	1	pggo	7*11mm		2020-10-28	2020.11.5	segmentectomy	1	IAC	0	2	8	pt1anomo IAI	0	0	0	0	0	0
1008423666	51	1	0	2	0	4	0	1	1	sn	22*12		2020-10-30	2020-11-05	lobectomy	0	IAC	0	2	11	pt2n2m0r0 IIIB	0	0	0	0	0	0
1010193955	56	3	0	0	0	4	0	0	2	sn	8		2020-10-28	2020-11-05	lobectomy	0	MIA		1	7	pt1an0m0r0 IA1	0	0	0	0	0	0
60010170700	65	2	0	1	1	4	0	0	4	sn	2-4mm		2020-10-14	2020.11.5	lobectomy	0	IAC	0	2	39	t2n1mo	0	0	0	0	0	0
1009784887	63	1	0	0	0	4	0	0	1	mggo	28*25mm		2020-10-29	2020.11.5	lobectomy	0	IAC	0	2	16	pt2 visc pi nomoro IB	0	0	0	0	0	0
1009973321	66	2	1	0	0	4	0	0	1	none			2020-10-22	2020.11.5	lobectomy	0	IAC	0	2	16	pt1bnomoro IA	0	0	0	0	0	0
2501289423	57	1	0	1	0	4	0	0	5	sn	9		2020-10-28	2020-11-05	lobectomy	0	MIA		2	17	t1an0m0 IA1	0	0	0	0	0	0
1009791130	70	1	1.3	0	0	0	4	0	3	sn	21*19mm		2020-10-21	2020.11.5	lobectomy	1	IAC	0	2	30	pt1nomoIA	0	0	0	0	0	0
60010184801	69	1	1.2	0	1	2	0	0	3	pggo	9mm		2020-10-28	2020.11.6	wedge resection	0	IAC	0	2	5	pt1anomoro IA	0	0	0	0	0	0
1009874834	73	1	1	1	0	4	0	0	5	sn	20*12mm		2020-10-26	2020.11.6	lobectomy	0	IAC	0	2	9	pt1bn1moro IIIB	0	0	0	0	0	0
1009974212	67	2	1.3	0	1	1	0	0	1	sn	33*27mm		2020-10-28	2020.11.6	lobectomy	0	IAC	0	2	13	pt2an2moroIIIA	0	0	0	0	0	0
1010173597	56	7	0	2	0	4	0	1	1	sn	67		2020-10-19	2020-11-06	lobectomy	0	Squamous cell carcinoma	1	2	36	pt4n0m0 IIIA	1	0	0	0	0	0
1008420410	47	2	0	0	0	4	0	0	3	none			2020-10-29	2020-11-06	lobectomy	0	IAC	0	0	17	pt1bn0m0r0 IA2	0	0	0	0	0	0
1009832371	69	1	0	1	0	4	0	0	3	sn	2-3mm		2020-10-19	2020.11.7	lobectomy	0	IAC	0	2	12	pt1bnomoro IA2	0	0	0	0	0	0
1010364378	46	1	0	0	0	4	0	0	1	ggo	7		2020-11-02	2020-11-07	segmentectomy	0	MIA		1	10	pt1a(mi)n0m0r0 IA1	0	0	0	0	0	0
60010153779	55	1	0	1	0	4	0	0	1	GGO	12*18		2020-10-30	2020-11-07	segmentectomy	1	iac	0	1	5	pt1an0m0r0 IA1	0	0	0	0	1	0
60010201955	66	7	0	0	1	3	0	0	1	sn	21*34mm		2020-10-27	2020.11.7	lobectomy	0	IAC	0	2	19	pt1bnomoro IA	0	0	0	0	0	0
60010209753	50	1	1	0	0	4	0	0	1	sn	34*20		2020-10-30	2020-11-08	lobectomy	1	IAC	0	2	16	pt2an0m0r0 IB	0	0	0	0	0	0
1010234875	48	7	0	0	0	4	0	0	1	mggo	7	2.3	2020-11-03	2020-11-08	segmentectomy	0	AIS		0	4	pt2an0m0r0 IB	0	0	0	0	1	0
60010116432	59	1	1	0	0	4	0	0	4	none			2020-10-29	2020-11-08	lobectomy	0	IAC	0	2	37	pt1bn0m0r0 IA2	0	0	0	0	0	0
1009961339	57	28	1	1	1	2	0	0	4	none			2020-11-02	2020-11-08	lobectomy	1	IAC	0		21	pt1n0m0r0 IA1	0	0	0	0	0	0
1008402980	58	1	0	2	0	4	0	0	2	mggo	18.3	11.3	2020-11-02	2020-11-09	lobectomy	0	AIS	0	2	21	0	0	0	0	0	0	0
1010158567	27	1	0	0	0	4	0	1	5	ggo	8		2020-11-03	2020-11-09	segmentectomy	1	AIS	0	1	3	0	0	0	0	0	0	0
1004813955	65	1	1	1	0	4	0	0	5	none			2020-10-29	2020.11.9	lobectomy	0	IAC	0	2	12	pt1cn2moro LNR 4/16 IIIA	0	0	0	0	0	0
1002454659	62	1	1	0	0	4	0	0	4	sn	8*5mm		2020-10-27	2020.11.9	segmentectomy	0	AIS	0	2	6	/	0	0	0	0	0	0
60010209724	65	8	0	1	0	4	0	0	1	sn	23*25mm		2020-11-02	2020.11.9	none	0	adenocarcinoma	0	2	33	pt2anomoIB	0	0	0	0	0	0
60010205400	71	2	1	0	0	4	0	0	4	sn	5mm		2020-10-29	2020.11.9	lobectomy	0	Squamous cell carcinoma	0	2	29	Pt2anomoro IB	0	0	0	0	0	0
1002454659	62	1	1	0	0	4	0	0	4	mggo	8*5	3	2020-10-27	2020-11-09	segmentectomy	1	AIS	0	1	6	0	0	0	0	0	0	0
60010209724	64	7	0	2	0	4	0	0	1	sn	23*25		2020-11-02	2020-11-09	Thoracoscopic thoracotomy exploration	0	adenocarcinoma	0	0	33	pt2an0m0r0 IB	0	0	0	0	0	0
1003346919	61	1	0	0	1	1	0	0	1	pggo	12*8mm		2020-11-02	2020.11.9	segmentectomy	0	MIA	0	2	3	pt1a(mi)nomoro	0	0	0	0	0	0
1008404472	46	1	12	0	0	4	0	0	1	GGO	14*13		2020-10-30	2020-11-09	wedge resection	1	IAC	1	0	0		0	0	0	0	0	0
60010205939	68	8	0	0	0	4	0	0	5	sn	15*11mm		2020-10-30	2020.11.10	lobectomy	1	IAC	0	2	28	ptbnomoro IA2	0	0	0	0	0	0
1002250459	49	1	0	2	1	2	4	0	5	none			2020-10-29	2020-11-10	lobectomy	0	adenocarcinoma		2	12	pt1bn0m0r0 IA2	0	0	0	0	0	0
1009898477	67	2	0	1	0	4	0	0	5	none			2020-10-30	2020.11.10	lobectomy	1	IAC	0	2	20	pt3nomo STAS	0	0	0	0	0	0
1008423391	67	1	0	1	0	4	0	0	2	sn	24*16mm		2020-11-02	2020.11.10	wedge resection	0	IAC	0	0	0	pm1a pi dissem	0	0	0	0	0	0
60010211556	68	1	0	1	1	4	0	0	3	none			2020-11-03	2020.11.10	lobectomy	0	IAC	1	2	17	/	0	0	0	0	0	0
60010204790	66	1	1	0	0	4	0	0	4	sn	45*22mm		2020-11-02	2020.11.10	lobectomy	1	IAC	0	2	20	pt2anomor	0	0	0	0	0	0
1006788978	56	1	0	0	0	4	1	0	1	ggo	14*6		2020-11-03	2020-11-10	lobectomy	0	IAC	0	2	13	t1bn0m0 IA2	0	0	0	0	0	0
1009915638	54	1	0	2	0	4	0	0	4	ggo	24*11		2020-11-02	2020-11-10	lobectomy	1	IAC	0	2	14	pt1cn0m0r0 IA3	0	0	0	0	0	0
1010092572	40	1	0	0	0	4	0	0	1	MGGO	10*11	5.58	2020-10-19	2020-11-10	segmentectomy	1	MIA		0	3	tmin0m0 IA1	0	0	0	0	0	0
1010357353	56	3	0	1	0	4	0	0	4	mggo	11*7	5.15	2020-10-29	2020-11-10	segmentectomy	0	IAC	0	2	11	pt1an0m0r0 IA1	0	0	0	0	0	0
1009915034	50	1	0	1	0	4	0	0	4	sn	106*32		2020-10-29	2020-11-10	lobectomy	0	Squamous cell carcinoma	0	2	0	pt1c n2m0r0 IIIA	1	0	0	0	0	0
1010353898	71	1	0	0	0	4	0	0	1	sn	25*31mm		2020-11-04	2020.11.11	segmentectomy	1	IAC	0	1	4	pt4n2moro IIIB	0	0	0	0	0	0
2900018063	64	1	0	1	0	4		0	3	mggo	16*15mm		2020-11-04	2020.11.11	segmentectomy	0	IAC	plo	2	18	pt1bnomoro IA2	0	0	0	0	0	0
60010212389	49	1	0	0	1	23	0	0	4	ggo	7		2020-11-05	2020-11-11	segmentectomy	1	MIA	0	1	3	tmiN0M0 IA1	0	0	0	0	0	0
2002362678	60	1	0	1	1	4	0	0	1	sn	40*22mm		2020-11-02	2020.11.11	Thoracoscopic right chest exploration+pleural biopsy	1	none	0	0	0	pm1a pi dissem	0	0	0	0	0	0
1007475616	58	1	0	0	1	1	0	0	4	mggo	22	9	2020-11-03	2020-11-11	segmentectomy	1	MIA	0	2	7	pt1cn0m0r0 IA3	0	0	0	0	0	0
1009949704	64	1	1.2	1	0	4	0	0	1	sn	7*6mm		2020-11-03	2020.11.11	segmentectomy	1	MIA	0	2	32	pt1a(mi)nomoro	0	0	0	0	0	0
1010233603	54	2	1	0	1	2	0	0	3	sn	44*52		2020-11-03	2020-11-11	lobectomy	1	adenocarcinoma	0	2	13	pt4n2m0r0 IIIB	0	0	0	0	0	0
1009852683	51	1	0	0	0	4	0	0	5	mggo	16	4.16	2020-11-04	2020-11-11	lobectomy	1	IAC	PL0	2	9	pt1an0m0r0 IA1	0	0	0	0	0	0
1010356292	80	1	1	1	0	4	0	0	1	sn	19*10mm		2020-11-03	2020.11.11	segmentectomy	0	MIA	0	0	0	pt1a(mi)nomoro	0	0	0	0	0	0
1010202809	50	1	0	0	0	4	0	0	5	sn	16*20		2020-11-02	2020-11-11	lobectomy	0	adenocarcinoma	0	2	20	pt1cn1m0 IIB	0	0	0	0	0	0
1008402330	50	1	0	0		4	0	0	1	pggo	14		2020-11-02	2020-11-12	lobectomy	1	MIA	0	1	8	pt1bn0m0 IB	0	0	0	0	0	0
2501873463	41	1	0	0	1	1	0	0	4	ggo	9*7		2020-11-04	2020-11-12	segmentectomy	1	MIA		2	4	pt1an0m0 IA1	0	0	0	0	0	0
1005520103	64	1	0	0	0	4	0	0	5	sn	8*6mm		2020-11-02	2020.11.12	lobectomy	1	IAC	0	2	8	t1nomo	0	0	0	0	0	0
1002544034	69	1	2	0	0	4	0	0	1	sn	7-8mm		2020-11-03	2020.11.12	lobectomy	0	none	0	2	31	pt1anomoro IA	0	0	0	0	0	0
1008403148	64	1	0	0	0	4	0	0	1	sn	11*17mm		2020-11-03	2020.11.12	lobectomy	1	IAC	0	2	22	t1bnomoroIA	0	0	0	0	0	0
1010363960	38	1	0	0	0	4	0	0	1	ggo	11		2020-11-05	2020-11-12	segmentectomy	0	IAC		1	15	pt1a(mi)n0m0r0 IA1	0	0	0	0	0	0
2002312988	37	1	1	1	0	4	0	0	4	ggo	7*8		2020-11-06	2020-11-12	segmentectomy	1	MIA		1	0	t1an0m0 IA1	0	0	0	0	0	0
2501523614	64	24	0	1	0	4	0	0	Left bronchus	sn	12*12		2019-06-14	2019-06-20	lobectomy	0	Squamous cell carcinoma		2	0	t1an0m0 IA1	0	0	0	0	0	0
2501523614	66	2	0	1	0	4	0	0	4	sn	1.2*1.2cm		2019-06-14	2020.6.20	lobectomy	0	Squamous cell carcinoma	0	2	25	t1anomo IA	0	0	0	0	0	0
1007481707	58	7	0	0		4	0	0	4	ggo	7*6		2020-11-06	2020-11-13	segmentectomy	0	adenocarcinoma	0	1	4	pt1an0m0r0 IA1	0	0	0	0	0	0
60010219049	55	1	1	0	1	1	0	0	1	ggo	9		2020-11-09	2020-11-13	segmentectomy	0	MIA	0	1	5	pt1n0m0 IA1	0	0	0	0	0	0
60010209993	64	2	0	0	0	4	0	0	4	sn	46*37mm		2020-10-30	2020.11.13	lobectomy	0	Squamous cell carcinoma	0	2	16	pt2nomoro IIB	0	0	0	0	0	0
1009866910	56	2	0	1	0	4	0	0	1	none			2020-10-29	2020-11-13	sleeve resection	1	Squamous cell carcinoma		2	18	pt3n1m0r0 LNR1/13 IIIA	0	0	0	0	0	0
1009848080	48	1	0	0	0	4	0	0	Upper lobes of both lungs	ggo	15		2020-11-02	2020-11-13	segmentectomy	0	adenocarcinoma	1	2	0		0	0	0	0	0	0
60010003621	45	1	0	0	0	4	0	0	5	none			2020-10-15	2020-11-13	lobectomy	0	adenocarcinoma		2	11	pt1bn0m0r0 IA2	0	0	0	0	0	0
1009898252	72	1	0	0	0	4	0	0	1	sn	24*15mm		2020-11-05	2020.11.14	lobectomy	0	Squamous cell carcinoma	0	2	16	pt1cnomoro IA3	0	0	0	0	0	0
1010355706	58	1	0	0	1	2	0	0	1	ggo	23*15		2020-11-05	2020-11-14	lobectomy	0	MIA	0	2	22	pt1a(mi)n0m0r0 IA1	0	0	0	0	0	0
1010356738	63	2	0	0	0	4	0	0	4	sn	33*22mm		2020-11-10	2020.11.14	segmentectomy	1	IAC	0	0	0	pt3n2m1a VIA	0	0	0	0	0	0
60010211312	67	1	0	0	0	4	0	0	4	sn	18*16mm		2020-11-06	2020.11.14	lobectomy	1	IAC	0	2	13	pt1bn2moro IIIA	0	0	0	0	0	0
60010206731	65	1	0	0	0	4	0	0	2.3	sn	41*45mm		2020-10-19	2020.11.14	lobectomy	0	Squamous cell carcinoma	0	2	5	pt4n2moro IIIB	0	0	0	0	0	0
1010218089	52	1	2	0	0	4	0	0	1	GGO	12*10		2020-11-09	2020-11-14	segmentectomy	1	IAC	PL0	1	2	pt1an0m0r0 IA1	0	0	0	0	0	0
1004228237	68	1	0	1	0	4	0	0	3	sn	10*18mm		2020-11-06	2020.11.14	lobectomy	0	adenocarcinoma	0	2	20	pt1anomoro IAI	0	0	0	0	0	0
1009899146	48	1	0	0	0	4	0	0	1	sn	34*35		2020-11-05	2020-11-14	lobectomy	0	adenocarcinoma	1	2	6	pt1cn2bm0r0 IIIA	0	0	0	0	0	0
1003488991	61	1	0	1	1	2	0	0	1	pggo	9mm		2020-11-04	2020.11.15	segmentectomy	1	IAC	0	2	6	pt1anomoro IA	0	0	0	0	0	0
60010203302	68	1	1	0	1	2	0	0	1	sn	15*16mm		2020-11-04	2020.11.15	segmentectomy	0	IAC	0	2	12	pt1bnomoro IA	0	0	0	0	0	0
2501726060	73	2	0	0	0	4	0	0	4	sn	37*26mm		2019-11-21	2019.12.02	lobectomy	0	IAC	0	2	14	t2anomo IB	0	0	0	0	0	0
1010083751	45	3	0	0	1	1	0	0	5	mggo	15*10	7.8	2020-11-04	2020-11-16	lobectomy	0	IAC	0	2	12	pt1bn0m0r0 IA	0	0	0	0	0	0
60010187737	73	2	1	0	0	4	0	0	4	sn	25*20mm		2020-11-03	2020.11.16	lobectomy	0	IAC	0	2	9	pt1bn2moro IIIA	0	0	0	0	0	0
1009908435	44	1	0	0	0	4	0	0	5	ggo	7*4		2020-11-06	2020-11-16	segmentectomy	0	IAC	0	2	10	pt1an0m0r0 IA	0	0	0	0	0	0
1008404069	40	1	0	2	1	4	0	0	Hilar	sn	23*25		2020-10-29	2020-11-16	lobectomy	0	neuroendocrine tumor	0	1	13	T1N2M0 IIIA	0	0	0	0	0	0
60010216770	29	1	0	0	0	4	0	0	4	ggo	9		2020-11-10	2020-11-17	lobectomy	0	MIA	0	1	5	pt1a(mi)n0m0r0 IA1	0	0	0	0	0	0
1006068055	50	2	0	0	0	4	0	0	4	ggo	7		2020-11-10	2020-11-17	segmentectomy	0	MIA	0	1	11	t1a(mi)n0m0 IA1	0	0	0	0	0	0
1005451582	46	1	0	0	0	4	0	0	1	sn	11*10		2020-11-10	2020-11-17	lobectomy	0	IAC	0	2	20	t1bn0m0r0 IA	0	0	0	0	0	0
1006675815	70	1	1	0	1	1	0	0	3	sn	19*16mm		2020-11-10	2020.11.17	segmentectomy	1	IAC	0	2	15	pt1bnomoro IA2	0	0	0	0	0	0
1010062003	51	1	0	0	0	4	0	0	1	mggo	7	5.62	2020-11-09	2020-11-17	lobectomy	1	IAC	0	2	19	pt1an0m0r0 IA	0	0	0	0	0	0
1010535183	55	1	0	0	0	4	0	0	4	mggo	17	7.82	2020-11-10	2020-11-17	segmentectomy	0	IAC	0	1	7	pt1bn0m0 IA2	0	0	0	0	0	0
60010152096	32	1	0	0	0	4	4	0	4	ggo	6*10		2020-11-11	2020-11-17	segmentectomy	0	AIS	0	1	1	ptisn0m0r0 0	0	0	0	0	0	0
1010493569	54	1	0	0	0	4	0	0	4	sn	12		2020-11-11	2020-11-18	lobectomy	1	IAC	0	2	20	pt1bn0m0 IA2	0	0	0	0	0	0
60010225656	52	1	0	0	0	4	0	0	2	ggo	11*8		2020-11-11	2020-11-18	Right middle lobe resection and lymph node dissection under single hole thoracoscopy	0	MIA		2	10	pt1a(mi)n0m0r0 IA	0	0	0	0	0	0
1009949506	48	1	0	0	0	4	0	0	3	none			2020-11-13	2020-11-18	segmentectomy	1	MIA		1	4	pt1an0m0 IA1	0	0	0	0	1	0
2900018094	60	1	0	0	0	4	0	0	1	sn	7mm		2020-11-10	2020.11.18	segmentectomy	1	IAC	0	2	14	pt1nomoIA	0	0	0	0	0	0
1009216763	53	1	0	0	0	4	0	0	1	ggo	7*6		2020-11-12	2020-11-18	segmentectomy	1	MIA		1	13	pt1an0m0 IA1	0	0	0	0	0	0
1009624181	45	1	0	0	0	4	0	0	5	ggo	10*8		2020-11-11	2020-11-18	segmentectomy	0	MIA		1	6	pt1a(mi)N0M0R0 IA1	0	0	0	0	0	0
1008400391	32	1	0	0	0	4	4	0	5	MGGO	12*7	6	2020-11-09	2020-12-18	wedge resection	0	AIS		1	4	0	0	0	0	0	0	0
2001316097	45	1	12	0	1	1	0	0	5	sn	36*31		2020-11-09	2020-11-18	lobectomy	1	IAC	0	2	6	pt2an1m0 IIB	0	0	0	0	0	0
1010492526	68	1	0	1	1	4	0	0	3	pggo	8mm		2020-11-11	2020.11.18	segmentectomy	0	AIS	0	2	10	/	0	0	0	0	0	0
1001232042	68	1	2	1	0	4	0	0	3	pggo	13*9mm		2020-11-11	2020.11.18	segmentectomy	1	IAC	0	2	13	pt1anomoro IAI	0	0	0	0	0	0
60010199388	58	1	0	0	1	2	0	0	4	ggo	12*7		2020-11-05	2020-11-19	lobectomy	1	MIA	0	2	24	t1a(mi)n0m0 IA1	0	0	0	0	1	0
1009979376	43	1	0	1	0	4	0	0	5	ggo	7		2020-11-12	2020-11-19	segmentectomy	0	MIA	0	1	9	pt1a(mi)n0m0r0 IA1	0	0	0	0	0	0
1010318309	56	7	0	1	0	4	0	0	4	sn	57*60		2020-11-09	2020-11-19	lobectomy	0	Squamous cell carcinoma			0	pt3n2m0r0 IIIB	0	0	0	0	0	0
1004581049	45	1	0	0	0	4	3	0	5	mggo	10*8	7.15	2020-11-13	2020-11-19	lobectomy	0	AAH	0	2	12	0	0	0	0	0	0	0
1010364208	60	3	0	1	0	4	0	0	3	sn	13*11mm		2020-11-12	2020.11.19	lobectomy	1	IAC	0	2	27	pt1bnomoro IA2	0	0	0	0	0	0
1010364180	55	8	0	0	1	1	0	0	5	sn	16*15		2020-11-09	2020-11-19	lobectomy	0	IAC	0	2	17		0	0	0	0	0	0
1008195686	48	1	0	0	0	4	0	0	3	ggo	11*10		2020-11-12	2020-11-20	lobectomy	0	adenocarcinoma	0	2	12	pt1n0m0 IA	0	0	0	0	0	0
1009949696	61	1	1	1	0	4	0	0	4	none			2020-11-06	2020.11.20	lobectomy	1	IAC	0	2	16	pt1cnomoro IA3	0	0	0	0	0	0
1010492932	61	1	0	1	0	4	0	0	4	sn	16*15mm		2020-11-10	2020.11.20	lobectomy	0	adenocarcinoma	0	2	25	pt1bnomoro IA	0	0	0	0	0	0
60010217778	67	1	0	0	0	4	0	0	1	sn	18*11mm		2020-11-12	2020.11.20	lobectomy	0	IAC	0	2	24	pt1bnomo LNRO/24 IA2	0	0	0	0	0	0
1010364246	64	1	0	0	0	4	0	0	4	sn	27*15mm		2020-11-10	2020.11..20	lobectomy	0	IAC	0	2	21	t2anomo IB	0	0	0	0	0	0
1007235813	74	1	1.2	0	0	4	4	0	2	sn	25*14mm		2020-11-05	2020.10.28	lobectomy	0	IAC	0	2	14	pt1cnomoro LNR 0/14IA3	0	0	0	0	0	0
1008423409	61	1	1	1	1	2	0	0	1	sn	25*22mm		2020-11-12	2020.11.21	lobectomy	1	Squamous cell carcinoma	0	2	25	pt1cnomo IA3	0	0	0	0	0	0
60010208373	75	1	0	0	0	4	0	0	1	sn	13*10mm		2020-11-12	2020.11.21	lobectomy	0	IAC	0	2	15	t1bnomo IA2	0	0	0	0	0	0
60010202607	65	1	0	0	0	4	0	0	3	sn	66*37mm		2020-11-05	2020.11.21	lobectomy	0	IAC	0	2	30	t2nomo	0	0	0	0	0	0
1010493135	50	1	0	0	0	4	4	0	1	mggo	17	6.5	2020-11-13	2020-11-21	Right upper lung lobectomy and lymph node dissection under single hole thoracoscopy	1	IAC	0	2	27	t1bn0m0 IA2	0	0	0	0	0	0
1008423410	68	1	0	0	0	4	0	0	1	sn	45*36mm		2020-11-10	2020.11.22	lobectomy	0	none	0	2	39	pt2bnomoro	0	0	0	0	0	0
1010535005	52	1	0	0	0	4	0	0	1	ggo	17*16		2020-11-11	2020-11-22	lobectomy	0	adenocarcinoma	0	2	21	pt1an0m0r0 IA	0	0	0	0	0	0
1006200626	75	1	1	0	1	2	0	0	1	none										10		0	0	0	0	0	0
2501905952	56	37	0	0	0	4	0	0	1	none			2020-11-12	2020-11-23	lobectomy	0	IAC	0	2	23	pt1bn0m0 IA2	0	0	0	0	0	0
60010223234	47	1	0	0	0	4	0	0	1	ggo	9		2020-11-16	2020-11-23	Magnetic navigation bronchoscopy+single hole thoracoscopic resection of the posterior segment of the right upper lung+S8+9 resection of the right lower lung+lymph node sampling	0	AIS	0	1	14	0	0	0	0	0	0	0
2501873790	65	1	1.2	0	0	4	0	0	4	sn	21*12mm		2020-11-13	2020.11.23	lobectomy	1	IAC	0	2	17	pt1nomo IA	0	0	0	0	0	0
1009744385	54	1	0	0	1	4	0	0	3	mggo	5*8	6.18	2020-11-18	2020-11-23	segmentectomy	0	AIS			0	ptisN0M0 IA	0	0	0	0	0	0
60010181791	59	2	2	2	0	4	0	0	1	sn	28*22		2020-11-16	2020-11-23	lobectomy	1	IAC	0	2	11	pt1n0m0 IA	0	0	0	0	0	0
1010330264	57	8	3	0	1	2	0	0	1	none			2020-11-12	2020-11-23	lobectomy	0	adenocarcinoma	0	2	41	pt1cn0m0r0 IA3	0	0	0	0	0	0
60010210690	66	1	1	0	0	4	0	0	4	sn	17*15*10mm		2020-11-13	2020.11.23	lobectomy	0	IAC	0	0	0	t3nomo IIB	0	0	0	0	0	0
1010435695	43	1	0	0	1	1	0	0	4	ggo	14*16		2020-11-13	2020-11-23	segmentectomy	1	MIA	0	1	2	pt1n0m0 IA1	0	0	0	0	0	0
2501888708	42	1	0	0	0	4	0	0	1	ggo	9		2020-11-18	2020-11-24	segmentectomy	1	AAH	0	1	4	0	0	0	0	0	0	0
2501901788	63	1	1	1	0	4	0	0	1	none			2020-11-16	2020.11.24	lobectomy	1	IAC	0	2	16	pt3n1mo LNR 4/17 IIIA	0	0	0	0	0	0
1010352552	45	2	0	2	0	4	0	0	1	sn	13*8		2020-11-12	2020-11-24	lobectomy	0	IAC	0	2	30	pt1n0m0 IA	0	0	0	0	0	0
60010227512	59	2	1	1	0	4	0	0	3	sn	53*51		2020-11-16	2020-11-24	lobectomy	0	Squamous cell carcinoma	0	2	37	pt2b n0m0r0 IIA	0	0	0	0	0	0
1002697691	66	1	1	0	0	4	0	0	5	none			2020-11-12	2020.11.24	lobectomy	0	IAC	0	2	21	t3sate11nomo IIB	0	0	0	0	0	0
1010040545	54	2	1	0	0	4	0	0	5	none			2020-11-16	2020-11-24	segmentectomy	0	IAC	1	2	18		0	0	0	0	0	0
2501773497	40	1	0	0	0	4	0	0	1	ggo	11		2020-11-16	2020-11-24	segmentectomy	1	MIA	0	1	11	tmin0m0 IA1	0	0	0	0	0	0
1009898883	56	1	0	0	0	4	0	0	2	mggo	14*10	9	2020-11-17	2020-11-24	lobectomy	1	IAC	0	2	29	pt1n0m0 IA	0	0	0	0	0	0
1010536569	49	1	0	0	0	4	0	0	4	mggo	23*18	11.79	2020-11-16	2020-11-24	lobectomy	0	IAC	0	2	13	pt1n0m0 IA	0	0	0	0	0	0
1010436131	55	1	0	0	0	4	4	0	4	ggo	8*6		2020-11-18	2020-11-25	segmentectomy	1	AIS	0	1	3	ptisn0m0 0	0	0	0	0	0	0
1010409980	26	1	0	0	0	4	0	0	5	ggo	11*13		2020-11-18	2020-11-25	segmentectomy	1	AIS	0	1	12	0	0	0	0	0	0	0
60010228568	57	23	0	0	1	2	0	0	1	mggo	22	21.4	2020-11-17	2020-11-25	lobectomy	0	adenocarcinoma	0	2	28	pt1cn0m0r0 IA3	0	0	0	0	0	0
1010435503	52	8	0	0	0	4	4	0	1	none			2020-11-17	2020-11-25	lobectomy	0	IAC	0	2	28	pt1bn0m0r0 IA2	0	0	0	0	0	0
60010210628	61	2	0	1	0	4	0	0	1	sn	91*84mm		2020-11-10	2020.11.25	lobectomy	0	IAC	1	2	19	pt4nomoro(stas) IIIA	0	0	0	0	0	0
60010220703	62	1	0	1	0	4	0	0	3	sn	13*12mm		2020-11-17	2020.11.25	segmentectomy	0	IAC	0	2	29	pt1bnomoro IA2	0	0	0	0	0	0
1009949517	70	1	1	0	0	4	0	0	5	sn	2-4mm		2020-11-17	2020.11.25	segmentectomy	1	MIA	0	2	8	/	0	0	0	0	0	0
1010381753	47	1	0	0	0	4	0	0	3	mggo	17*15	7.21	2020-11-20	2020-11-26	segmentectomy	1	IAC	0	2	7	pt1bn0m0r0 IA2	0	0	0	0	0	0
60010055454	45	1	0	0	0	4	0	0	4	ggo	6		2020-11-17	2020-11-26	wedge resection	0	AIS	0	2	11	0	0	0	0	0	0	0
1008424126	52	23	0	0	0	4	0	0	1	mggo	20*12	9	2020-11-19	2020-11-26	lobectomy	0	IAC	0	2	12	pt1bn0m0 IA2	0	0	0	0	0	0
1009915790	65	1	0	0	0	4	0	0	2	pggo	15*13mm		2020-11-10	2020.11.26	wedge resection	1	IAC	0	2	15	/	0	0	0	0	0	0
1001464858	50	3	0	0	0	4	0	0	4	ggo	7*11		2020-11-19	2020-11-26	lobectomy	0	MIA	0	2	4	pt1a(mi)n0m0r0 IA1	0	0	0	0	0	0
60010216653	50	8	0	0	1	4	0	0	3	mggo	18*14	9	2020-11-17	2020-11-26	lobectomy	0	IAC	0	2	17	t1n0m0 IA1	0	0	0	0	0	0
1010408127	63	2	0	2	0	4	0	0	4	sn	33*26mm		2020-11-16	2020.11.27	sleeve resection	0	Squamous cell carcinoma	0	2	27	t4n1mo	0	0	0	0	0	0
1009972985	54	1	0	0	0	4	0	0	5	ggo	10		2020-11-19	2020-11-27	lobectomy	0	IAC	0	2	17	pt1bn0m0 IA2	0	0	0	0	0	0
1010409693	63	1	0	1	1	1	0	0	3	sn	13*10mm		2020-11-17	2020.11.27	lobectomy	0	IAC	0	2	32	t1bnomo IA2	0	0	0	0	0	0
60010224219	61	1	0	1	0	4	0	0	4	pggo	12*14mm		2020-11-17	2020.11.27	lobectomy	0	MIA	0	2	5	tminomoIAI	0	0	0	0	0	0
1010354127	60	1	0	0	0	4	0	0	4	sn	44*25mm		2020-11-16	2020.11.27	lobectomy	0	IAC	0	2	32	t2bnomo IIA	0	0	0	0	0	0
1009957071	49	1	0	0	0	4	3	0	1	ggo	15*8		2020-11-17	2020-11-27	lobectomy	0	IAC	0	2	16	pt1an0m0r0 IA1	0	0	0	0	0	0
1008401621	56	1	0	0	1	2	0	0	4	mggo	31*23	8	2020-11-16	2020-11-27	lobectomy	1	IAC	0	2	27	pt1cn0m0r0 IA3	0	0	0	0	0	0
1009687373	44	1	0	0	1	1	3	0	4	sn	11*10		2019-11-21	2019-11-29	lobectomy	0	IAC	0	2	4	t1n0m0 IA2	0	0	0	0	0	0
1010427654	67	2	1.2	1	0	4	0	0	3	sn	52*39mm		2020-11-18	2020.11.27	lobectomy	0	Squamous cell carcinoma	0	2	20	pt2nomoro IIA	0	0	0	0	0	0
1007342225	53	1	1	1	0	4	0	0	1	sn	22*18		2020-11-11	2020-11-28	lobectomy	0	IAC	0	2	1	pt1n0m0 IA1	0	0	0	0	0	0
2501352620	57	1	0	0	1	1	0	0	1	sn	8*9		2020-11-23	2020-11-28	segmentectomy	1	MIA	0	1	4	pt1a(mi)n0m0 IA1	0	0	0	0	0	0
2501912637	67	1	1	1	0	4	0	0	1	sn	14*8mm		2020-11-13	2020.11.28	lobectomy	0	IAC	0	2	41	t1b+tisnomo	0	0	0	0	0	0
1010094507	57	2	0	0	0	4	4	0	4	sn	23*18		2020-10-07	2020-10-15	lobectomy	1	IAC		2	0	pt1cn0m0r0 IA3	0	0	0	0	0	0
1010083613	61	2	0	0	1	2	0	0	1	sn	63*39mm		2020-11-17	2020.11.27	sleeve resection	0	Lung adenocarcinoma	0	2	20	pt2n2a1moro IIIA	0	0	0	0	0	0
1008424607	72	1	1	0	0	4	0	0	4	sn	21*20mm		2020-11-11	2020.11.28	lobectomy	0	adenocarcinoma	0	2	16	pt1nomoIA2	0	0	0	0	0	0
60010220432	53	1	0	1	0	4	0	0	3	none			2020-11-11	2020-11-28	sleeve resection	0	adenocarcinoma		1	24	t2n1m0 IIB	0	0	0	0	0	0
1010428991	53	1	0	1	1	1	0	0	4	sn	19*17		2020-11-23	2020-11-29	lobectomy	1	IAC	0	2	17	pt2n2m0 IIIA	0	0	0	0	0	0
1009142309	66	2.3	0	1	1	4	0	0	1	sn	25*20mm		2020-11-18	2020.11.29	segmentectomy	0	adenocarcinoma	0	2	15	pt4n2mo STSA	0	0	0	0	0	0
1009949587	62	1	0	0	0	4	0	0	1	none			2020-11-19	2020.11.29	segmentectomy	0	mixed carcinoma	0	2	15	t1cnom1a IVA	0	0	0	0	0	0
2001603514	54	8	1	0	1	4	0	0	4	sn	9*12		2020-11-23	2020-11-29	lobectomy	0	IAC	0	2	16	pt1bn0m0 IA2	0	0	0	0	0	0
2501874285	71	2	0	0	0	4	0	0	2.1	sn	28*40mm		2020-11-19	2020.11.30	segmentectomy	1	IAC	0	2	21	pt2anomoIB	0	0	0	0	0	0
2002186823	45	1	0	2	1	1	0	0	5	mggo	17	8.82	2020-11-23	2020-11-30	lobectomy	1	IAC	0	2	32	pt1bn0m0r0 IA2	0	0	0	0	0	0
1010141413	56	8	1	0	0	4	0	0	1	mggo	18	12	2020-07-06	2020-07-19	lobectomy	1	IAC	0	2	17	pt1cn0m0r0 IA3	0	0	0	0	0	0
1010295507	52	8	0	0	0	4	4	0	3	none			2020-11-16	2020-11-30	segmentectomy	0	MIA	0	1	17	tisn0m0 0	0	0	0	0	0	0
60010239770	35	1	0	0	0	4	0	0	1	ggo	9		2020-11-23	2020-11-30	segmentectomy	0	AIS	0	1	16		0	0	0	0	0	0
1009846740	60	1	1	2	0	4	0	0	2	sn	14*13		2020-11-20	2020-11-30	lobectomy	0	IAC	0	2	0	t2n2m0 IIIA	0	0	0	0	0	0
1009846740	60	1	1	1	0	4	0	0	2	sn	14*13mm		2020-11-20	2020.11.10	lobectomy	0	IAC	0	2	2	t2n2bmoIIIA	0	0	0	0	0	0
60010220175	64	1	0	0	0	4	0	0	3	sn	12*7mm		2020-11-23	2020.11.30	lobectomy	1	IAC	0	2	36	t1nomo IA	0	0	0	0	0	0
1010451384	61	2	0	0	0	4	0	0	1	none			2020-11-16	2020.11.30	lobectomy	0	IAC	0	2	19	t1n2mo IIIA	0	0	0	0	0	0
1009976526	57	1	0	1	1	1	0	0	3	mggo	29*11	16	2020-11-18	2020-11-30	lobectomy	0	IAC	0	2	25		0	0	0	0	0	0
1006857642	51	23	0	0	1	1	0	0	5	ggo	9		2020-11-19	2020-12-01	segmentectomy	0	IAC	0	1	7	pt1a n0m0r0 IA1	0	0	0	0	0	0
2501895920	54	3	0	2	1	4	0	0	5	ggo	20*18		2020-11-18	2020-12-01	lobectomy	0	adenocarcinoma	0		14	pt1bn0m0r0 IA	0	0	0	0	0	0
1010508642	66	1	0	0	1	2	0	0	1	none			2020-11-24	2020.12.01	lobectomy	0	IAC	0	2	13	t1bn1amo IIB	0	0	0	0	0	0
60010223824	65	1	0	0	0	4	0	0	1	pggo	11*8mm		2020-11-24	2020.12.01	segmentectomy	1	IAC	0	2	15	tm1nomo IAI	0	0	0	0	0	0
1010410320	43	1	0	0	0	4	0	0	1	ggo	12*16		2020-11-23	2020-12-01	segmentectomy	1	MIA	0	1	7	pt1n0m0 IA	0	0	0	0	0	0
1010507693	66	7	2	0	0	4	0	0	3	sn	12*12mm		2020-11-24	2020.11.11	segmentectomy	0	IAC	0	0	0	pm1c IVB	0	0	0	0	0	0
60010205312	35	1	0	0	0	4	0	0	3	ggo	6*5		2020-11-24	2020-12-01	segmentectomy	1	AIS	0	1	6	ptis n0m0 0	0	0	0	0	0	0
1010509204	52	23	0	0	0	4	0	0	4	sn	26*24		2020-11-24	2020-12-01	lobectomy	0	IAC	0	2	30	t1n0m0 IA1	0	0	0	0	0	0
2501902192	64	8	2	0	0	4	0	0	1	sn	44*35mm		2020-11-18	2020.12.1	lobectomy	1	Lung adenocarcinoma	0	2	24	t2bnomo IIA	0	0	0	0	0	0
60010234204	64	1	1	0	0	4	0	0	1	none			2020-11-23	2020.12.1	segmentectomy	0	IAC	0	2	17	t1nomo IA	0	0	0	0	0	0
1009899734	52	82	0	0	0	4	0	1	1	mggo	26*21	13	2020-11-23	2020-12-01	lobectomy	0	IAC	0	2	20	pt1cn0m0r0 IA3	0	0	0	0	0	0
60010234045	64	1	0	0	0	4	0	0	4	pggo	2-5mm		2020-11-24	2020.12.02	segmentectomy	1	MIA	0	2	14	pt1anomo	0	0	0	0	0	0
2501788668	67	1	3	0	0	4	0	0	1	none			2020-11-23	2020.12.2	lobectomy	0	IAC	0	2	40	pt1bnomo IA2	0	0	0	0	0	0
1010342450	69	1	0	1	0	4	0	0	4	sn	20*16mm		2020-11-18	2020.12.2	lobectomy	1	IAC	0	2	16	t1nomo	0	0	0	0	0	0
1009916322	67	1	1	0	1	1	0	0	1	sn	23*18mm		2020-11-25	2020.12.2	lobectomy	0	IAC	0	2	12	t1cnomo IA3	0	0	0	0	0	0
2501914764	69	3	0	1	0	4	0	0	3	sn	17*11mm		2020-11-19	2020.12.2	lobectomy	0	IAC	0	2	39	PT1BN1MORO IIB	0	0	0	0	0	0
60010224826	61	1	0	0	0	4	0	0	4	sn	20*18mm		2020-11-23	2020.12.2	lobectomy	1	IAC	0	2	27	t1nomo	0	0	0	0	0	0
1010508661	47	1	0	0	1	1	0	0	1	mggo	28*20	7.37	2020-11-23	2020-12-02	lobectomy	1	MIA	0	2	13	pt1bn0m0 IA2	0	0	0	0	0	0
60010247664	64	2	0	0	0	4	0	0	1	mggo	14*9*18mm	10.85mm	2020-11-26	2020.12.3	lobectomy	0	adenocarcinoma	0	2	29	pt1bnomo LNRO/29 IA2	0	0	0	0	0	0
1010428070	64	1	0	0	0	4	0	0	1	mggo	11mm	6.80mm	2020-11-24	2020.12.3	lobectomy	0	AIS	0	2	26	/	0	0	0	0	0	0
1010502143	46	1	0	0	1	1	0	0	1	ggo	12		2020-11-27	2020-12-03	lobectomy	0	MIA	0	2	9	tmin0m0 IA1	0	0	0	0	0	0
1003180756	34	1	0	0	0	4	0	0	3	mggo	10*9	6.8	2020-11-26	2020-12-03	segmentectomy	0	Lung adenocarcinoma	1	1	11	t2n0m0 IB	0	0	0	0	0	0
2501886062	15	1	0	0	0	4	0	0	1	mggo	9*8	3.32	2020-11-26	2020-12-03	segmentectomy	1	AIS	0	1	3	tisn0m0 0	0	0	0	0	0	0
1005062757	63	1	1.2	1	0	4	0	0	4	mggo	15mm	8.63mm	2020-11-25	2020.12.3	lobectomy	0	AIS	0	2	10	/	0	0	0	0	0	0
1010536955	73	1	1	1	0	4	0	0	4	sn	25*26mm		2020-11-17	2020.12.3	lobectomy	1	IAC	0	2	14	pt1cnomo STAS	0	0	0	0	0	0
60010095408	66	7	1	1	0	4	0	0	5	sn	20*17mm		2020-11-26	2020.12.4	lobectomy	1	Squamous cell carcinoma	0	2	17	t1bnomo	0	0	0	0	0	0
1009925480	44	1	0	0	1	1	0	0	2	mggo	6	3.8	2020-11-26	2020-12-04	lobectomy	1	Lung adenocarcinoma	0	2	8	t1an0m0 IA1	0	0	0	0	0	0
1010444114	67	1	0	0	0	4	0	0	1	sn	15*11mm		2020-11-24	2020.12.4	lobectomy	0	IAC	0	2	11	t1an2mo IIIA	0	0	0	0	0	0
1008496378	54	1	12	0	0	4	0	0	2	sn	21*19		2020-11-27	2020-12-04	lobectomy	0	IAC	1	2	11	pt2 VISC PI N1M0R0 IIB	0	0	0	0	0	0
1010409620	51	2	2	2	0	4	0	0	3	sn	46*37		2020-11-20	2020-12-05	lobectomy	0	Squamous cell carcinoma	0	2	11	t2bn1m0 IIB	0	0	0	0	0	0
1010429520	59	1	13	1	1	2	0	0	4	mggo	11*10	7.35	2020-11-23	2020-12-05	lobectomy	0	IAC	0	2	19	t1bn0m0 IA2	0	0	0	0	0	0
1006190704	38	12	0	1	0	4	0	0	3	ggo	10*7		2020-11-18	2020-12-05	lobectomy	0	MIA	0	1	5	pt1an0m0r0 IA1	0	0	0	0	0	0
1009904791	39	2	0	0	0	4	0	0	3	mggo	13	5.85	2020-11-24	2020-12-05	segmentectomy	0	IAC	0	1	13	PT1BN0M0R0 IA2	0	0	0	0	0	0
1010380097	73	2	0	1	1	2	0	0	5	sn	85*71mm		2020-11-30	2020.12.06	lobectomy	0	Squamous cell carcinoma	0	2	15	pt4nxmic IVB	0	0	0	0	0	0
1010083681	55	2	0	1	0	4	0	0	5	sn	47*25		2020-11-30	2020-12-06	lobectomy	1	Squamous cell carcinoma	0	2	24	pt2b n0m0r0 IIA	0	0	0	0	0	0
1001687571	63	1	0	1	0	4	0	0	5	sn	10*15mm		2020-11-26	2020.12.6	lobectomy	1	Squamous cell carcinoma	0	2	11	pt1b nomoro IA2	0	0	0	0	0	0
1010048726	45	1	0	0	0	4	0	0	5	ggo	8*6		2020-12-02	2020-12-07	segmentectomy	1	MIA	0	1	3	0	0	0	0	0	0	0
1009949570	61	1	3	0	1	1	0	0	1	pggo	13*11mm		2020-11-30	2020.12.7	lobectomy	1	adenocarcinoma	0	2	22	t1bnomo IA2	0	0	0	0	0	0
2002450507	37	1	0	0	0	4	0	0	2	sn	6		2020-11-30	2020-12-07	lobectomy	0	IAC	0	0	34	pt1an0m0 IA1	0	0	0	0	0	0
1003769412	50	1	0	0	0	4	0	0	1	ggo	7*6		2020-11-30	2020-12-07	segmentectomy	1	MIA	0	0	0	t1an0m0r0 IA1	0	0	0	0	0	0
1010485740	66	1	1.3	0	0	4	0	0	1	mggo	13*9mm	5.67mm	2020-12-02	2020.10.8	segmentectomy	0	IAC	0	2	22	/	0	0	0	0	0	0
60010250588	58	1	0	2	0	4	0	0	4	sn	7mm		2020-12-01	2020-12-08	segmentectomy	0	adenocarcinoma		2	41	pt1an0m0r0	0	0	0	0	0	0
1009771521	43	8	0	0	0	4	0	0	4	mggo	14*29	15*9	2020-12-01	2020-12-08	lobectomy	0	IAC	0	2	21	pt1bN0M0R0 IA2	0	0	0	0	0	0
1010432225	69	1	0	0	0	4	0	0	1	pggo	7mm		2020-12-02	2020.12.8	wedge resection	1	none	0	2	5	/	0	0	0	0	0	0
1010478765	58	1	0	0	1	2	0	0	2	mggo	8	2.8	2020-12-01	2020-12-08	lobectomy	0	MIA	0	1	4	pt1a(mi)n0m0r0 IA1	0	0	0	0	0	0
1010313592	49	1	0	0	1	4	0	0	3	sn	12*10		2020-12-01	2020-12-08	lobectomy	0	IAC	0	2	25	t1n0m0 IA1	0	0	0	0	0	0
1010481605	47	1	0	0	0	4	0	0	1	mggo	13*17	9*7.71	2020-12-02	2020-12-09	lobectomy	1	adenocarcinoma	0	2	27	t1bn0m0 IA2	0	0	0	0	0	0
1010377372	64	1	0	0	0	4	0	0	4	sn	21*8mm		2020-12-01	2020.12.9	lobectomy	1	IAC	0	2	12	ptcnomo	0	0	0	0	0	0
1010485521	67	1	0	1	0	4	0	0	1	sn	26*20mm		2020-11-27	2020.12.9	lobectomy	1	none	0	2	14	/	0	0	0	0	0	0
1010437440	63	1	0	0	1	1	0	0	5	none			2020-12-01	2020.12.9	segmentectomy	1	IAC	0	2	3	/	0	0	0	0	0	0
1009847189	56	1	0	0	1	2	0	0	2	none			2020-12-01		lobectomy	1	MIA		1	7	pt1an0m0 IA1	0	0	0	0	0	0
60010249740	45	1	0	0	0	4	1	0	2	ggo	22*16		2020-12-02	2020-12-09	lobectomy	0	MIA		2	31	pt1a(mi)n0m0r0 IA1	0	0	0	0	0	0
60010252482	47	1	0	0	0	4	0	0	4	ggo	7*6		2020-12-03	2020-12-09	segmentectomy	1	MIA	0	1	5	pt1a(mi)n0m0 IA1	0	0	0	0	0	0
2501931604	57	1	0	0	0	4	0	0	1	ggo	5		2020-12-02	2020-12-09	segmentectomy	0	AIS	0	1	5	ptisn0m0r0 0	0	0	0	0	0	0
1010519529	47	8	0	0	1	4	0	0	4	ggo	15		2020-12-03	2020-12-09	lobectomy	1	MIA	0	2	19	pt1bn0m0 IA2	0	0	0	0	0	0
2501740855	42	1	0	0	0	4	0	0	4	ggo	10*9		2020-12-03	2020-12-09	segmentectomy	0	MIA	0	1	7	pt1ami n0m0 IA1	0	0	0	0	0	0
60010239648	47	1	0	0	0	4	0	0	3	ggo	11*11		2020-12-02	2020-12-09	lobectomy	0	IAC	0	2	21	t1n0m0 IA1	0	0	0	0	0	0
60010225570	54	1	0	0	0	4	0	0	1	ggo	10		2020-12-02	2020-12-09	segmentectomy	0	MIA	0	1	17	tmin0m0 IA1	0	0	0	0	0	0
2501896794	53	1	0	0	1	1	0	0	4	mggo	14*9	8	2020-12-03	2020-12-10	lobectomy	0	IAC	0	2	21	t1n0m0 IA1	0	0	0	0	0	0
60010204158	48	1	0	0	1	1	0	0	4	sn	22*20*30		2020-12-02	2020-12-10	lobectomy	1	iac	1	2	20	pt2n0m0 IB	0	0	0	0	0	0
2501914017	61	1	2	0	0	4	0	0	1	sn	2-3mm		2020-11-30	2020.12.10	segmentectomy	1	IAC	0	2	6	t1anomo	0	0	0	0	0	0
1009725177	33	23	0	0	0	4	0	0	4	mggo	6	2.9	2020-12-04	2020-12-10	segmentectomy	0	IAC	1	2	8		0	0	0	0	0	0
1009949603	33	3	0	0	0	4	0	0	3	none			2020-12-03	2020-12-10	lobectomy	0	IAC	0	2	13	pt1bn0m0r0 IA2	0	0	0	0	0	0
1010375156	64	1	1	1	0	4	0	0	3	none			2020-12-02	2020.12.10	lobectomy	0	none	0	2	11	pt1nomo	0	0	0	0	0	0
60010088577	25	1	0	0	0	4	0	0	3	ggo	10*9		2020-12-03	2020-12-10	segmentectomy	0	IAC	0	2	12	pt1bn0m0r0 IA2	0	0	0	0	0	0
1009929398	52	23	12	0	0	4	0	1	5	ggo	20*16		2020-12-03	2020-12-10	segmentectomy	1	IAC	0	2	13	pt1an0m0r0 IA1	0	0	0	0	0	0
1009600136	42	1	0	0	1	1	0	0	5	ggo	9		2020-12-04	2020-12-10	lobectomy	1	MIA	0	2	3	pt1a（mi）n0m0r0 IA1	0	0	0	0	0	0
1010518388	56	1	13	2	0	4	0	0	4	ggo	13*12		2020-11-30	2020-12-10	segmentectomy	1	MIA	0	0	4	T1an0m0 IA1	0	0	0	0	0	0
60010252712	61	2	1	0	0	4	0	0	5	sn	33*24mm		2020-12-01	2020.12.11	lobectomy	1	Lung adenocarcinoma	0	2	22	Pt2anomoro IB	0	0	0	0	0	0
1010479716	62	1	0	1	0	4	0	0	1	sn	12mm		2020-12-02	2020.12.12	lobectomy	0	IAC	0	2	23	pt1bnomoro	0	0	0	0	0	0
1010488615	49	23	0	0	0	4	0	0	5	mggo	18*17	10	2020-12-04	2020-12-12	lobectomy	1	IAC	0	2	17	pt1an0m0 IA1	0	0	0	0	0	0
1010533674	60	1	0	1	0	4	0	0	4	none			2020-11-30	2020.12.12	sleeve resection	0	small cell lung cancer	0	2	49	/	0	0	0	0	0	0
1010485948	56	1	0	1	1	14	4	0	1	ggo	11*9		2020-12-04	2020-12-12	segmentectomy	1		0	2	19		0	0	0	0	0	0
1009847044	48	1	0	0	0	4	0	0	3	ggo	9*7		2020-12-02	2020-12-12	segmentectomy	1	IAC	1	2	12	pt2 visc pi n0m0r0 IB	0	0	0	0	0	0
1010162740	55	1	0	2	0	4	0	0	1	sn	33*22		2020-12-04	2020-12-12	lobectomy	1	IAC	0	2	35	pt2n0m0 stas	0	0	0	0	0	0
1010375710	57	1	0	2	0	4	0	0	2	sn	No preoperative CT was found		2020-11-30	2020/121/12	lobectomy	1	IAC	0	2	15	pt1cn0m0r0 IA3	0	0	0	0	0	0
1010481716	59	1	0	0	1	1	0	0	3	sn	No preoperative CT was found		2021-01-21	2021-01-29	lobectomy	0	IAC	0	2	0	pt1bn3m0r0 IIIB	0	0	0	0	0	0
60010233502	66	1	1	1	0	4	0	0	1	sn	46*53mm		2020-12-01	2020.12.12	segmentectomy	0	Squamous cell carcinoma	0	2	31	t3nomo IIB	0	0	0	0	0	0
1010519757	54	2	0	2	0	4	0	0	1	sn	37*22		2020-12-03	2020-12-13	lobectomy	1	Squamous cell carcinoma	0	2	20	pt2n0m0 IB	0	0	0	0	0	0
1001479729	50	1	1	0	1	2	0	0	1	ggo	12		2020-12-04	2020-12-14	segmentectomy	1	adenocarcinoma		2	7	pt1n0m0r0 IA1	0	0	0	0	0	0
60010253775	54	1	0	1	1	1	0	0	5	mggo	11.6	7.5	2020-12-07	2020-12-14	segmentectomy	0	AAH	0	2	20	0	0	0	0	0	0	0
2002431616	51	1	2	0	0	4	0	0	1	pggo	10*7		2020-12-07	2020-12-14	segmentectomy	0	AIS	0	1	4	pt1a(mi)n0m0r0 IA1	0	0	0	0	0	0
1005666165	45	1	0	0	1	4	4	0	5	mggo	14.69	10	2020-12-07	2020-12-14	lobectomy	0	IAC	0	2	23	pt1n0m0 IA1	0	0	0	0	0	0
1010500972	47	1	0	0	1	2	0	0	1	mggo	12*8	8.58	2020-12-07	2020-12-14	lobectomy	0	IAC	0	2	13	pt1bn0m0 IA2	0	0	0	0	0	0
1009846759	51	2	0	2	1	4	0	0	1	sn	57*44		2020-11-30	2020-12-14	lobectomy	0	adenocarcinoma	1	2	9	t3n2m0 IIIA	0	0	0	0	0	0
1009885292	62	2	0	1	0	4	0	0	2.3	sn	34*25mm		2020-12-01	2020.12.14	lobectomy	0	small cell lung cancer	0	2	27	/	0	0	0	0	0	0
1002235463	66	8	0	0	0	4	0	0	4	none			2020-12-08	2020.12.15	segmentectomy	0	IAC	0	2	8	t1a(mi)	0	0	0	0	0	0
2501948325	58	8	0	0	0	4	0	0	1	ggo	11		2020-12-08	2020-12-15	segmentectomy	0	MIA	0	1	7	pt1a(mi)n0m0r0 IA	0	0	0	0	0	0
60010247057	51	2	0	0	0	4	0	0	3	mggo	27*47	40*36	2020-12-03	2020-12-15	lobectomy	1	IAC	0	2	19	pt2an0m0 IB	0	0	0	0	0	0
1010253918	62	7	0	0	0	4	0	0	1	pggo	15*13mm		2020-12-07	2020.12.15	lobectomy	0	IAC	0	2	15	pt1bnomoLNR0/14 IA2	0	0	0	0	0	0
2501910140	63	2	0	1	0	4	0	0	1	sn	2-3mm		2020-12-04	2020.12.25	lobectomy	0	IAC	0	2	5	STAS pt2n2mxro	0	0	0	0	0	0
1010527019	45	1	0	2	1	1	0	0	5	ggo	5		2020-12-08	2020-12-15	segmentectomy	1	AIS		0	0	ptisn0m0r0 0	0	0	0	0	0	0
1010292674	53	1	2	0	1	1	0	0	4	GGO	8*9		2020-12-08	2020-12-15	segmentectomy	0	MIA	0	1	4	TMIN0M0 IA1	0	0	0	0	0	0
1010502390	67	3	1	1	0	4	0	0	1	none			2020-12-07	2020.12.15	segmentectomy	0	small cell lung cancer	0	2	26	pt1bnomoro IA2	0	0	0	0	0	0
60010236005	70	1	0	1	1	2	0	0	4	sn	36*25mm		2020-11-27	2020.12.15	lobectomy	0	small cell lung cancer	0	2	13	/	0	0	0	0	0	0
1001479066	67	1	1	1	0	4	0	0	4	sn	38*29mm		2020-12-07	2020.12.15	lobectomy	0	adenocarcinoma	1	2	18	/	0	0	0	0	0	0
1010522301	50	1	2	2	1	1	0	0	1	sn	13*12		2020-12-09	2020-12-16	lobectomy	0	IAC	0	2	7	PT3N2M0R0 IIIB	0	0	0	0	0	0
1010522068	65	2	1	0	0	4	0	0	5	sn	26*16mm		2020-12-08	2020.12.16	lobectomy	0	IAC	0	2	6	pt1cnomoro	0	0	0	0	0	0
1010457333	33	1	0	0	0	4	0	0	5	ggo	9		2020-12-10	2020-12-16	segmentectomy	0	AIS	0	1	15	tisn0m0 0	0	0	0	0	0	0
60010228230	61	7	0	0	0	4	0	0	2	mggo	16mm	5.87	2020-12-10	2020.12.16	lobectomy	0	IAC	0	2	9	t1a(mi)	0	0	0	0	0	0
1003412527	50	1	0	0	1	1	0	0	1	mggo	17*25	8	2020-12-08	2020-12-16	lobectomy	1	MIA	0	2	18	pt1n0m0 LNR(0/18) IA	0	0	0	0	0	0
1010220859	62	1	2	0	0	4	0	0	3	sn	18mm		2020-12-09	2020.12.16	segmentectomy	1	MIA	0	2	26	/	0	0	0	0	0	0
1009940570	50	1	0	0	1	1	0	0	4	mggo	7*12	6.9	2020-12-09	2020-12-16	segmentectomy	0	IAC	1	2	9	pt2 Visc PI N0M0R0 IB	0	0	0	0	0	0
1010088599	53	1	0	0	0	4	0	0	2	sn	15*19		2020-12-08	2020-12-17	lobectomy	0	IAC	0	2	37	pt1bn0m0 IA2	0	0	0	0	0	0
1010408826	34	23	0	0	0	4	0	0	5	sn	22*20		2020-12-10	2020-12-17	lobectomy	0	IAC	0	2	8	t1cn1m0 IIB	0	0	0	0	0	0
1010379098	52	1	2	2	0	4	0	0	2	sn	17*12		2020-12-08	2020-12-17	lobectomy	0	IAC	0	2	23	pt1bn0m0 LNR(0/23) IA2	0	0	0	0	0	0
1007304338	44	1	0	0	1	1	0	0	1	mggo	14*9	4.12	2020-12-11	2020-12-17	segmentectomy	1	IAC	0	1	2	pt1bn0m0r0 IA2	0	0	0	0	0	0
1009785485	47	1	0	0	1	1	0	0	1	mggo	14*11	6.53	2020-12-10	2020-12-17	segmentectomy	0	MIA	0	1	11	pt1a(mi)n0m0r0 IA1	0	0	0	0	0	0
60010249010	53	8	13	0	0	4	0	0	4	sn	8		2020-12-09	2020-12-17	lobectomy	1	IAC	0	1	21	pt1an0m0 LRN(0/21) IA1	0	0	0	0	0	0
2002150193	46	2	0	0	0	4	0	0	1	sn	24		2020-12-09	2020-12-17	lobectomy	1	mucinous carcinoma	0	2	19	pt1an0m0r0 IA	0	0	0	0	0	0
1009949606	56	1	0	2	1	1	0	0	1	ggo	9*10		2020-12-09	2020-12-17	segmentectomy	1	TIS	0	0	0	Tisn0m0 0	0	0	0	0	0	0
1010522465	65	1	0	0	1	1	0	0	3	sn	3-6mm		2020-12-10	2020.12.18	wedge resection	1	AIS	0	2	1	tis	0	0	0	0	0	0
60010257632	65	1	1	1	0	4	0	0	1	sn	16*14mm		2020-12-09	2020.12.18	lobectomy	0	IAC	0	2	30	t1bnomo IA2	0	0	0	0	0	0
1010378212	61	1	0	0	1	1	0	0	3	mggo	11*10mm	11.61	2020-12-09	2020.12.18	segmentectomy	1	MIA	0	2	5	/	0	0	0	0	0	0
1010375928	67	3	0	0	0	4	0	0	1	sn	31*25mm		2020-12-08	2020.12.18	lobectomy	0	IAC	0	2	19	t2centrnomo IB	0	0	0	0	0	0
1010391766	40	23	0	0	0	4	0	0	4	none			2020-12-14	2020-12-18	Endoscopic bronchial ultrasound biopsy of mediastinal lymph nodes		adenocarcinoma			0		0	0	0	0	0	0
1010493854	68	1	0	1	0	4	0	0	4	mggo	22*15mm	6.85	2020-12-09	2020.12.19	lobectomy	1	adenocarcinoma	0	2	10	pt1bnomoro IA2	0	0	0	0	0	0
60010260942	62	1	1	1	0	4	0	0	5	sn	41*36mm		2020-12-09	2020.12.19	lobectomy	0	IAC	0	2	8	pt2n2moro IIIA	0	0	0	0	0	0
1010081503	42	1	1	0	0	4	0	0	1	pggo	13		2020-12-14	2020-12-19	segmentectomy	1	MIA		2	19	ptisN0M0 0	0	0	0	0	0	0
1004303999	75	1	0	0	0	4	0	0	1	sn	29*22*17mm		2020-12-09	2020.12.19	lobectomy	0	adenocarcinoma	0	2	12	pt1cnomoro IA3	0	0	0	0	0	0
2501288840	77	7	1	0	0	4	0	0	3	sn	32*23mm		2021-03-08	20213.2	lobectomy	0	IAC	0	2	6	pt2n2moro IIIA	0	0	0	0	0	0
1010271379	82	1	1	1	1	2	0	0	4	mggo	10mm	8.92	2020-12-03	2020.12.19	segmentectomy	1	IAC	0	2	15	pt1anomo IAI	0	0	0	0	0	0
1010363263	56	1	0	0	1	1	0	0	1	mggo	12*10	10	2020-12-09	2020-12-19	segmentectomy	0	IAC	1	2	18	pt2n0m0 IB	0	0	0	0	0	0
1010525298	50	1	0	0	0	4	0	0	1	mggo	11*6	5	2020-12-09	2020-12-19	segmentectomy	1	MIA		1	6	pt1a(mi)n0m0r0 IA	0	0	0	0	0	0
1010521322	64	2	1	1	1	1	0	0	1	sn	3-4mm		2020-10-07	2020.12.19	sleeve resection	0	IAC	1	2	12	pt3n2moro LNR 8/17 IIIB	0	0	0	0	0	0
1001580397	56	3	0	0	0	4	0	0	4	pggo	8		2020-12-14	2020-12-20	segmentectomy	0	AIS		1	8	ptis n0m0r0 0	0	0	0	0	0	0
1010453079	66	3	0	0	0	4	0	0	4	pggo	9*6mm		2020-12-15	2020.12.20	segmentectomy	1	AIS	0	2	2	ptis	0	0	0	0	0	0
1009919374	71	1	0	0	0	4	0	0	2	none			2020-12-14	2020.12.21	lobectomy	1	IAC	0	2	32		0	0	0	0	0	0
1010502005	45	1	0	0	0	4	0	0	1	pggo	9		2020-12-14	2020-12-21	segmentectomy	0	MIA		2	14	pt1a(mi)n0m0r0 IA1	0	0	0	0	0	0
2501960984	71	2	0	0	0	4	0	0	1	sn	26*19mm		2020-12-14	2020.12.21	lobectomy	0	IAC	0	2	29	pt1cnomo LNR 0//29 IA3	0	0	0	0	0	0
1010380335	50	2	0	0	0	4	0	0	5	mggo	8*7	6.62	2020-12-10	2020-12-21	wedge resection	1	MIA		1	3	t1a(mi)N0M0 IA1	0	0	0	0	0	0
1010495892	73	1	1	1	0	4	0	0	5	mggo	16*12mm	8.18	2020-12-14	2020.12.21	segmentectomy	1	adenocarcinoma	0	2	1	pt1bnomoro IA2	0	0	0	0	0	0
60010259250	52	7	1	2	0	4	0	0	1	sn	21*17		2020-12-14	2020-12-21	segmentectomy	1	IAC	0	1	3	Iva	0	0	0	0	0	0
1010427397	68	1	1	0	0	4	0	0	4	sn	8*9mm		2020-12-16	2020.12.22	segmentectomy	1	MIA	0	2	13	pt1a(mi)nomoro IAI	0	0	0	0	0	0
60010270307	66	1	0	1	0	4	0	0	1	sn	23*17mm		2020-12-11	2020.12.22	lobectomy	1	IAC	0	2	17	pt1cnomoroIA	0	0	0	0	0	0
60010272073	50	1	0	0	0	4	0	0	2	pggo	7		2020-12-16	2020-12-22	segmentectomy	1	IAC	PL0	1	5	pt2n0m0r0 IB	0	0	0	0	0	0
1009866670	61	1	0	1	0	4	0	0	4	pggo	26*29mm		2020-12-15	2020.12.22	lobectomy	1	IAC	0	2	10	pt1cnomoro IIIB	1	0	0	0	1	0
2501573559	43	1	0	0	0	4	0	0	3	mggo	5	2.54	2020-12-14	2020-12-22	segmentectomy	0	adenocarcinoma	0	1	9	pt1an0m0 LNR(0/9) IA1	0	0	0	0	0	0
1010519210	61	1	0	1	1	4	0	0	1	mggo	24*26mm	7.53	2020-12-14	2020.12.22	lobectomy	0	IAC	0	2	31	t1cnomo IA3	0	0	0	0	0	0
1010488739	48	1	1	0	1	2	0	0	5	sn	11*9		2020-12-15	2020-12-22	segmentectomy	0	AAH		1	1	0	0	0	0	0	0	0
60010076341	61	3	1	0	0	4	0	0	2	pggo	11*9mm		2020-12-14	2020.12.28	lobectomy	0	AIS	0	1	11	tis	1	0	1	0	0	0
1010526807	56	23	12	0	0	4	0	0	1	sn	23*18		2020-12-14	2020-12-22	lobectomy	0	Poorly differentiated lymphoepithelioid carcinoma	0	2	18	pt1c n1m0r0 IIB	0	0	0	0	0	0
60010242676	71	8	0	0	0	4	0	0	1	mggo	14*16mm	9.47	2020-12-10	2020.12.23	lobectomy	0	adenocarcinoma	0	2	41	pt1bnomo IA2	0	0	0	0	0	0
1010449932	64	2.3	0	0	0	4	0	0	4	mggo	16*13mm	15.18	2020-12-15	2020.12.23	lobectomy	1	IAC	0	2	9	pt1bnomoro IA2	0	0	0	0	0	0
2501889810	54	1	0	0	0	4	0	0	4	ggo	9*8		2020-12-18	2020-12-23	wedge resection	1	MIA	0	0	0	pt1a(mi)n0m0r0 IA1	0	0	0	0	0	0
60010268670	58	1	0	1	1	2	0	0	1	mggo	18*15	3.87、4.13	2020-12-15	2020-12-23	lobectomy	0	IAC	0	2	22	pt1bn0m0 IA2	0	0	0	0	0	0
1010083424	60	1	0	0	0	4	0	0	5	mggo	11mm	2.78	2020-12-15	2020.12.23	wedge resection	1	IAC	0	1	13	t1bnomo IA2	0	0	0	0	0	0
1010427300	30	1	0	0	0	4	0	0	1	mggo	7	3	2020-12-16	2020-12-23	Magnetic navigation bronchoscopy guided lung nodule localization+single hole thoracoscopy right upper posterior segment resection+lymph node sampling	1	MIA	0	1	2	pt1a(mi)n0m0r0 IA1	0	0	0	0	0	0
2501918610	76	1	1	1	0	4	0	0	4	sn	34*29mm		2020-12-07	2020.12.24	lobectomy	0	Squamous cell carcinoma	0	2	36	pt1cnomoro IA3	0	0	0	0	0	0
1006094046	64	1	0	0	0	4	0	0	1	mggo	10*11mm	6.7	2020-12-10	2020.12.24	lobectomy	0	IAC	0	2	29	pt1anomoro IAI	0	0	0	0	0	0
60010270070	63	1	1	1	0	4	0	0	3	sn	33*24mm		2020-12-16	2020.12.24	lobectomy	0	IAC	1	2	18	pt2nomoro STAS	0	0	0	0	0	0
60010266332	60	1	1	0	0	4	0	0	1	mggo	10*9mm	7.7	2020-12-17	2020.12.24	lobectomy	1	IAC	0	2	17	pt1anomo IAI	0	0	0	0	0	0
60010257347	63	1	1.3	0	0	4	0	0	1	sn	12mm		2020-12-15	2020.12.24	lobectomy	1	IAC	0	2	26	pt1bnomo IA2	0	0	0	0	0	0
60010198283	64	1	0	1	0	4	0	0	2	sn	16*12mm		2020-12-16	2020.12.24	lobectomy	0	IAC	PLO	2	14	t1cnomoro IA3	0	0	0	0	0	0
60010272516	51	1	1	0	0	4	0	0	4	pggo	8*13		2020-12-17	2020-12-24	segmentectomy	0	AIS	0	1	12	0	0	0	0	0	0	0
1010176581	58	1	0	0	0	4	0	0	4	mggo	17*18	13	2020-12-14	2020-12-25	lobectomy	0	adenocarcinoma	0	2	15	t1bn0m0 IA2	0	0	0	0	0	0
60010263707	48	1	0	0	0	4	0	0	4	mggo	24*18	6.45	2020-12-18	2020-12-25	Thoracoscopic non partial resection	0				21	pt1cn0m0r0 IA3	0	0	0	0	0	0
1010407474	66	8	1	0	0	4	0	0	1	pggo	13mm		2020-12-15	2020.12.25	segmentectomy	0	adenocarcinoma	0	2	6	/	0	0	0	0	0	0
1010395325	42	1	0	0	0	4	0	0	3	GGO	8.18		2020-12-17	2020-12-25	lobectomy	0	IAC	0	2	26	pt1bn0m0r0 IA2	0	0	0	0	0	0
1010488501	66	1	0	0	0	4	0	0	5	sn	18*10mm		2020-12-15	2020.12.25	lobectomy	1	IAC	0	2	15	pt1bnomoro IA	0	0	0	0	0	0
1010395044	66	2	0	1	0	4	0	0	4	sn	No preoperative CT was found		2020-12-16	2020.12.26	sleeve resection	0	Squamous cell carcinoma	0	2	17	pt2nomoro	0	0	0	0	0	0
1010363829	67	2	1	1	0	4	0	0	3	sn	20mm		2020-12-14	2020.12.26	segmentectomy	1	IAC	0	1	4	pt1bnomo	0	0	0	0	0	0
1010363450	49	23	1	0	0	4	0	0	1	mggo	15*9	4.3	2020-12-17	2020-12-26	lobectomy	0	IAC	0	2	14	pt1bn0m0 IA2	0	0	0	0	0	0
1010407152	61	2	1.2.	1	0	4	0	0	1	sn	2-3mm		2020-12-16	2020.12.26	sleeve resection	0	Squamous cell carcinoma	0	2	25	pt2nomoro	0	0	0	0	0	0
1010539345	45	2	0	1	1	1	0	0	4	sn	70		2020-12-17	2020-12-26	lobectomy	0	IAC	0	2	22	pt4n2m0r0 IIIB	0	0	0	0	0	0
60010274274	45	1	0	0	0	4	0	0	4	ggo	8*6		2020-12-17	2020-12-26	segmentectomy	0	MIA	0	1	3	pt1an0m0 IA1	0	0	0	0	0	0
1010080992	53	1	0	0	0	4	0	0	4	sn	4*7		2020-12-18	2020-12-26	segmentectomy	0	adenocarcinoma	0	2	26	t1an0m0 IA1	0	0	0	0	0	0
2002436285	55	1	0	1	0	4	0	0	2	sn	8		2020-12-08	2020-12-26	lobectomy	0	IAC	0	2	15	t1an0m0 IA1	0	0	0	0	0	0
1010480219	65	1	2.3	1	0	4	0	0	4	sn	17*21mm		2020-12-16	2020.12.26	lobectomy	0	IAC	0	2	18	T1N1MOIIIB	0	0	0	0	0	0
1010525336	67	2	0	1	0	4	0	0	4	sn	72*56mm		2020-12-08	2020.12.27	lobectomy	1	none	0	0	0	/	0	0	0	0	0	0
1010077058	61	1	1	0	0	4	0	0	5	pggo	8*7mm		2020-12-21	2020.12.27	lobectomy	0	AIS MIA	0	2	17	pt1a(mi)nomoro IAI	0	0	0	0	0	0
1010493770	52	8	0	0	0	4	0	0	1	ggo	17*23		2020-12-21	2020-12-27	lobectomy	0	IAC	0	1	17	pt1cn0m0 IA3	0	0	0	0	0	0
2001079684	77	1	1	1	0	4	0	0	4	pggo	40*28mm		2020-12-14	2020.12.27	lobectomy	0	IAC	0	2	13	/	0	0	0	0	0	0
2501963854	47	1	0	0	0	4	0	0	4	ggo	8		2020-12-23	2020-12-28	Magnetic navigation bronchoscopy+single hole thoracoscopy for wedge-shaped resection of left upper pulmonary nodules	1	MIA	0	0	0	pt1an0m0 IA1	0	0	0	0	0	0
1010414481	51	1	0	0	0	4	0	0	2	ggo	6*6		2020-12-21	2020-12-28	wedge resection	0	AAH	0	0	0	0	0	0	0	0	0	0
60010262167	71	1	1	0	0	4	0	0	4	pggo	14*13mm		2020-12-17	2020.12.28	segmentectomy	1	MIA	0	2	13	/	0	0	0	0	0	0
60010268044	49	1	0	0	1	2	0	0	1	mggo	13*20	12	2020-12-21	2020-12-28	lobectomy	0	IAC	0	2	28	pt1bn0m0r0 IA2	0	0	0	0	0	0
1010411454	64	3	0	0	0	4	0	0	5	sn	49*42mm		2020-12-17	2020.12.28	lobectomy	0	IAC	0	2	23	pt3n2moro LNR 23/26 IIIB	0	0	0	0	0	0
1010425834	31	1	0	0	0	4	0	0	1	ggo	10		2020-12-25	2020-12-28	segmentectomy	0	AAH			0	0	0	0	0	0	0	0
1010428354	31	1	0	0	0	4	3	0	1	ggo	10		2020-12-21	2020-12-29	segmentectomy	0	IAC	0	2	24	pt1bn0m0	0	0	0	0	0	0
60010271053	40	1	1	1	0	4	0	0	5	none			2020-12-23	2020-12-29	segmentectomy	0	MIA		1	3	pt1a(mi)n0m0 IA1	0	0	0	0	0	0
2001575766	46	1	0	0	0	4	0	0	5	mggo	8	4.62	2020-12-23	2020-12-29	segmentectomy	0	IAC	0	1	3	pt1an0m0r0 IA1	0	0	0	0	0	0
1010481720	54	3	0	0	1	1	0	0	1	sn	12*10		2020-12-21	2020-12-29	lobectomy	0	IAC	0	2	22	pt1bn0m0r0 IA2	0	0	0	0	0	0
60010260301	69	8	0	0	0	4	0	0	4	sn	10*8mm		2020-12-14	2020.12.29	lobectomy	0	none	0	2	16	pt1nomo	0	0	0	0	0	0
1009846183	79	1	1.2.3.	0	0	4	0	0	1	mggo	30*19mm	6.35	2020-12-07	2020.12.29	segmentectomy	1	IAC	0	2	17	pt1nomo	0	0	0	0	0	0
1010437292	61	1	0	0	0	4	0	0	4	pggo	11*10mm		2020-12-22	2020.12.29	segmentectomy	0	AIS	0	2	10	ptisnomoro	0	0	0	0	0	0
2002258582	64	1	0	1	0	4	0	0	1	sn	2mm		2020-12-21	2020.12.29	lobectomy	0	Squamous cell carcinoma	0	2	25	t2nomo	0	0	0	0	0	0
60010279135	43	1	0	0	1	4	0	0	4	sn	11*11		2020-12-22	2020-12-29	lobectomy	1	Lung adenocarcinoma	0	2	17	pt1bn0m0r0 IA1	0	0	0	0	0	0
1010500141	56	1	0	0	0	4	0	0	3	sn	14*9		2020-12-22	2020-12-30	lobectomy	0	Lung adenocarcinoma	0	2	12	pt1an0m0r0 IA1	0	0	0	0	0	0
60010234741	66	3	0	0	0	4	0	0	1	sn	21*33mm		2020-12-23	2020.12.30	lobectomy	1	IAC	0	2	35	pt2nomoro	0	0	0	0	0	0
1010510606	69	1	0	0	0	4	0	0	2	sn	28*24mm		2020-12-23	2020.12.30	lobectomy	0	IAC	1	2	8	pT2nomoro(STAS+)IB	0	0	0	0	0	0
60010270934	45	1	0	0	1	1	0	0	1	none			2020-12-22	2020-12-30	lobectomy	0	IAC	0	2	25	pt1cn2m0r0 IIIA	0	0	0	0	0	0
2501783211	74	2	1	1	0	4	0	0	2	sn	22*20mm		2020-12-18	2020.12.30	lobectomy	0	small cell lung cancer	0	2	17	pt1cn1moro IIB	0	0	0	0	0	0
60010098269	52	1	0	0	0	4	0	0	4	ggo	5		2020-12-22	2020-12-30	segmentectomy	0	MIA	0	1	8	pt1an0m0r0 IA	0	0	0	0	0	0
1007140524	64	1	1	1	1	2	0	0	1	mggo	14*11mm	15.61	2020-12-23	2020.12.30	segmentectomy	1	IAC	0	2	10	pt1bnomoro IA2	0	0	0	0	0	0
1004315960	72	1	1.3	1	0	4	0	0	3	mggo	15*12mm	8.93	2020-12-21	2020.12.30	segmentectomy	1	adenocarcinoma	0	2	14	t1bnomoro IA2	0	0	0	0	0	0
60010216095	50	1	0	0	0	4	0	0	2	mggo	6*5	3.26、4.6	2020-12-23	2020-12-30	lobectomy	0	MIA		2	9	pt1a(mi)n0m0r0 IA1	0	0	0	0	0	0
1007572569	64	3	0	1	0	4	0	0	4	sn	32*30mm		2020-12-21	2020.12.31	sleeve resection	1	IAC	0	2	14	PT3N2MORO IIIB	0	0	0	0	0	0
2501889847	57	23	0	1	0	4	0	0	4	sn	25*32		2020-12-18	2020-12-31	sleeve resection	0	Squamous cell carcinoma	0	0	14	pt2n2m0r0 IIIA	0	0	0	0	0	0
1010402749	67	1	0	0	0	4	0	0	1	sn	21*8mm		2020-12-24	2020.12.31	lobectomy	1	IAC	0	2	11	pt1anomo IAI	0	0	0	0	0	0
60010280207	64	1	0	0	0	4	0	0	1	pggo	17*10mm		2020-12-24	2020.12.31	segmentectomy	1	IAC	0	2	19	pt1a(mi)nomoro IAI	0	0	0	0	0	0
1004776139	67	8	0	0	0	4	0	0	1	sn	20*13mm		2020-12-21	2020.12.31	lobectomy	1	IAC	0	2	41	pt1bnomo IA2	0	0	0	0	0	0
1010501568	64	1	1	1	0	4	0	0	4	sn	10mm		2020-12-23	2020.12.31	wedge resection	0	Squamous cell carcinoma	0	2	24	pt1anomor1 IAI	0	0	0	0	0	0
1010476841	51	1	0	0	1	1	0	0	3	mggo	10*9	3.87	2020-12-24	2020-12-31	segmentectomy	0	MIA	0	1	6	pt1an0m0 IA1	0	0	0	0	0	0
2900018108	47	1	0	1	1	23	0	0	1	mggo	28*20	10	2020-12-22	2020-12-31	lobectomy	0	IAC	0	2	30	t1n0m0 IA	0	0	0	0	0	0
1010402687	56	1	0	0	0	4	0	0	1	ggo	23*21	3.72、3.25	2020-12-23	2020-12-31	lobectomy	0	IAC	0	2	9	pt1n0m0 IA1	0	0	0	0	0	0
2501919849	50	1	0	0	0	4	4	0	1	ggo	10*16		2020-12-23	2020-12-31	lobectomy	0	adenocarcinoma	0	2	24	t1n0m0 IA1	0	0	0	0	0	0
60010283382	47	1	0	0	1	1	0	0	3	mggo	20*15	9	2020-12-25	2020-12-31	lobectomy	0	benign	0	2	16	none	0	0	0	0	0	0
1010502375	65	3	3	0	1	4	0	0	1	pggo	8mm.9mm		2020-12-23	2020.12.31	lobectomy	1	AIS	0	2	8	/	0	0	0	0	0	0
60010223046	49	8	2	1	0	4	0	0	4	sn	21*17		2020-12-15	2020-12-31	lobectomy	0	adenocarcinoma	0	2	25	pt1n2m0 IIIA	0	0	0	0	0	0
1010437089	67	8	1	0	0	4	0	0	1	sn	12*10mm		2020-12-24	2020.12.31	lobectomy	1	IAC	0	2	31	pt1bnomoLNR0/31 IA2	0	0	0	0	0	0
60010218519	74	2	1	1	1	1	0	0	5	mggo	27*25mm	9.29	2020-12-21	2020.12.31	segmentectomy	0	IAC	0	2	24	/	0	0	0	0	0	0
1010533277	61	1	1	0	0	4	0	0	1	mggo	27*24mm	11.87	2020-12-25	2020.12.31	lobectomy	0	IAC	0	2	24	/	0	0	0	0	0	0

## Sheet: 2019Dec,2020Jan-Dec
admission number	gender	age	Reason for visiting the doctor (1=physical examination, 2=cough, expectoration, 3=chest pain, chest tightness, 4=dyspnea, 5=dysphagia, 6=Hoarse voice, 7=others, 8=occasional (COVID-19) and other symptoms)	Combined basic diseases (0=none, 1=high, 2=diabetes, 3=coronary heart disease, 4=COPD)	Whether to smoke (0=never smoke, 1=previously smoked, currently quit smoking, 2=still smoking)	Have a family history of tumors (0=no, 1=yes)	Family history type of tumor (1=family history of lung cancer, 2=family history of digestive tract tumor, 3=family history of breast cancer, 4=others)	Previous tumor history (0=none, 1=lung cancer, 2=breast cancer, 3=thyroid cancer, 4=others)	Others (chronic lung disease, long-term Passive smoking, environmental lampblack)	Location of the lesion (1=upper right, 2=middle right, 3=lower right, 4=upper left, 5=lower left)	Type of lesion (1=pGGO, 2=mGGO, 3=SN) Remarks: pGGO: pure ground glass nodule, mGGO: mixed ground glass nodule, SN: solid nodule)	Lesion size (maximum diameter reported by imaging)	Maximum diameter of the solid part	DateofOperation	Discharge date	Detailed surgical procedures	Whether to perform intraoperative fast (0=none, 1=yes)	Postoperative final pathology (AAH, atypical hyperplasia; AIS, adenocarcinoma in situ; MIA, minimally invasive adenocarcinoma; IAC, invasive adenocarcinoma; IMA, invasive mucinous adenocarcinoma; benign lesions; unknown; squamous cell carcinoma; adenosquamous carcinoma; large cell carcinoma; Neuroendocrine tumor; other malignant tumors)	Specific invasive components of invasive Adenocarcinoma of the lung (LPA, APA, PPA, MPA, SPA), remarks: LPA: adherent growth, APA: acinar growth, PPA: nipple growth, MPA: micropapillary growth, SPA: solid growth)	Pleural invasion (0=none, 1=present)	Lymph node dissection or sampling (0=uncleaned, 1=sampled, 2=systematic dissection)	Number of sweeps	TNM stage	pneumothorax	chylothorax	pulmonary infection	hemoptysis	Pleural effusion requiring catheterization	pulmonary embolism	chronic pain	chronic cough	Outcome (0=survival, 1=death, 2=loss of follow-up)	Recurrence and metastasis (0=none, 1=yes)	End date of follow-up	survival time
1009700258	male	56	1	0	0	0	4	0	0	4	pggo	29*22mm		2019-12-24	2020/1/5	lobectomy	1	IAC	LPA APA	0	2	15	pt1cnomo IA3	0	0	0	0	1	0
1009700383	male	50	1	0	1	0	4	0	0	1	mggo	15*10mm	not seen	2019-12-19	2020/1/4	wedge resection	1	IAC	LPA APAPPA	0	2	24	pt1bmoro IA2	0	0	0	0	1	0
2001984794	male	71	1	1.2	1	0	4	0	0	5	No preoperative CT was found			2019-12-31	2020/1/2	lobectomy	0	Squamous cell carcinoma	none	0	2	31	pT4nomoroIIIA	0	0	0	0	1	0
1009825946	male	37	2	0	0	0	4	0	0	5	sn	23*20mm		2020-01-03	2020/1/13	lobectomy	1	IAC	APA PPA MPA SPA	PLO	2	35	pT1cnomo IA3	0	0	0	0	1	0
2001886789	female	56	2	0	0	0	4	0	0	1	pggo	14mm		2020-01-08	2020/1/20	segmentectomy	1	AIS MIA	none	0	2	29	pt1bnomoro LNR 0/29 IA2	0	0	0	0	1	0
1004173915	female	38	1	0	0	0	4	0	0	5	pggo	7mm		2020-01-08	2020/1/20	segmentectomy	1	AIS	none	0	2	11	/	0	0	0	0	1	0
2001326516	female	68	1	0	0	0	4	0	0	4	mggo	22*15mm	not seen	2020-01-09	2020/1/20	lobectomy	1	adenocarcinoma	APA PPA	0	2	16	t1cnomo	0	0	0	0	1	0
1010081716	male	50	2	0	1	1	1	0	0	5	No preoperative CT was found			2020-04-22	2020/4/29	segmentectomy	1	IAC	APA	0	2	31	pT1cnomo IA	0	0	0	0	1	0
60010018108	female	29	1	0	0	0	4	0	0	1	No preoperative CT was found			2020-04-24	2020/5/1	lobectomy	0	IAC	APA PPA	0	2	24	T1CNOMO IA3	0	0	0	0	1	0
2501337627	male	53	7	1	0	0	4	0	0	1	No preoperative CT was found			2020-05-05	2020/5/10	segmentectomy	1	MIA	none	0	1	0	/	0	0	0	0	1	0
1010143164	male	53	1	0	1	0	4	0	0	1	sn	not seen		2020-05-04	2020/5/12	segmentectomy	0	IAC	PPA	0	2	23	t1nomo IA	0	0	0	0	1	0
1009722346	female	57	1	1	0	1	1	0	0	4	mggo	2-3mm	5mm	2020-05-07	2020/5/14	segmentectomy	0	adenocarcinoma	LPA APA	0	2	16	t1nomo IA	0	0	0	0	1	0
1010268529	female	54	1	0	0	0	4	0	0	3	pggo	21mm		2020-05-06	2020/5/17	lobectomy	1	IAC	LPA APA PPA	0	2	23	T1CNOMO IA3	0	0	0	0	1	0
2001976893	male	56	1	0	1	0	4	0	0	4	mggo	27*23mm	8.38mm	2020-05-08	2020/5/18	segmentectomy	1	IAC	LPA APA PPA	0	2	13	t1cnomoIA	0	0	0	0	1	0
60010019672	male	58	1	0	1	0	4	0	0	2.3	sn	68*56mm		2020-05-06	2020/5/19	lobectomy	0	Squamous cell carcinoma	none	0	2	37	t3nomo IIB	0	0	0	0	1	0
1009720618	male	62	1	1	1	0	4	0	0	3	mggo	2.4*1.8cm	6.64	2020-05-05	2020/5/19	lobectomy	1	IAC	LPA APA	0	2	22	t1n1mo IIB	0	0	0	0	1	0
2002298342	male	51	1	0	1	0	4	0	0	3	pggo	19*16mm		2020-05-15	2020/5/20	segmentectomy	1	IAC	LPA APA PPA	PLI	2	12	t2anomo IB	0	0	0	0	1	0
2002319976	male	65	2	1	1	0	4	0	0	4.5	No preoperative CT was found			2020-05-12	2020/5/21	pneumonectomy	0	Squamous cell carcinoma	none	0	2	29	t4nomo IIIA	0	0	0	0	1	0
2002299530	female	73	1	0	0	0	4		0	4	No preoperative CT was found			2020-05-15	2020/5/25	lobectomy	0	IAC	PPA	0	2	11	T1CNOMO IA3	0	0	0	0	1	0
1010134515	male	53	2	0	1	1	4	0	0	2.3	No preoperative CT was found			2020-05-13	2020/5/25	segmentectomy	0	Squamous cell carcinoma	none	0	2	17	pt4n2mx	0	0	0	0	1	0
2002247693	male	64	2	0	1	0	4	0	0	3	sn	54*39mm		2020-05-11	2020/5/27	lobectomy	0	IAC	MPA SPA	0	2	5	t4n2mo IIIB	0	0	0	0	1	0
60010024014	male	72	2	0	1	0	4	0	0	2.3	sn	26*21mm		2020-05-14	2020/5/27	wedge resection	0	Squamous cell carcinoma	none	0	2	15	pt1cnomoro	0	0	0	0	1	0
1010266153	female	59	2	0	0	0	4	0	0	1	sn	27*20mm		2020-05-20	2020/5/27	segmentectomy	1	IAC	APA PPA	0	2	16	t1cnmo IA3	0	0	0	0	1	0
60010029028	female	47	2.3	0	0	1	2	0	0	4	pggo	7*9mm		2020-05-19	2020/5/27	segmentectomy	0	AIS	none	0	2	12	/	0	0	0	0	1	0
60010036647	female	69	2	0	0	0	4	0	0	1	sn	15*13mm		2020-05-22	2020/5/28	wedge resection	0	IAC	PPA MPA	1	2	13	t2an2mo IIIA	0	0	0	0	1	0
2501776550	male	67	3	1	1	0	4	0	0	1	sn	16*13mm		2020-05-15	2020/5/29	segmentectomy	1	Squamous cell carcinoma	none	0	0	0	t2nxm1	0	0	0	0	1	0
1010081568	female	60	1	0	0	0	4	0	0	Bipulmonary	sn	2-5mm		2020-05-27	2020/5/30	Excision of supraclavicular lymph nodes	0	none	none	0	0	0	/	0	0	0	0	0	0
60010022497	female	65	1	0	0	0	4	0	0	5	sn	30*33mm		2020-05-19	2020/6/1	lobectomy	0	IAC	APA PPA MPA	0	2	6	/	0	0	0	0	1	0
2001970745	male	68	2	1	1	0	4	0	0	1	sn	31*24mm		2020-05-22	2020/6/1	lobectomy	1	Large cell neuroendocrine carcinoma	none	0	2	10	t1nomo IA	0	0	0	0	1	0
2002302408	male	65	1	0	0	1	1	0	0	1	sn	14mm		2020-05-18	2020/6/2	segmentectomy	1	adenocarcinoma	none	0	2	11	T1N2MO IIIA	0	0	0	0	1	0
2002299206	male	61	1	0	1	0	4	0	0	0	sn	36*33mm		2020-05-25	2020/6/2	lobectomy	1	adenocarcinoma	APA	0	2	14	/	0	0	0	0	1	0
1010200032	female	66	1	0	0	1	2	0	0	3	sn	2.9*1.7cm		2020-05-25	2020/6/2	segmentectomy	1	IAC	LPA APA SPA	0	2	12	t2nomoIB	0	0	0	0	1	0
1010284352	female	56	2	2	0	0	4	0	0	1	No preoperative CT was found			2020-05-26	2020/6/4	segmentectomy	1	adenocarcinoma	APA MPA	1	2	13	T2AN2MO	0	0	0	0	1	0
1010201017	female	49	8	0	0	1	4	0	0	1	sn	36*36mm		2020-05-28	2020/6/4	lobectomy	0	IAC	APA PPA	0	2	15	t2anomo IB	0	0	0	0	1	0
2002297561	male	65	1	1.2	0	0	4	0	0	3	sn	18*15mm		2020-05-29	2020/6/5	lobectomy	1	Squamous cell carcinoma	none	0	2	13	t1bnomo IA2	0	0	0	0	1	0
1010091477	female	53	1	0	0	0	4	0	0	4	sn	89*70mm		2020-05-19	2020/6/5	lobectomy	0	IAC	none	0	2	10	t4nom1b IVA	0	0	0	0	1	0
2002288755	male	68	1	1	1	1	1	0	0	4	sn	21*15mm		2020-05-29	2020/6/7	lobectomy	1	IAC	APA	0	2	17	/	0	0	0	0	1	0
2001974908	female	40	1	0	0	0	4	0	0	1	mggo	32*17mm	not seen	2020-06-02	2020/6/8	segmentectomy	0	IAC	LPA APA PPA	0	2	12	t2anomo IB	0	0	0	0	1	0
1010255112	female	55	1	0	0	1	1.3	0	0	1	sn	17*16mm		2020-05-27	2020/6/9	lobectomy	1	IAC	APA	plo	2	14	pt1cnomoro IA3	0	0	0	0	1	0
1008289282	male	57	7	0	0	0	4	0	0	1.5	sn	10*6mm		2020-06-01	2020/6/12	segmentectomy	1	adenocarcinoma	none	0	2	5	pt1nomo	0	0	0	0	1	0
2002327738	male	60	1	0	1	0	4	0	0	5	No preoperative CT was found			2020-05-28	2020/6/12	lobectomy	0	IAC	PPA	0	2	13	t3n2moIIIA	0	0	0	0	1	0
2001970083	male	58	8	1	1	0	4	0	0	4	sn	26*19mm		2020-05-29	2020/6/12	lobectomy	0	neuroendocrine carcinoma	none	0	2	22	ct1cnomoro	0	0	0	0	1	0
2002298361	female	42	1	1	0	0	4	0	0	1	pggo	11mm		2020-06-03	2020/6/13	lobectomy	1	IAC	APA	0	2	11	pt1bnomoro IA	0	0	0	0	1	0
2002288112	male	72	1	1	1	0	4	0	0	1	pggo	19*12mm		2020-05-28	2020/6/13	lobectomy	0	IAC	APA PPA	0	2	39	pt1bnomoro IA	0	0	0	0	0	0
2002298905	male	63	3	0	0	0	4	0	0	Left lung	sn	2-3mm		2020-06-05	2020/6/15	lobectomy	1	Squamous cell carcinoma	none	0	0	0	/	0	0	0	0	1	0
1010269127	male	55	3	0	1	0	4	0	0	Left lung	sn	not seen		2020-05-22	2020/6/15	lobectomy	1	adenocarcinoma	none	0	0	0	/	0	0	0	0	1	0
2002264215	male	35	1	0	0	0	4	0	0	5	mggo	9-10mm	9.68	2020-06-04	2020/6/15	segmentectomy	1	IAC	APA	0	2	6	pt1anomoro IAI	0	0	0	0	1	0
1010119979	female	56	1	0	1	1	4	0	0	1	pggo	8mm		2020-06-02	2020/6/15	segmentectomy	0	AIS	none	0	1	2	/	0	0	0	0	1	0
1010192664	male	61	3	0	1	1	1	0	0	1	sn	13*8mm		2020-06-03	2020/6/16	lobectomy	1	mixed carcinoma	LPA APA PPA	0	2	49	pt1cnomoro IA3	0	0	0	0	1	0
60010039298	female	54	1	0	0	0	4	0	0	1	mggo	21*7mm	6.94	2020-06-08	2020/6/16	segmentectomy	1	IAC	PPA	0	2	25	t1bnomo IA2	0	0	0	0	1	0
1010260411	female	47	1	0	0	0	4	0	0	1	pggo	8mm		2020-06-08	2020/6/16	lobectomy	1	MIA	none	0	2	25	/	0	0	0	0	1	0
2002299406	male	65	2	1	1	0	4	0	0	2	sn	16.7*13mm		2020-06-05	2020/6/17	lobectomy	1	IAC	APA PPA	0	2	24	pt1bnomoro IA2	0	0	0	0	1	0
1010231262	male	61	8	1	0	1	1	0	0	4	sn	22*20mm		2020-06-03	2020/6/17	segmentectomy	1	IAC	APA SPA	0	2	17	t1bn2mo IIIA	0	0	0	0	1	0
2002234846	female	49	8	0	0	0	4	0	0	3	sn	16*19mm		2020-06-08	2020/6/19	segmentectomy	1	Squamous cell carcinoma	none	0	2	25	t2nomo	0	0	0	0	1	0
1003971445	male	69	1	2	1	1	3	0	0	2.3	sn	36*23mm		2020-06-12	2020/6/20	lobectomy	1	adenocarcinoma	APA PPA MPA SPA	0	0	0	t3nxm1 IV	0	0	0	0	1	0
2002300276	male	31	1	0	0	0	4	0	0	1	pggo	8mm		2020-06-08	2020/6/20	segmentectomy	1	not quite clear	none	0	1	14	/	0	0	0	0	1	0
2002300116	female	57	3	0	0	0	4	0	0	4	sn	4.8*2.3mm		2020-06-05	2020/6/22	sleeve resection	0	Squamous cell carcinoma	none	0	2	32	t3n1mo IIIA	0	0	0	0	1	0
1009872354	female	51	1	0	0	0	4	0	0	5	pggo	11*9mm		2020-06-11	2020/6/22	segmentectomy	1	IAC	none	0	2	32	t1bnomo IA2	0	0	0	0	1	0
2001978799	male	33	1	0	0	0	4	0	0	2	sn	14*16mm		2020-06-05	2020/6/22	lobectomy	0	adenocarcinoma	SPA	0	2	12	pt2n2moro IIIA	0	0	0	0	1	0
1007287003	male	72	1	1.2	0	1	1	0	0	1	sn	37*18mm		2020-06-15	2020/6/24	lobectomy	0	Squamous cell carcinoma	none	0	2	14	t2n2mo IIIA	0	0	0	0	1	0
1010216118	male	64	2	0	1	0	4	0	0	4	sn	26*18mm		2020-06-09	2020/6/24	sleeve resection	0	Squamous cell carcinoma	none	0	2	18	t1cnomo IA	0	0	0	0	1	0
1010249741	female	57	1	1	0	0	4	0	0	1	sn	15mm		2020-06-18	2020/6/25	lobectomy	1	Typical lung carcinoid	none	0	2	21	/	0	0	0	0	1	0
1006998770	female	65	3	0	0	1	4	0	0	3	sn	4mm		2020-06-16	2020/6/25	lobectomy	0	not quite clear	none	0	2	27	t1nomo IA	0	0	0	0	1	0
2002302408	male	65	1	0	0	1	1	0	0	1	sn	14mm		2020-06-16	2020/6/26	segmentectomy	1	Moderate to poorly differentiated cancer	none	0	2	11	t1nomo IIIA	0	0	0	0	1	0
1004491209	female	47	1	0	0	0	4	0	0	4	pggo	7mm		2020-06-19	2020/6/28	segmentectomy	0	AIS	none	0	0	0	/	0	0	0	0	1	0
2501738001	female	56	7	1	0	0	4	0	0	Left neck	sn	27*18mm		2020-06-19	2020/6/28	lobectomy	0	adenocarcinoma	none	0	0	0	/	0	0	0	0	1	0
2501807693	female	63	1	0	0	0	4	0	0	1	sn	15*16mm		2020-06-17	2020/6/29	segmentectomy	1	IAC	none	0	2	12	pt1bnomoro IA	0	0	0	0	1	0
2001973882	male	70	2	2	1	0	4	0	0	1	sn	94*83mm		2020-06-09	2020/6/30	segmentectomy	0	Squamous cell carcinoma	none	0	2	12	t3n1mx	0	0	0	0	1	0
1010247573	male	67	1	2	1	0	4	0	0	1	pggo	32*20mm		2020-06-17	2020/7/1	lobectomy	0	IAC	LPA APA MPA	0	2	10	pt2anomoro IB	0	0	0	0	1	0
1009968219	female	51	7	0	0	0	4	0	0	3	No preoperative CT was found			2020-06-23	2020/7/1	segmentectomy	1	IAC	APA PPA MPA	0	2	17	t1bnomo IA2	0	0	0	0	1	0
1009959415	male	64	7	1	1	0	4	0	0	4	No preoperative CT was found			2020-06-19	2020/7/1	lobectomy	0	IAC	APA SPA	0	2	28	t2anomo IB	0	0	0	0	1	0
2002239148	female	58	1	0	0	0	4	0	0	4	mggo	17*16mm	6.83	2020-06-22	2020/7/2	lobectomy	0	adenocarcinoma	APA	0	2	16	pt1bnomoro IA2	0	0	0	0	1	0
1007480920	male	55	7	0	1	0	4	0	0	1.2.3	No preoperative CT was found			2020-06-23	2020/7/2	segmentectomy	0	Squamous cell carcinoma	none	0	2	8	t1bnomo	0	0	0	0	1	0
2002315367	male	57	1	0	1	1	4	0	0	1	mggo	25*14mm	9.67	2020-06-22	2020/7/2	lobectomy	1	IAC	LPA APA PPA	0	2	13	t1cnomo IA3	0	0	0	0	1	0
2002288256	female	72	2	0	0	0	4	0	0	1	sn	33*24mm		2020-06-17	2020/7/2	lobectomy	1	IAC	APA PPA MPA	0	2	12	pt2anomoro IB	0	0	0	0	1	0
2501809799	female	52	1	0	0	0	4	0	0	2	pggo	11*11mm		2020-10-29	2020/7/2	lobectomy	0	IAC	APA	0	2	13	pt1b nomoro IA2	0	0	0	0	1	0
1009969736	male	50	1	0	0	0	4	0	0	1	mggo	14*10mm	10.58	2020-06-23	2020/7/3	segmentectomy	0	AIS MIA	none	0	2	6	/	0	0	0	0	1	0
1009959986	male	75	1	1.2	0	1	1	0	0	3	sn	20*17mm		2020-06-23	2020/7/4	segmentectomy	1	IAC	LPA APA PPA	0	2	22	t1bnomo IA2	0	0	0	0	1	0
2002307082	male	65	1	0	1	1	4	0	0	2	mggo	17*13mm	not seen	2020-06-10	2020/7/5	lobectomy	1	AIS MIA	none	0	2	6	tisnomo	0	0	0	0	1	0
2002315924	female	58	1	0	0	0	4	0	0	5	sn	40*38mm		2020-06-29	2020/7/7	segmentectomy	1	not quite clear	none	0	0	0	/	0	0	0	0	1	0
2002243771	female	53	1	0	0	1	4	0	0	1	mggo	16mm	not seen	2020-06-29	2020/7/7	segmentectomy	1	IAC	LPA APA	0	2	23	t1bnomo IA2	0	0	0	0	1	0
1010238560	male	51	1	0	1	1	2	0	0	2	sn	22*16mm		2020-06-30	2020/7/9	lobectomy	1	not quite clear	none	1	2	25	/	0	0	0	0	1	0
60010066206	female	72	2	0	0	0	4	0	0	1	No preoperative CT was found			2020-07-01	2020/7/10	lobectomy	0	IAC	APA PPA SPA	1	2	14	t2nomo IB	0	0	0	0	1	0
2002320299	female	51	1	0	0	0	4	0	0	1	pggo	9mm		2020-07-06	2020/7/11	segmentectomy	1	MIA	none	0	2	10	/	0	0	0	0	1	0
2002316857	female	58	1	0	0	1	4	0	0	1	mggo	19*13mm	9.9	2020-07-02	2020/7/11	lobectomy	1	IAC	APA	0	2	23	t1bnomo IA2	0	0	0	0	1	0
1010192636	male	33	1	0	0	1	1	0	0	1	mggo	10mm	6.91	2020-06-28	2020/7/11	segmentectomy	0	AIS	none	0	2	11	/	0	0	0	0	1	0
2002311001	male	66	1	0	1	1	2	0	0	1	sn	19*14mm		2020-06-29	2020/7/12	segmentectomy	1	IAC	APA PPA SPA	0	2	15	t1n2mo IIIA	0	0	0	0	1	0
2002290321	male	58	1	0	0	0	4	0	0	1	sn	13*10mm		2020-07-02	2020/7/12	lobectomy	1	not quite clear	none	0	2	21	/	0	0	0	0	1	0
1009779735	female	54	1	0	0	1	1	0	0	1	pggo	17*15mm		2020-06-30	2020/7/13	lobectomy	1	MIA	none	0	2	11	pt1bnomoro IA2	0	0	0	0	1	0
2002291759	male	51	1	1	1	0	4	0	0	1	mggo	20*17mm	12.29	2020-06-30	2020/7/14	lobectomy	0	IAC	APA PPA	1	2	18	pt2anomoro IB	0	0	0	0	1	0
2002320708	female	68	1	0	0	0	4	0	0	2	sn	16*12mm		2020-07-07	2020/7/14	Thoracoscopic assisted lobectomy	1	Typical lung tumor	none	0	2	12	/	0	0	0	0	1	0
2002315633	female	69	7	1.3	0	0	4	0	0	4	No preoperative CT was found			2020-06-16	2020/7/15	lobectomy	0	adenocarcinoma	APA PPA	0	2	14	t1n2mo IIIA	0	0	0	0	1	0
1009669587	female	57	1	0	0	0	4	0	0	2	sn	22*11mm		2020-07-08	2020/7/15	lobectomy	1	IAC	LPA APA	0	2	8	t2nomo IB	0	0	0	0	1	0
60010062536	female	59	1	0	0	1	2	0	0	2	sn	9mm		2020-06-29	2020/7/15	lobectomy	1	IMA	LPA APA PPA	0	2	12	/	0	0	0	0	1	0
2002286807	female	54	1	0	0	0	4	0	0	3	sn	36*59mm		2020-07-03	2020/7/16	lobectomy	0	IAC	APA PPA MPA	0	2	14	pt3n2moro IIIB	0	0	0	0	1	0
2002290384	male	59	1	0	1	0	4	0	0	1	mggo	15*13mm	10.32	2020-07-03	2020/7/16	lobectomy	0	IAC	LPA PPA	0	2	11	pt1bnomoro IA2	0	0	0	0	1	0
60010067781	male	57	1	0	1	0	4	0	0	2.3	No preoperative CT was found			2020-07-07	2020/7/18	lobectomy	0	not quite clear	none	0	2	8	t2n2mo IIIA	0	0	0	0	1	0
1010231338	female	58	1	1	0	0	4	0	0	1	sn	10mm		2020-07-08	2020/7/18	lobectomy	0	not quite clear	none	0	2	14	t1anomo IAI	0	0	0	0	1	0
2002304240	male	78	7	1.2	0	0	4	0	0	4	sn	21mm		2020-07-07	2020/7/19	lobectomy	1	IAC	APA	0	2	30	t1n1moII	0	0	0	0	1	0
1010156765	female	52	1	0	0	0	4	0	0	3	pggo	19*14mm		2020-07-05	2020/7/19	lobectomy	1	IAC	LPA APA	0	2	19	t1anomo IAI	0	0	0	0	1	0
1010028628	male	51	1	0	1	0	4	0	0	2.3	No preoperative CT was found			2020-07-10	2020/7/19	lobectomy	1	Squamous cell carcinoma	none	0	2	16	t3nomoIIIA	0	0	0	0	1	0
2002302817	male	67	1	0	1	0	4	0	0	1	sn	26*22mm		2020-07-06	2020/7/20	lobectomy	0	IAC	APA PPA MPA	1	2	18	pt2an2moro IIIA	0	0	0	0	1	0
1010215637	female	49	8	0	0	0	4	0	0	4	mggo	7*10mm		2020-07-09	2020/7/20	segmentectomy	1	IAC	none	0	2	7	/	0	0	0	0	1	0
1010194426	female	50	1	1	0	1	1	0	0	5	sn	12*15mm		2020-07-09	2020/7/21	lobectomy	1	IAC	APA PPA MPA	1	2	3	pt2an2moro IIIA	0	0	0	0	1	0
2001998814	male	70	1	1	0	0	4	0	0	3	mggo	7mm	8.85mm	2020-07-09	2020/7/22	lobectomy	1	IAC	LPA APA PPA	0	2	11	pt1anomoro IAI	0	0	0	0	1	0
1010156540	male	66	1	0	1	0	4	0	0	3	No preoperative CT was found			2020-06-30	2020/7/24	lobectomy	0	Squamous cell carcinoma	none	0	2	19	pt4n1moro IIIA	0	0	0	0	1	0
1005122506	female	51	1	0	0	1	4	0	0	2	pggo	12*10mm		2020-07-17	2020/7/24	segmentectomy	1	AIS	none	0	2	4	/	0	0	0	0	1	0
1010099280	male	68	1	1.2	1	1	2	0	0	4	sn	19*15mm		2020-07-14	2020/7/24	segmentectomy	1	IAC	APA SPA	1	2	24	t2nomo IB	0	0	0	0	1	0
2002323465	male	45	2	0	0	0	4	0	0	1	sn	67*96*104mm		2020-07-14	2020/7/27	lobectomy	0	Squamous cell carcinoma	MPA	0	2	28	t4n2mo IIIB	0	0	0	0	1	0
60010086679	female	38	1	0	0	1	4	0	0	4	pggo	6mm		2020-07-17	2020/7/27	segmentectomy	0	AIS MIA	none	0	2	10	/	0	0	0	0	1	0
2002251534	male	61	1	1	0	0	4	0	0	4	No preoperative CT was found			2020-07-15	2020/7/28	lobectomy	0	IAC	LPA PPA	0	2	6	t1bnomo IA2	0	0	0	0	1	0
2002322429	male	61	2	2	1	0	4	0	0	4.5	pggo	20*13mm		2020-07-15	2020/7/28	pneumonectomy	0	Squamous cell carcinoma	none	0	2	19	t3n2mo IIIB	0	0	0	0	1	0
2002251572	female	63	1	0	0	1	4	0	0	1	pggo	15mm		2020-07-17	2020/7/29	lobectomy	0	IAC	LPA APA PPA	0	2	15	t1cnomoro IA3	0	0	0	0	1	0
1009839416	male	61	1	0	1	0	4	0	0	3	sn	23*16mm		2020-07-16	2020/7/29	segmentectomy	0	adenocarcinoma	APA PPA	0	2	42	t2n0mo IIA	0	0	0	0	1	0
60010077569	female	59	1	0	0	1	1	0	0	4	mggo	9mm	6.31mm	2020-07-22	2020/7/29	segmentectomy	1	AIS MIA	none	0	2	2	/	0	0	0	0	1	0
60010090110	female	50	1	0	0	0	4	0	0	1	mggo	18*13mm	not seen	2020-07-23	2020/7/30	segmentectomy	0	IAC	APA PPA	0	2	26	t2nomo IB	0	0	0	0	1	0
60010085792	female	64	2	1.2	0	0	4	4	0	1	sn	33*22mm		2020-07-21	2020/7/30	segmentectomy	1	IAC	APA	0	2	43	t2nomo IB	0	0	0	0	1	0
60010077356	female	58	1		0	0	4	0	0	2	pggo	8mm		2020-07-20	2020/7/30	lobectomy	1	MIA	none	0	2	9	pt1anomoro IAI	0	0	0	0	1	0
2002314071	female	72	1	0	0	0	4	0	0	1	sn	13mm		2020-07-21	2020/7/31	segmentectomy	1	IAC	none	0	2	24	t1nomo IA	0	0	0	0	1	0
2002281112	female	58	1	0	0	0	4	0	0	5	pggo	2-16mm		2020-07-20	2020/8/1	segmentectomy	1	MIA	none	0	2	8	/	0	0	0	0	1	0
2501245620	female	57	1	1	0	1	4	0	0	2	mggo	11*9mm	5.67mm	2020-07-20	2020/8/1	lobectomy	0	MIA	none	0	2	5	pt1anomoro IAI	0	0	0	0	1	0
1010074748	male	66	1	1.2	1	0	4	0	0	1	pggo	20*17mm		2020-07-16	2020/8/2	segmentectomy	0	IAC	LPA APA	0	2	22	t1nomo IA	0	0	0	0	1	0
60010082138	male	65	3	0	1	0	4	0	0	1	sn	23*16mm		2020-07-15	2020/8/3	sleeve resection	0	Squamous cell carcinoma	none	0	2	36	pt1cn1moro IIB	0	0	0	0	1	0
2001212580	male	63	1	0	0	0	4	0	0	1	sn	11*16mm		2020-07-21	2020/8/3	lobectomy	0	IAC	APA	0	2	10	pt1bnomoro IA2	0	0	0	0	1	0
1006033488	male	61	1	1	0	0	4	0	0	1	pggo	14*8mm		2020-07-25	2020/8/3	lobectomy	0	not quite clear	none	0	2	8	/	0	0	0	0	1	0
2001973857	male	60	2	0	1	0	4	0	0	1	sn	69*55mm		2020-07-24	2020/8/6	lobectomy	0	Squamous cell carcinoma	none	0	2	8	pt2nomoro IB	0	0	0	0	1	0
60010080452	female	62	1	0	0	0	4	0	0	4	pggo	15*11mm		2020-07-31	2020/8/7	segmentectomy	1	IAC	APA PPA	0	2	8	t1nomo IA	0	0	0	0	1	0
1010099093	female	51	1	0	0	0	4	0	0	1	mggo	10mm	11.69mm	2020-07-27	2020/8/7	segmentectomy	0	IAC	APA PPA	0	2	13	pt1bnomoro IA2	0	0	0	0	1	0
60010084801	female	67	1	0	0	0	4	0	0	1	No preoperative CT was found			2020-07-28	2020/8/7	segmentectomy	1	AIS	none	0	2	2	/	0	0	0	0	1	0
2002303581	male	59	1	0	1	0	4	0	0	4	sn	18*14mm		2020-07-20	2020/8/10	lobectomy	0	IAC	APA PPA SPA	0	2	16	pt1bnomoro IA2	0	0	0	0	1	0
1009744551	male	62	7	0	0	0	4	0	0	4	sn	23*18mm		2020-08-04	2020/8/10	segmentectomy	1	IAC	APA PPA	0	2	41	t1cnomo IA3	0	0	0	0	1	0
2002309405	female	52	1	0	0	0	4	0	0	1	pggo	15*12mm		2020-07-30	2020/8/11	segmentectomy	1	IAC	none	0	2	31	/	0	0	0	0	1	0
2002230120	male	66	7	0	1	0	4	0	0	2.3	No preoperative CT was found			2020-07-28	2020/8/11	lobectomy	0	IAC	APA PPA	0	2	15	t2anomo IB	0	0	0	0	1	0
2002234009	female	62	1	0	0	0	4	0	0	4	mggo	23*20mm	8.47mm	2020-07-27	2020/8/11	lobectomy	1	IAC	APA	0	2	19	pt1cnomoro IA3	0	0	0	0	1	0
2002295176	male	58	2	0	1	1	1	0	0	2.3	sn	85*82mm		2020-07-27	2020/8/12	lobectomy	0	Squamous cell carcinoma	none	0	2	13	pt4n2moro IIIB	0	0	0	0	1	0
2002220867	male	29	1	0	1	0	4	0	0	4	sn	10mm		2020-08-05	2020/8/13	segmentectomy	1	IAC	APA PPA	0	2	26	t1nomo I	0	0	0	0	1	0
1001909990	female	36	1	0	0	0	4	0	0	4	pggo	5mm		2020-08-07	2020/8/13	lobectomy	1	MIA	none	0	0	0	/	0	0	0	0	1	0
2002314686	male	71	1	0	0	1	2	0	0	1	sn	18*15mm		2020-07-24	2020/8/14	segmentectomy	0	AISMIA	none	0	2	14	/	0	0	0	0	1	0
2002236782	female	63	2	0	0	1	1	0	0	2.3	No preoperative CT was found			2020-07-29	2020/8/14	lobectomy	1	not quite clear	none	0	2	7	t3nomo IIB	0	0	0	0	1	0
2501813551	male	62	1	1	1	1	4	0	0	1	sn	29*24mm		2020-07-24	2020/8/14	lobectomy	0	IAC	LPA APA SPA	0	2	21	t2nomo IB	0	0	0	0	1	0
1002735675	female	38	1	0	0	0	4	0	0	4	sn	25*19mm		2020-08-07	2020/8/15	lobectomy	1	IAC	LPA APA	0	2	26	t1cnomo IA3	0	0	0	0	1	0
1010035006	female	38	1	0	0	0	4	0	0	1	pggo	8*9mm		2020-08-05	2020/8/15	segmentectomy	1	AIS MIA	none	0	2	14	/	0	0	0	0	1	0
2002274299	female	68	1	2	0	0	4	0	0	1	mggo	12mm	8.84mm	2020-08-11	2020/8/17	segmentectomy	1	MIA	none	0	1	5	/	0	0	0	0	1	0
1003750863	female	28	1	0	0	0	4	0	0	4	pggo	4-7mm		2020-08-12	2020/8/17	Thoracoscopic resection of lung lesions	1	IAC	none	0	0	0	/	0	0	0	0	1	0
2002273460	female	68	1	0	0	0	4	0	0	3	sn	41*26mm		2020-08-03	2020/8/17	segmentectomy	0	adenocarcinoma	none	0	2	18	t2nomo IIA	0	0	0	0	1	0
2002265472	female	58	1	0	0	0	4	0	0	1	mggo	10*14mm	5.97mm	2020-08-06	2020/8/18	lobectomy	1	IAC	LPA APA	plo	2	20	pt1anomoro	0	0	0	0	1	0
60010100053	male	49	2	1	1	0	4	0	0	4	sn	25*17mm		2020-08-04	2020/8/19	sleeve resection	0	Squamous cell carcinoma	none	0	2	24	t1cnomo IA3	0	0	0	0	1	0
2501845696	female	58	1	0	0	0	4	0	0	4	No preoperative CT was found			2020-07-28	2020/8/19	lobectomy	0	not quite clear	none	0	2	24	t4n2mo IIIB	0	0	0	0	1	0
60010101954	female	65	8	0	0	0	4	0	0	5	No preoperative CT was found			2020-08-11	2020/8/19	wedge resection	1	IAC	LPA APA	0	2	14	t1bnomo IA2	0	0	0	0	1	0
1010189890	female	60	1	0	0	1	4	0	0	3	sn	12*11mm		2020-08-12	2020/8/20	segmentectomy	1	IAC	APA PPA SPA	0	2	13	t1bn2mo IIIA	0	0	0	0	1	0
2002241949	female	30	1	0	0	0	4	0	0	3	pggo	8*6mm		2020-08-07	2020/8/20	segmentectomy	1	AIS	none	0	2	8	ptisnomoro	0	0	0	0	1	0
1008196634	female	28	1	0	0	0	4	0	0	4	pggo	12mm		2020-08-14	2020/8/20	segmentectomy	1	IAC	APA	0	0	0	t1bnxmo	0	0	0	0	1	0
2002265365	male	64	1	1	0	0	4	0	0	1	sn	27*20mm		2020-08-10	2020/8/21	segmentectomy	0	IAC	PPA	0	2	10	t1n2mo IIIA	0	0	0	0	1	0
2002270419	male	57	1	0	1	0	4	0	0	3	pggo	10mm		2020-08-13	2020/8/21	segmentectomy	1	MIA	none	0	0	0	t1nomo IA	0	0	0	0	1	0
1009932063	female	49	1	0	0	0	4	0	0	5	pggo	13mm		2020-08-10	2020/8/21	lobectomy	1	MIA	none	0	2	18	pt1bnomoro IA2	0	0	0	0	1	0
2002232080	female	52	1	0	0	0	4	0	0	1	mggo	14*9mm	8.66mm	2020-08-13	2020/8/21	segmentectomy	0	IAC	LPA APA PPA	0	2	25	t1nomo IA	0	0	0	0	1	0
1002155135	female	58	1	0	0	0	4	0	0	1	sn	2-5mm		2020-08-11	2020/8/21	segmentectomy	0	IAC	LPA APA	0	2	13	t1nomo IA	0	0	0	0	1	0
2001951424	male	34	1	0	0	1	1	0	0	1	pggo	7mm		2020-08-07	2020/8/22	segmentectomy	0	AIS MIA	none	0	2	6	pt1anomoro IAI	0	0	0	0	1	0
2001920359	female	63	1	0	0	1	4	0	0	4	mggo	17*18mm	8.77mm	2020-08-10	2020/8/23	segmentectomy	0	IAC	none	0	2	18	/	0	0	0	0	1	0
2002312728	male	54	2	0	1	0	4	0	0	4.5	sn	3-7mm		2020-07-31	2020/8/23	pneumonectomy	0	Squamous cell carcinoma	none	0	2	1	t3n2mo IIIB	0	0	0	0	1	0
1010181560	female	63	1	0	0	1	2	0	0	1	mggo	20*20mm	7.19mm	2020-08-12	2020/8/24	lobectomy	0	IAC	none	0	2	14	pt1anomoro IAI	0	0	0	0	1	0
2002271607	female	56	1	1	0	0	4	0	0	2	mggo	9*8mm	11.04mm	2020-08-19	2020/8/24	wedge resection	1	MIA	none	0	2	9	/	0	0	0	0	1	0
2001891050	female	62	1	0	0	1	4	0	0	1	sn	7mm		2020-08-13	2020/8/24	segmentectomy	0	AIS	none	0	2	5	/	0	0	0	0	1	0
1005921091	female	68	1	0	0	1	1	0	0	4	No preoperative CT was found			2020-08-10	2020/8/25	wedge resection	1	IAC	APA	0	2	1	t1anomo IA	0	0	0	0	1	0
2501790923	female	74	1	0	0	1	2	0	0	3	sn	10*13mm		2020-08-10	2020/8/26	lobectomy	1	IAC	APA PPA	0	2	23	pt2(t2visc pl)nomoro IB	0	0	0	0	1	0
60010117126	female	57	1	0	0	1	4	0	0	1	pggo	15*21mm		2020-08-18	2020/8/26	wedge resection	1	IAC	LPA PPA	0	2	20	t1cnomo I	0	0	0	0	1	0
1010003159	female	33	1	0	0	0	4	0	0	5	mggo	10*9mm	9.68mm	2020-08-21	2020/8/26	segmentectomy	1	MIA	none	0	2	5	t1anomo I	0	0	0	0	1	0
1010295981	female	49	1	0	0	0	4	0	0	1	pggo	17*15mm		2020-08-18	2020/8/26	lobectomy	0	IAC	LPA APA PPA	0	2	14	t1anomo I	0	0	0	0	1	0
60010094737	female	55	1	0	0	0	4	0	0	1	sn	15*12mm		2020-08-13	2020/8/26	segmentectomy	0	IAC	PPA	0	2	4	t2nomo I	0	0	0	0	1	0
2002323371	female	44	1	0	0	1	2	0	0	1	pggo	9*5mm		2020-08-17	2020/8/27	segmentectomy	0	not quite clear	none	0	2	10	/	0	0	0	0	1	0
1010102093	male	52	1	0	1	0	4	0	0	5	mggo	10mm	10.63mm	2020-08-19	2020/8/27	segmentectomy	1	IAC	LPA APA PPA	0	2	10	t1bnomo I	0	0	0	0	1	0
1010189122	male	53	1	0	1	0	4	0	0	1	sn	18*15mm		2020-08-12	2020/8/27	lobectomy	0	IAC	LPA APA	0	2	9	pt1bnomxro	0	0	0	0	1	0
1010320391	female	69	1	1	0	0	4	0	0	5	sn	59*54mm		2020-08-21	2020/8/28	lobectomy	0	adenocarcinoma	APA PPA MPA	0	2	8	t3n2mo IIIB	0	0	0	0	1	0
2002240549	male	67	7	0	0	0	4	0	0	1	sn	13*10mm		2020-08-18	2020/8/28	segmentectomy	0	IAC	SPA	0	2	18	t1nomo I	0	0	0	0	1	0
1004591377	female	58	2	0	0	1	4	0	0	1	sn	9mm		2020-08-21	2020/8/28	segmentectomy	1	IAC	LPA APA	0	2	25	t1nomo I	0	0	0	0	1	0
2002271108	male	70	1	1	0	0	4	0	0	1	sn	42mm		2020-08-18	2020/8/28	segmentectomy	0	Squamous cell carcinoma	none	0	2	16	t2n2mo IIIA	0	0	0	0	1	0
1010050760	male	57	1	0	1	0	4	0	0	2	sn	15*11mm		2020-08-21	2020/8/29	segmentectomy	0	not quite clear	none	0	2	32	/	0	0	0	0	1	0
60010110352	female	54	1	0	0	0	4	0	0	1	No preoperative CT was found			2020-08-17	2020/8/29	lobectomy	0	IAC	LPA PPA	0	2	10	pt1bnomoro IA2	0	0	0	0	1	0
60010119919	male	56	1	0	1	1	4	0	0	2.3	No preoperative CT was found			2020-08-18	2020/8/30	lobectomy	0	IAC	APA	0	2	6	t3n2m1a IVA	0	0	0	0	1	0
2501740094	female	44	1	0	0	0	4	0	0	4	pggo	17*12mm		2020-08-20	2020/8/31	lobectomy	1	AIS MIA	none	0	2	9	pt1bnomoro IA2	0	0	0	0	1	0
60010094080	female	63	1	1	0	1	1	0	0	4	pggo	23*17mm		2020-08-17	2020/8/31	segmentectomy	0	not quite clear	none	0	2	19	/	0	0	0	0	1	0
1010076173	male	42	1	1	1	0	4	0	0	1	mggo	11*13mm	9.00mm	2020-08-26	2020/8/31	segmentectomy	1	IAC	none	0	2	7	t1anomo IAI	0	0	0	0	1	0
2002145205	male	75	1	2.3	1	0	4	0	0	4	sn	14*10mm		2020-08-19	2020/9/1	segmentectomy	1	Squamous cell carcinoma	none	0	2	7	t1bnomo IA2	0	0	0	0	1	0
2002277368	female	57	1	2	0	0	4	0	0	5	sn	20*11mm		2020-08-25	2020/9/2	segmentectomy	1	IAC	APA PPA	0	2	8	t1bnomo IA2	0	0	0	0	1	0
1003372488	male	65	1	1	1	1	2	0	0	5	sn	13*10mm		2020-08-24	2020/9/2	lobectomy	0	IAC	APA PPA SPA	0	2	17	t1bnomo IA2	0	0	0	0	1	0
2501798376	female	34	1	0	0	0	4	0	0	3	mggo	12mm	5.97mm	2020-08-20	2020/9/3	segmentectomy	1	IAC	LPA APA	0	0	0	t1nomo IA	0	0	0	0	1	0
2002337055	female	64	3	0	1	1	1	0	0	1	sn	7mm		2020-08-24	2020/9/4	segmentectomy	1	MIA	none	0	2	15	pt1anomoro IAI	0	0	0	0	1	0
1010156540	male	66	1	0	1	0	4	0	0	3	No preoperative CT was found			2020-08-19	2020/9/4	lobectomy	0	Squamous cell carcinoma	none	0	2	19	pt4n1moro IIIA	0	0	0	0	1	0
2002295350	male	68	1	1.2	1	1	3	0	0	4	sn	12*10mm		2020-08-18	2020/9/5	segmentectomy	1	IAC	APA	0	2	4	t1nomo IA	0	0	0	0	1	0
1010301837	female	57	1	1	0	0	4	0	0	5	sn	25*14mm		2020-08-31	2020/9/5	lobectomy	1	IAC	APA PPA	0	2	10	t1cnomo IA3	0	0	0	0	1	0
1008676223	male	62	1	1	1	0	4	0	0	2.3	sn	37*31mm		2020-08-28	2020/9/6	lobectomy	0	IAC	SPA	0	2	20	t2an2mo IIIA	0	0	0	0	1	0
1004511564	female	47	1	0	0	0	4	0	0	2	sn	9mm		2020-08-26	2020/9/7	segmentectomy	0	IAC	APA PPA	0	2	20	pt1anomoro IAI	0	0	0	0	1	0
1010189515	male	75	1	1	0	0	4	0	0	1	pggo	15mm		2020-08-19	2020/9/7	Thoracoscopic resection of lung lesions	0	IAC	APA PPA	0	2	13	t1bnomo IA2	0	0	0	0	1	0
2002279961	female	57	1	1	0	0	4	0	0	3	pggo	17*13mm		2020-08-28	2020/9/8	lobectomy	1	IAC	LPA APA PPA	0	2	9	pt1bnomoro IA2	0	0	0	0	1	0
1010316934	female	55	1	0	0	0	4	0	0	3	sn	24*16mm		2020-08-28	2020/9/8	wedge resection	1	IAC	APA PPA	0	0	0	pt3nxmo	0	0	0	0	1	0
60010123435	male	70	2	0	1	0	4	0	0	5	sn	46*40mm		2020-08-26	2020/9/8	lobectomy	1	Squamous cell carcinoma	none	0	2	10	pt2bnomoro IIA	0	0	0	0	1	0
1010072969	female	65	1	1	0	0	4	0	0	1	sn	17*15mm		2020-08-27	2020/9/8	lobectomy	1	IAC	APA PPA	0	2	13	pt1bnomoro IA2	0	0	0	0	1	0
2002280093	male	57	1	0	1	0	4	0	0	3	sn	17mm		2020-08-24	2020/9/8	lobectomy	1	adenocarcinoma	SPA	0	2	9	t1bn1mo IIB	0	0	0	0	1	0
2002265952	female	64	1	0	0	0	4	0	0	4	mggo	14*14mm	8.10mm	2020-08-27	2020/9/9	segmentectomy	0	MIA	none	0	2	8	/	0	0	0	0	1	0
2002361791	female	52	1	0	0	0	4	0	0	1	pggo	13*14mm		2020-09-02	2020/9/9	segmentectomy	1	MIA	none	0	2	2	/	0	0	0	0	1	0
1010299259	female	62	1	0	0	0	4	0	0	1	pggo	8mm		2020-08-31	2020/9/9	segmentectomy	0	MIA	none	0	2	14	pt1anomoro IAI	0	0	0	0	1	0
1010297497	male	57	1	1	1	0	4	0	0	3	sn	70*53mm		2020-08-20	2020/9/9	segmentectomy	0	Squamous cell carcinoma	none	0	2	14	t3nomo IIB	0	0	0	0	1	0
1010295225	female	53	1	1	0	0	4	0	0	1	pggo	9mm		2020-08-27	2020/9/10	segmentectomy	1	AIS MIA	none	0	2	5	/	0	0	0	0	1	0
2501832023	female	75	1	1.2	0	0	4	0	0	3	mggo	13*12mm	8.85mm	2020-08-28	2020/9/10	lobectomy	0	IAC	LPA APA PPA	0	2	8	t1bnomo IA2	0	0	0	0	1	0
1010222797	male	66	1	0	0	0	4	0	0	2	No preoperative CT was found			2020-08-25	2020/9/10	lobectomy	0	IAC	PPA MPA	0	2	14	t2bnomo IIA	0	0	0	0	1	0
2002420183	male	40	3	0	0	0	4	0	0	1	pggo	15*12mm		2020-09-04	2020/9/10	segmentectomy	1	MIA	none	0	1	4	t1bnomo IA2	0	0	0	0	1	0
2002422429	female	46	3	0	0	0	4	0	0	1	pggo	15*13mm		2020-08-31	2020/9/11	lobectomy	1	AIS MIA	none	0	2	22	pt1bnomoro IA2	0	0	0	0	1	0
2002277837	male	58	1	1	1	0	4	0	0	5	sn	5mm		2020-08-14	2020/9/11	segmentectomy	1	mucinous adenocarcinoma	APA PPA MPA	0	2	23	t1anomo IAI	0	0	0	0	1	0
2001976345	male	36	1	0	0	0	4	0	0	4	pggo	10mm		2020-09-02	2020/9/12	segmentectomy	0	AIS	none	0	2	6	ptisnomoro	0	0	0	0	1	0
60010121199	female	50	1	1	0	0	4	4	0	4	pggo	7mm		2020-09-03	2020/9/13	segmentectomy	0	AIS	none	0	2	6	/	0	0	0	0	1	0
1010184812	male	47	7	0	1	0	4	0	0	1.2.3	sn	not seen		2020-08-14	2020/9/13	sleeve resection	0	small cell carcinoma	none	0	2	13	t3n2mo	0	0	0	0	1	0
1010213974	female	59	1	0	0	0	4	0	0	1	mggo	15mm	6.26mm	2020-09-04	2020/9/14	segmentectomy	1	MIA	none	0	2	1	t1a(mi)nomo IAI	0	0	0	0	1	0
2002336710	male	66	1	0	1	0	4	0	0	3	sn	32*25mm		2020-08-27	2020/9/15	lobectomy	1	Large cell neuroendocrine carcinoma	none	0	2	13	pt2n2moro IIIA	0	0	0	0	1	0
2002375746	male	66	2	0	1	0	4	0	0	1	sn	51*43mm		2020-09-04	2020/9/16	sleeve resection	0	IAC	APA PPA MPA	0	2	1	t2n2mo IIIA	0	0	0	0	1	0
1010334737	male	60	1	2	0	1	1	0	0	1	sn	27*25mm		2020-09-08	2020/9/17	lobectomy	0	IAC	SPA	0	2	15	t1cnomo IA3	0	0	0	0	1	0
60010116690	female	63	1	3	0	0	4	0	0	1	sn	20*15mm		2020-09-03	2020/9/17	lobectomy	0	IAC	APA PPA	0	2	17	t1bnomo IA2	0	0	0	0	1	0
2001979685	female	30	1	0	0	1	4	0	0	5	pggo	8*6mm		2020-09-10	2020/9/19	segmentectomy	0	AIS MIA	none	0	2	5	/	0	0	0	0	1	0
1010100053	female	62	1	1.2	0	0	4	0	0	4	mggo	17*12mm	8.60mm	2020-09-07	2020/9/19	lobectomy	0	IAC	none	0	2	5	pt1bnomoro IA2	0	0	0	0	1	0
1009992562	male	58	1	0	0	1	1	0	0	4	pggo	16*22mm		2020-09-07	2020/9/20	segmentectomy	0	AIS	none	0	2	9	/	0	0	0	0	1	0
2002367053	male	68	1	0	0	0	4	0	0	5	sn	43*46mm		2020-09-04	2020/9/20	lobectomy	0	IAC	SPA	0	2	9	t2an1mo IIB	0	0	0	0	1	0
2001019668	male	49	1	0	1	0	4	0	0	5	sn	21*25mm		2020-09-09	2020/9/21	lobectomy	1	IAC	APA	plo	2	14	t1cnomo IA3	0	0	0	0	1	0
2002423022	female	40	1	0	0	1	4	0	0	1	pggo	12*10mm		2020-09-10	2020/9/21	lobectomy	0	AIS MIA	none	0	1	7	/	0	0	0	0	1	0
1010147892	female	61	1	0	0	0	4	0	0	1	pggo	11mm		2020-09-15	2020/9/22	segmentectomy	1	IAC	APA	0	1	9	t1a(mi)nomo IAI	0	0	0	0	1	0
2002360748	female	65	3	0	0	0	4	0	0	4	mggo	not seen	9.41mm	2020-09-04	2020/9/22	lobectomy	0	IAC	LPA APA PPA	0	0	12	t1bnomo IA2	0	0	0	0	1	0
1010334876	male	76	1	0	1	0	4	0	0	1	sn	13*10mm		2020-09-11	2020/9/23	segmentectomy	0	IAC	LPA APA PPA	0	0	21	t1bnomo IA2	0	0	0	0	1	0
2002405946	male	58	2	0	0	0	4	0	0	4	sn	2-4mm		2020-09-14	2020/9/23	segmentectomy	0	Typical lung carcinoid	none	0	2	20	/	0	0	0	0	1	0
2002365820	male	65	1	1.3.	1	0	4	0	0	1	sn	27*26mm		2020-09-10	2020/9/24	lobectomy	0	IAC	PPA	0	2	15	t2anomo IIA	0	0	0	0	1	0
2001914096	male	37	1	0	0	0	4	0	0	3	pggo	17mm		2020-09-14	2020/9/24	segmentectomy	0	AIS MIA	none	0	2	8	t1anomo IAI	0	0	0	0	1	0
1009906427	male	62	1	1	1	0	4	0	0	3	sn	24*19mm		2020-09-14	2020/9/25	lobectomy	1	IAC	LPA APA SPA	0	2	11	t1cnom1a IVA	0	0	0	0	1	0
1010136750	female	71	1	1	0	0	4	0	0	1	mggo	19mm	8.14mm	2020-09-18	2020/9/27	lobectomy	0	IAC	LPA APA	0	2	16	t1bnomo IA2	0	0	0	0	1	0
1010300957	male	69	7	1	0	0	4	0	0	5	sn	24*21mm		2020-09-11	2020/9/27	sleeve resection	0	Squamous cell carcinoma	none	0	2	32	t1n1mo IIB	0	0	0	0	1	0
1009906886	female	65	1	1	0	0	4	0	0	1	pggo	6mm		2020-10-13	2020/9/27	segmentectomy	1	not quite clear	none	0	0	0	/	0	0	0	0	1	0
1009861959	male	67	1	0	2	0	4	0	0	1	sn	15*9mm		2020-09-17	2020/9/28	lobectomy	0	IAC	LPA APA	0	2	24	pt1bmnomo IA2	0	0	0	0	1	0
1009886187	female	59	1	0	0	0	4	0	0	3	pggo	not seen		2020-09-15	2020/9/28	segmentectomy	1	IAC	LPA APA	0	2	3	t1bnomo IA2	0	0	0	0	1	0
2002365098	female	65	1	0	0	0	4	0	0	4	mggo	18*12mm	6.20mm	2020-09-15	2020/9/30	segmentectomy	0	IAC	LPA APA	0	2	6	t1nomo IA	0	0	0	0	1	0
1010267231	male	73	1	1	1	0	4	0	0	1	No preoperative CT was found			2020-09-10	2020/9/30	segmentectomy	0	not quite clear	none	0	0	0	/	0	0	0	0	1	0
2501893283	male	64	2	1	1	0	4	0	0	3	No preoperative CT was found			2020-09-16	2020/9/30	lobectomy	0	Squamous cell carcinoma	none	0	2	23	t3nomo IIB	0	0	0	0	1	0
2002362448	male	42	1	0	0	0	4	0	0	1	pggo	12*8mm		2020-09-16	2020/10/1	segmentectomy	1	IAC	none	0	2	2	t1bnomo IA2	0	0	0	0	1	0
2002415907	female	54	1	0	0	0	4	0	0	3	sn	17*16mm		2020-09-22	2020/10/1	lobectomy	0	adenocarcinoma	PPA MPA	0	2	16	t2nomo IB	0	0	0	0	1	0
1009945620	male	40	3	2	0	0	4	0	0	1	sn	65*46mm		2020-09-22	2020/10/2	segmentectomy	1	none	none	0	0	0	/	0	0	0	0	1	0
1010041999	female	66	1	0	0	0	4	0	0	2	sn	12*8mm		2020-09-25	2020/10/2	lobectomy	0	IAC	LPA PPA	0	2	16	t1bnomo IA2	0	0	0	0	1	0
60010140595	female	67	1	1	0	0	4	0	0	1	mggo	20*13mm	6.35mm	2020-09-18	2020/10/4	lobectomy	1	IAC	LPA APA	0	2	17	pt1cnomoro IA3	0	0	0	0	1	0
2002332507	male	55	1	1	1	0	4	0	0	3	mggo	22*14mm	10.30mm	2020-09-24	2020/10/5	lobectomy	1	adenocarcinoma	APA PPA	0	2	13	/	0	0	0	0	1	0
2002427614	male	42	3	0	0	0	4	0	0	2	sn	not seen		2020-09-21	2020/10/5	segmentectomy	1	IAC	APA PPA	0	0	0	t1anxm1a IVA	0	0	0	0	1	0
2002423716	male	58	7	0	1	0	4	0	0	1	sn	44*40mm		2020-09-24	2020/10/5	segmentectomy	0	Squamous cell carcinoma	none	0	2	20	t2bnomo IIA	0	0	0	0	1	0
1009693771	male	72	1	1.3.	1	0	4	0	0	5	sn	19*16mm		2020-09-25	2020/10/5	lobectomy	1	IAC	APA PPA MPA SPA	0	2	14	t1cnomo IA3	0	0	0	0	1	0
2002342598	female	60	1	1	0	0	4	0	0	3	pggo	9mm		2020-09-29	2020/10/5	segmentectomy	1	MIA	none	0	2	2	t1bnomo IA2	0	0	0	0	1	0
60010171968	male	41	1	1	0	1	4	0	0	3	pggo	9*11mm		2020-09-28	2020/10/5	segmentectomy	0	AIS	none	0	2	3	tisnomo	0	0	0	0	1	0
2501109448	female	57	1	1.2	0	1	1	0	0	3	sn	0.8*1.1mm		2020-09-25	2020/10/6	segmentectomy	1	AIS MIA	none	0	2	10	pt1bnomoro IA2	0	0	0	0	1	0
2002310371	male	47	1	0	1	0	4	0	0	1	sn	17*12mm		2020-09-28	2020/10/6	segmentectomy	1	IAC	APA	0	2	22	t1nomo I	0	0	0	0	1	0
2002418007	male	68	1	1	1	0	4	0	0	2	sn	14*15mm		2020-09-23	2020/10/7	lobectomy	0	Squamous cell carcinoma	none	0	2	9	/	0	0	0	0	1	0
2002361639	male	50	1	1	0	1	1	0	0	1	pggo	5mm		2020-09-28	2020/10/8	segmentectomy	1	AIS	none	0	2	4	tisnomo	0	0	0	0	1	0
1005451582	female	46	1	0	0	0	4	0	0	1	mggo	11*10mm	6.38mm	2020-11-10	2020/10/9	lobectomy	1	IAC	none	0	2	20	t1bnoromo IA	0	0	0	0	1	0
2501846481	female	29	1	0	0	0	4	0	0	5	pggo	8*8mm		2020-09-30	2020/10/9	segmentectomy	1	not quite clear	none	0	2	5	/	0	0	0	0	1	0
1005173052	female	61	1	0	0	0	4	0	0	1	mggo	7*15mm	6.41mm	2020-09-28	2020/10/9	lobectomy	1	IAC	LPA APA PPA	0	2	7	pt1bnomoro IA2	0	0	0	0	1	0
2002359593	male	48	1	1	1	0	4	0	0	4	sn	32*25mm		2020-09-30	2020/10/9	lobectomy	1	IAC	APA PPA	0	2	14	t2anomo IB	0	0	0	0	1	0
1009924852	female	34	2	0	0	0	4	0	0	4	pggo	6*8mm		2020-11-02	2020/10/9	segmentectomy	1	MIA	none	0	2	1	t1a(mi)nomo IAI	0	0	0	0	1	0
1009896282	male	65	2	2	1	0	4	0	0	1	sn	20*16mm		2020-09-29	2020/10/10	segmentectomy	1	Squamous cell carcinoma	none	0	2	19	t1bnomo I	0	0	0	0	1	0
60010086903	female	62	2	0	0	0	4	0	0	5	mggo	13*12mm	not seen	2020-09-22	2020/10/10	segmentectomy	0	AIS	none	0	2	10	/	0	0	0	0	1	0
2002428252	male	62	1	0	1	0	4	0	0	4	sn	23*15mm		2020-09-28	2020/10/10	segmentectomy	0	IAC	APA PPA	0	2	17	t2n2mo IIIA	0	0	0	0	1	0
2001888422	male	72	2	1	0	0	4	0	0	3	sn	70*47mm		2020-09-21	2020/10/11	segmentectomy	0	Squamous cell carcinoma	none	0	2	32	pt4n0mx IIIA	0	0	0	0	1	0
60010157072	female	58	8	0	0	0	4	0	0	2.3	sn	24*17mm		2020-09-28	2020/10/12	lobectomy	1	IAC	APA PPA SPA	0	2	7	/	0	0	0	0	1	0
1009660039	female	56	1	0	0	0	4	0	0	3	mggo	17*14mm	9.53mm	2020-09-30	2020/10/13	lobectomy	1	IAC	LPA APA	0	2	30	pt1bnomoro IA2	0	0	0	0	1	0
1009694869	female	66	1	1.2	0	0	4	0	0	1	sn	27*28mm		2020-09-21	2020/10/13	lobectomy	0	IAC	APA SPA	0	2	8	pt2anomoro IB	0	0	0	0	1	0
1010195322	female	57	1	0	0	0	4	0	0	4	sn	11*10mm		2020-09-28	2020/10/13	segmentectomy	1	IAC	APA	0	2	5	pt1bnomoro IA2	0	0	0	0	1	0
1010225786	female	56	1	0	0	0	4	0	0	1	mggo	7-8mm	16.71mm	2020-09-29	2020/10/14	segmentectomy	1	IAC	LPA APA	0	2	15	t1nomo I	0	0	0	0	1	0
2002428307	male	62	2	0	1	0	4	0	0	1	No preoperative CT was found			2020-09-28	2020/10/14	lobectomy	0	IAC	APA SPA	0	2	18	t2bn2mo IIIA	0	0	0	0	1	0
60010169812	male	51	2	0	1	0	4	0	0	3	sn	not seen		2020-09-30	2020/10/14	lobectomy	1	Squamous cell carcinoma	none	0	2	34	t1nomo IAI	0	0	0	0	1	0
2002411105	female	45	1	0	0	0	4	0	0	2	pggo	6-7mm		2020-10-05	2020/10/16	lobectomy	1	MIA	none	0	2	5	/	0	0	0	0	1	0
2002417046	female	58	1	0	0	0	4	0	0	1	mggo	14mm	7.83mm	2020-10-07	2020/10/17	lobectomy	1	IAC	LPA APA PPA	0	2	35	pt1bnomoro IA2	0	0	0	0	1	0
2002412833	female	70	1	0	0	0	4	0	0	3	sn	12*6mm		2020-10-05	2020/10/18	lobectomy	1	IAC	LPA APA	0	2	23	/	0	0	0	0	1	0
2002356407	female	53	1	0	0	0	4	0	0	3	No preoperative CT was found			2020-10-12	2020/10/19	lobectomy	1	IAC	APA PPA	0	2	20	t1bnomo IA2	0	0	0	0	1	0
60010170939	male	58	2	1	0	0	4	0	0	1	sn	28*21mm		2020-10-12	2020/10/19	segmentectomy	1	adenocarcinoma	none	0	0	0	t1cnom1a IVA	0	0	0	0	1	0
1009920927	female	25	2	0	0	0	4	0	0	5	mggo	7*6mm	13.39mm	2020-10-14	2020/10/20	segmentectomy	1	AIS	none	0	2	7	tisnomo	0	0	0	0	1	0
2002331140	female	65	1	0	0	0	4	0	0	1	pggo	24*20mm		2020-10-13	2020/10/20	lobectomy	0	IAC	LPA PPA	0	2	15	t1cnmo IA3	0	0	0	0	1	0
1009906886	female	65	1	1	0	0	4	0	0	1	pggo	6mm		2020-10-13	2020/10/21	segmentectomy	1	not quite clear	none	0	0	0	/	0	0	0	0	1	0
1005371267	female	51	1	0	0	0	4	0	0	3	pggo	12*11mm		2020-10-16	2020/10/21	segmentectomy	1	MIA	none	0	1	4	t1a(mi)nomo IAI	0	0	0	0	1	0
1010159244	female	71	1	0	0	0	4	0	0	4	pggo	12*11mm		2020-10-12	2020/10/22	lobectomy	0	AIS	none	0	1	8	/	0	0	0	0	1	0
1010159718	male	62	7	0	1	0	4	0	0	2	mggo	17*17mm	12.40mm	2020-10-14	2020/10/22	lobectomy	0	IAC	LPA PPA	0	2	13	t1bnomo IA2	0	0	0	0	1	0
60010185133	male	65	2	0	1	1	1	0	0	5	sn	5mm		2020-10-14	2020/10/22	segmentectomy	0	Large cell neuroendocrine carcinoma	none	0	2	22	t3nomo IIB	0	0	0	0	1	0
2002310320	female	60	3	0	0	0	4	0	0	2	sn	31*45mm		2020-10-13	2020/10/23	Thoracoscopic resection of lung lesions	0	IAC	APA MPA	0	2	8	t2bn2mo IIIA	0	0	0	0	1	0
1009929612	female	44	1	0	0	0	4	0	0	4	mggo	15mm	11.19	2020-10-16	2020/10/23	segmentectomy	0	AIS	none	0	2	8	tisnomo	0	0	0	0	1	0
1008558143	male	77	1	1	0	0	4	0	0	5	sn	17*19mm		2020-10-16	2020/10/24	lobectomy	1	IAC	APA	0	2	5	t2nomo IB	0	0	0	0	1	0
60010184799	female	69	1	0	0	1	4	0	0	1	mggo	16*8mm	7.86mm	2020-10-16	2020/10/24	lobectomy	1	IAC	LPA PPA APA	0	2	13	t1bnomo IA2	0	0	0	0	1	0
2002331130	male	57	2	0	1	0	4	0	0	4	sn	30*18mm		2020-10-12	2020/10/25	segmentectomy	0	adenocarcinoma	none	0	2	6	t1cnxmo	0	0	0	0	1	0
60010144860	male	63	2	1	1	0	4	0	0	4	sn	20*15mm		2020-10-08	2020/10/26	wedge resection	1	IAC	LPA APA	0	2	9	t2nomo	0	0	0	0	1	0
2002356842	female	54	1	0	0	0	4	0	0	3	sn	15mm		2020-10-15	2020/10/26	segmentectomy	0	IAC	none	0	2	8	/	0	0	0	0	1	0
2001979731	female	26	1	0	0	0	4	0	0	1	pggo	7mm		2020-10-21	2020/10/26	segmentectomy	1	AIS	none	0	0	0	tisnomo	0	0	0	0	1	0
60010197156	female	56	1	0	0	0	4	0	0	1	sn	25*41mm		2020-10-19	2020/10/27	lobectomy	1	IAC	APA PPA MPA SPA	0	2	16	t2bnomo IIA	0	0	0	0	1	0
1009883617	female	54	1	2	0	1	2	0	0	1	sn	15*13*12mm		2020-10-19	2020/10/27	lobectomy	1	IAC	APA PPA	0	2	21	t1bnomo IA2	0	0	0	0	1	0
1009872354	female	51	1	0	0	0	4	0	0	5	mggo	9*8mm	14.58mm	2020-10-20	2020/10/28	segmentectomy	1	IAC	none	0	2	32	t1bnomo IA2	0	0	0	0	1	0
1010279417	male	52	1	1	0	0	4	0	0	1	pggo	12*10mm		2020-10-19	2020/10/30	segmentectomy	1	IAC	none	0	2	18	pt1anomo IAI	0	0	0	0	1	0
1010250376	male	65	1	1	1	0	4	0	0	3	sn	1.0*1.2cm		2020-10-22	2020/10/30	segmentectomy	0	IAC	APA PPA	0	2	27	t1anomo IA	0	0	0	0	1	0
2002376600	female	63	1	0	0	0	4	0	0	4	pggo	15*11mm		2020-10-21	2020/10/31	lobectomy	1	IAC	LPA APA	0	2	12	/	0	0	0	0	1	0
2002344676	male	63	1	0	1	0	4	0	0	1	mggo	12*10mm	12.12mm	2020-10-16	2020/10/31	segmentectomy	1	IAC	APA PPA	0	2	7	/	0	0	0	0	1	0
2002348535	male	58	3	1	1	0	4	0	0	5	sn	not seen		2020-10-12	2020/10/31	sleeve resection	0	IAC	APA MPA SPA	0	2	7	t2n2mo IIIA	0	0	0	0	1	0
2002413638	female	69	2	2	0	0	4	0	0	4.5	No preoperative CT was found			2020-10-09	2020/11/1	pneumonectomy	0	adenocarcinoma	APA PPA M PA	0	2	1	t2n2mo IIIA	0	0	0	0	1	0
60010195666	female	56	1	0	0	0	4	0	0	1	pggo	14*10mm		2020-10-23	2020/11/1	lobectomy	0	IAC	none	0	2	14	t1bnomo IA2	0	0	0	0	1	0
1010333350	female	48	1	0	0	1	4	0	0	4	sn	18*10mm		2020-10-26	2020/11/3	lobectomy	1	IAC	PPA SPA	0	2	19	t1cnomo IA3	0	0	0	0	1	0
1009972760	female	62	1	1	0	0	4	0	0	1	sn	33*12mm		2020-10-27	2020/11/3	lobectomy	0	IAC	APA	0	2	8	t2an2mo IIIA	0	0	0	0	1	0
2002343912	female	30	1	0	0	0	4	0	0	4	mggo	7mm	10.13mm	2020-10-27	2020/11/4	segmentectomy	0	AIS	none	0	2	7	/	0	0	0	0	1	0
2001092089	male	65	2	0	0	1	4	0	0	4	sn	12*13mm		2020-10-27	2020/11/4	wedge resection	1	IAC	APA PPA MPA	0	2	19	t1bnomo IA2	0	0	0	0	1	0
2001195149	female	51	1	1	0	1	1	0	0	3	pggo	8-9mm		2020-10-28	2020/11/4	segmentectomy	0	AIS	none	0	2	4	tisnomo	0	0	0	0	1	0
1010251251	female	52	1	1.2	0	0	4	0	0	4	sn	2-4mm		2020-10-22	2020/11/5	segmentectomy	0	IAC	APA PPA	0	2	16	t2anomo IB	0	0	0	0	1	0
2501371590	female	58	1	0	0	0	4	0	0	4	sn	11mm		2020-10-28	2020/11/5	segmentectomy	1	AIS	none	0	2	15	ptisnomoro IA	0	0	0	0	1	0
1010204046	male	62	1	1	1	0	4	0	0	2	sn	53*49mm		2020-10-27	2020/11/5	lobectomy	0	IAC	SPA	0	2	20	t4nomo IIIA	0	0	0	0	1	0
2002385312	male	56	1	0	1	0	4	0	0	4	sn	47*40mm		2020-10-26	2020/11/6	lobectomy	0	small cell carcinoma	none	0	2	26	pt2nomoro LNR0/26 IBQ	0	0	0	0	1	0
2501876205	male	50	1	0	0	0	4	0	0	2.3	mggo	27*20mm	11.83mm	2020-10-27	2020/11/6	wedge resection	0	IAC	LPA APA	PLO	2	10	t1cnomo IA3	0	0	0	0	1	0
2501915220	female	61	1	1	0	0	4	0	0	3	mggo	20*23mm	12.09mm	2020-10-27	2020/11/6	segmentectomy	1	IAC	APA PPA	0	2	17	t1cnomo IA3	0	0	0	0	1	0
1010251328	female	65	1	1.2	0	0	4	0	0	5	sn	23*20mm		2020-10-23	2020/11/7	segmentectomy	0	IAC	LPA APA	0	2	12	t1cnomoIA	0	0	0	0	1	0
60010195875	male	51	2	0	1	0	4	0	0	4	sn	36*22mm		2020-10-26	2020/11/7	lobectomy	1	Squamous cell carcinoma	none	0	2	13	pt2an1moro LNR1/15 IIB	0	0	0	0	1	0
2002433130	female	58	1	1	0	0	4	0	0	3	sn	14*13mm		2020-10-28	2020/11/7	lobectomy	1	IAC	LPA APA	0	2	19	pt2nomoro LNR0/15 IB	0	0	0	0	1	0
2002373088	female	42	1	0	0	0	4	0	0	5	mggo	8mm	7.07mm	2020-10-29	2020/11/9	segmentectomy	1	IAC	LPA APA	0	2	7	pt1bnomoro IA2	0	0	0	0	1	0
2900014436	male	80	1	1	0	0	4	0	0	2	mggo	14*9mm	11.30mm	2020-11-02	2020/11/9	lobectomy	0	MIA	none	0	0	0	t1a(mi)nomo IAI	0	0	0	0	1	0
2002426525	male	54	2	0	0	1	2	0	0	4	pggo	7-11mm		2020-11-04	2020/11/9	segmentectomy	0	MIA	none	0	2	3	t1a(mi)nomo IAI	0	0	0	0	1	0
1009924852	female	34	2	0	0	0	4	0	0	4	sn	6*8mm		2020-11-02	2020/11/9	segmentectomy	1	MIA	none	0	2	1	t1a(mi)nomo IAI	0	0	0	0	1	0
1003864914	male	42	1	0	0	0	4	0	0	4	pggo	10*8mm		2020-11-03	2020/11/10	segmentectomy	1	AIS	none	0	0	0	/	0	0	0	0	1	0
60010197410	female	62	2	0	0	0	4	0	0	2	pggo	12*8mm		2020-11-03	2020/11/10	lobectomy	0	IAC	LPA APA	0	2	10	t1bnomo IA2	0	0	0	0	1	0
2002397189	male	71	2	1	1	0	4	0	0	2.3	sn	61*48mm		2020-11-04	2020/11/11	lobectomy	0	Non small cell carcinoma	none	0	0	0	/	0	0	0	0	1	0
2002359032	female	50	2	1	0	0	4	0	0	2	sn	15*10mm		2020-10-30	2020/11/12	Thoracoscopic resection of lung lesions	1	IAC	APA PPA	0	2	8	t1n0m0 IA(STAS)	0	0	0	0	1	0
60010218970	female	44	1	0	0	0	4	0	0	Left lung	sn	6*4mm		2020-11-05	2020/11/12	segmentectomy	1	not quite clear	none	0	0	0	/	0	0	0	0	1	0
60010204639	male	55	1	0	0	0	4	0	0	3	sn	12*6mm		2020-10-28	2020/11/12	segmentectomy	0	IAC	APA PPA	0	2	12	pt1bnomoro LNR 0/12 IA2	0	0	0	0	1	0
1010083857	male	54	1	0	1	1	2	0	0	1	sn	19*17mm		2020-10-29	2020/11/12	lobectomy	0	IAC	APA PPA	0	2	20	t1bnomo IA2	0	0	0	0	1	0
2002426646	female	49	2	0	0	1	1	0	0	Left lung	sn	11*11mm		2020-11-04	2020/11/13	segmentectomy	0	IAC	LPA APA SPA	0	2	5	t2n2mo IIIA	0	0	0	0	1	0
2002396663	female	70	1	1	0	0	4	0	0	5	sn	27*28mm		2020-11-04	2020/11/13	lobectomy	1	adenocarcinoma	APA PPA	0	2	23	t1cnomo IA3	0	0	0	0	1	0
1009877931	male	26	1	0	0	0	4	0	0	2	mggo	8-10mm	10.85mm	2020-11-04	2020/11/14	lobectomy	0	IAC	none	0	2	3	pt1bnomoro LNR 0/3 IA2	0	0	0	0	1	0
1010192042	male	54	1	0	0	1	4	0	0	4	sn	13*9mm		2020-11-03	2020/11/14	lobectomy	0	IAC	LPA APA PPA	PLO	2	19	t2anomo IB	0	0	0	0	1	0
60010184718	male	66	1	0	0	0	4	0	0	4	mggo	46*42mm	20.26mm	2020-11-03	2020/11/14	lobectomy	0	IAC	LPA APA	0	2	10	t2bnomo IIA	0	0	0	0	1	0
2002433416	male	58	1	1	1	1	2	0	0	1	sn	45*21mm		2020-10-29	2020/11/14	lobectomy	0	IAC	LPA APA	0	2	31	t2bn2mo IIIA	0	0	0	0	1	0
60010175068	female	52	1	0	0	0	4	0	0	1	sn	3-4mm		2020-11-06	2020/11/15	segmentectomy	0	MIA	none	0	2	3	/	0	0	0	0	1	0
60010212245	male	63	2	0	1	0	4	0	0	1	No preoperative CT was found			2020-11-06	2020/11/17	lobectomy	0	Squamous cell carcinoma	none	0	2	1	t1cn2mo IIIA	0	0	0	0	1	0
1010217603	male	48	7	0	1		2	0	0	3	sn	19*11mm		2020-10-30	2020/11/17	lobectomy	0	IAC	PPA	0	2	12	t1bnomo IA2	0	0	0	0	1	0
1010207494	female	31	1	0	0	0	4	0	0	5	sn	6mm		2020-11-11	2020/11/18	segmentectomy	1	AIS	none	0	2	5	/	0	0	0	0	1	0
2002363763	female	34	3	0	0	0	4	0	0	4	sn	15*9mm		2020-11-13	2020/11/18	segmentectomy	1	AIS	none	0	0	0	tisnomo	0	0	0	0	1	0
60010204000	male	63	1	0	1	0	4	0	0	1	sn	45*36mm		2020-11-10	2020/11/18	lobectomy	0	IAC	LPA APA SPA	0	2	22	t2bnomo IIA	0	0	0	0	1	0
1010352524	female	50	1	0	0	0	4	0	0	1	sn	27*19mm		2020-11-09	2020/11/18	lobectomy	0	IAC	APA	0	2	14	t1cnomo IA3	0	0	0	0	1	0
2001895809	male	72	2	3	1	0	4	0	0	4.5	sn	65*37mm		2020-11-03	2020/11/18	pneumonectomy	0	Squamous cell carcinoma	none	0	2	3	t3n2mo IIIB	0	0	0	0	1	0
1007570189	female	60	1	0	0	0	4	0	0	1	mggo	16mm	13.26mm	2020-11-09	2020/11/18	lobectomy	1	IAC	LPA APA	0	2	14	t1bnomo IB	0	0	0	0	1	0
2002395372	male	59	1	0	0	0	4	0	0	1	sn	2mm		2020-11-11	2020/11/19	lobectomy	0	IAC	LPA APA	0	2	4	t1nomo I	0	0	0	0	1	0
60010173627	male	56	7	0	1	0	4	0	0	1	sn	32*22mm		2020-10-26	2020/11/19	segmentectomy	0	Squamous cell carcinoma	none	0	2	24	t2anomo IB	0	0	0	0	1	0
2002426484	male	42	1	0	2	0	4	0	0	4	pggo	8*7mm		2020-11-13	2020/11/20	segmentectomy	0	AIS	none	0	2	13	ptisnomoro	0	0	0	0	1	0
1009845778	male	52	1	0	1	0	4	0	0	3	sn	9*10mm		2020-11-09	2020/11/20	lobectomy	1	IAC	LPA APA PPA	0	2	7	pt1anomo IAI	0	0	0	0	1	0
2002379084	male	47	1	0	1	0	4	0	0	3	mggo	9mm	13.21mm	2020-11-11	2020/11/20	lobectomy	1	IAC	LPA APA	0	2	10	pt1anomo IAI	0	0	0	0	1	0
2002400010	male	55	1	0	0	0	4	0	0	4	pggo	14*10mm		2020-11-13	2020/11/21	wedge resection	1	IAC	LPA APA	0	2	1	pt1bnomoro IA2	0	0	0	0	1	0
1009852586	female	30	2	0	0	0	4	0	0	1	sn	17*18mm		2020-11-13	2020/11/22	lobectomy	0	IAC	APA SPA	1	2	8	t2n2m1b IVA	0	0	0	0	1	0
1009966053	male	58	1	0	1	0	4	0	0	1	sn	35*27mm		2020-11-10	2020/11/23	lobectomy	0	IAC	APA PPA MPA	0	2	15	t2an1mo IAI	0	0	0	0	1	0
2002431348	female	55	2	0	1	1	1	0	0	1	No preoperative CT was found			2020-11-17	2020/11/23	segmentectomy	1	not quite clear	none	0	2	2	/	0	0	0	0	1	0
2002427264	male	62	1	1.2	0	0	4	0	0	4	pggo	10mm		2020-11-13	2020/11/23	segmentectomy	1	MIA	none	0	2	5	t1anomo IAI	0	0	0	0	1	0
1010231143	male	74	7	0	1	0	4	0	0	1	sn	2-5mm		2020-11-13	2020/11/24	sleeve resection	0	Squamous cell carcinoma	none	0	2	10	t2n2mo IIIA	0	0	0	0	1	0
2001366351	male	34	1	0	0	0	4	0	0	5	sn	7mm		2020-11-19	2020/11/25	segmentectomy	0	AIS	none	0	2	9	/	0	0	0	0	1	0
60010094229	female	48	1	0	0	0	4	0	0	1	pggo	14*10mm		2020-11-18	2020/11/25	segmentectomy	0	adenocarcinoma	LPA APA	0	2	19	t1nomo IA	0	0	0	0	1	0
1010252368	male	75	2	0	1	0	4	0	0	1	sn	35*21mm		2020-11-17	2020/11/25	lobectomy	0	adenocarcinoma	APA MPA SPA	0	0	0	t2an2mo IIIA	0	0	0	0	1	0
2501908602	female	33	1	0	0	0	4	0	0	4	pggo	7*6mm		2020-11-20	2020/11/25	wedge resection	1	MIA	none	0	0	0	t1anomo IAI	0	0	0	0	1	0
2002456861	male	67	2	0	1	1	2	0	0	1	sn	33*14mm		2020-11-20	2020/11/26	lobectomy	1	IAC	APA	0	2	22	t2anomo IB	0	0	0	0	1	0
2002439817	female	49	1	0	0	0	4	0	0	4	sn	31*21mm		2020-11-19	2020/11/26	lobectomy	0	adenocarcinoma	LPA APA	0	2	16	t2anomo IB	0	0	0	0	1	0
1010137058	male	67	1	1	1	0	4	0	0	1	sn	15*14mm		2020-11-20	2020/11/27	Thoracoscopic resection of lung lesions	1	IAC	APA PPA	PLO	2	9	t1bnomo IA2	0	0	0	0	1	0
2002478607	female	62	1	1	0	0	4	0	0	4	mggo	12*13mm	10.27mm	2020-11-19	2020/11/27	segmentectomy	0	IAC	APA PPA	0	2	18	t1bnomo IA2	0	0	0	0	1	0
2002432073	female	56	1	0	0	0	4	0	0	4	sn	10*8mm		2020-11-19	2020/11/27	segmentectomy	1	AIS	none	0	0	0	/	0	0	0	0	1	0
60010222812	female	66	1	1	0	0	4	0	0	4	mggo	8mm	16.67mm	2020-11-16	2020/11/28	lobectomy	0	AIS	none	0	2	8	t1anomo IA	0	0	0	0	1	0
60010236286	male	62	1	0	2	0	4	0	0	2	sn	32*31mm		2020-11-19	2020/11/28	lobectomy	1	not quite clear	none	0	0	0	t1cnomo IIB	0	0	0	0	1	0
1005979684	female	51	1	0	0	0	4	0	0	4	sn	11*9mm		2020-11-18	2020/11/29	lobectomy	0	IAC	APA	0	2	23	t1bnomoro IA2	0	0	0	0	1	0
2002401226	male	56	2	0	1	0	4	0	0	4	sn	34*24mm		2020-11-18	2020/11/29	lobectomy	1	IAC	APA PPA SPA	0	2	14	pt2n1moro IIB	0	0	0	0	1	0
60010221369	male	59	1	0	0	0	4	0	0	3	sn	2-8mm		2020-11-18	2020/11/30	lobectomy	0	not quite clear	none	0	2	2	/	0	0	0	0	1	0
2001035931	female	67	1	1	0	0	4	0	0	1	No preoperative CT was found			2020-12-10	2020/11/30	lobectomy	0	not quite clear	none	0	0	0	/	0	0	0	0	1	0
1010443559	male	53	1	0	2	0	4	0	0		No preoperative CT was found			2020-11-24	2020/12/1	segmentectomy	0	Squamous cell carcinoma	none	0	2	8	/	0	0	0	0	1	0
2002241794	female	45	1	0	0	0	4	0	0	5	mggo	6*8mm	7.141mm	2020-11-23	2020/12/1	segmentectomy	0	AIS	none	0	2	3	/	0	0	0	0	1	0
1010535038	female	66	3	0	0	0	4	0	0	4	sn	26*22mm		2020-11-24	2020/12/1	lobectomy	0	IAC	PPA MPA	0	2	17	t1cnomo IA3	0	0	0	0	1	0
2002401745	male	53	2	0	1	0	4	0	0	1	sn	91*82mm		2020-11-19	2020/12/1	sleeve resection	0	Squamous cell carcinoma	none	0	2	23	t4nomo IIIA	0	0	0	0	1	0
2002437188	male	55	1	0	1	1	2	0	0	5	pggo	13*9mm		2020-11-27	2020/12/2	segmentectomy	1	MIA	none	0	2	14	t1a(mi)nomo IAI	0	0	0	0	1	0
60010220597	female	56	2	0	0	0	4	0	0	5	sn	35*38mm		2020-11-16	2020/12/2	lobectomy	0	IMA	none	0	2	25	t2an1mo	0	0	0	0	1	0
2002204553	female	35	1	0	0	0	4	0	0	4	mggo	10*6mm	15.04mm	2020-11-12	2020/12/3	segmentectomy	1	IAC	none	0	2	11	/	0	0	0	0	1	0
2002400181	female	56	7	0	0	0	4	0	0	3	sn	28*22mm		2020-11-27	2020/12/3	lobectomy	0	adenocarcinoma	APA PPA	0	2	17	T1CNOMO IA3	0	0	0	0	1	0
60010226694	female	58	1	0	0	0	4	0	0	1	mggo	27*12mm	8.50mm	2020-11-25	2020/12/3	lobectomy	1	IAC	APA	0	2	23	t1cnomo IA3	0	0	0	0	1	0
2002439077	female	72	1	0	0	0	4	0	0	1	pggo	15*13mm		2020-11-24	2020/12/3	lobectomy	0	AIS	none	0	2	9	tisnomo	0	0	0	0	1	0
2002430814	female	58	1	0	0	0	4	0	0	1	mggo	13*14mm	11.38mm	2020-11-18	2020/12/4	lobectomy	0	adenocarcinoma	LPA APA	0	2	10	t1bnomo IA	0	0	0	0	1	0
2501079500	male	57	1	0	0	0	4	0	0	4	No preoperative CT was found			2020-11-25	2020/12/4	segmentectomy	1	IAC	LPA APA	0	2	10	/	0	0	0	0	1	0
60010234538	male	52	2	0	1	0	4	0	0	1	sn	17*12mm		2020-11-26	2020/12/4	segmentectomy	0	IAC	LPA APA SPA	0	0	0	/	0	0	0	0	1	0
2001150277	female	60	1	0	0	0	4	0	0	5	mggo	15*10mm	16.82mm	2020-11-25	2020/12/4	segmentectomy	0	IAC	APA	0	2	17	t1bnomo IA	0	0	0	0	1	0
2001087995	male	40	1	0	1	0	4	0	0	3	mggo	8*5mm	9.14mm	2020-11-26	2020/12/5	segmentectomy	1	IAC	none	0	0	0	/	0	0	0	0	1	0
2001793979	male	70	1	0	1	0	4	0	0	4	mggo	6mm	9.73mm	2020-11-26	2020/12/5	segmentectomy	0	AIS	none	0	0	0	/	0	0	0	0	1	0
2001130692	male	35	1	0	0	0	4	0	0	5	pggo	9*7mm		2020-11-25	2020/12/5	segmentectomy	1	AIS MIA	none	0	2	13	ptisnomoro	0	0	0	0	1	0
1004735206	female	54	1	0	0	0	4	0	0	1	pggo	8mm		2020-11-23	2020/12/5	segmentectomy	1	MIA	none	0	1	1	t1anomo IA	0	0	0	0	1	0
1009846441	male	69	3	0	0	0	4	0	0	1	sn	14*13mm		2020-11-25	2020/12/6	segmentectomy	0	IAC	none	0	0	0	t1a(mi)nomo IAI	0	0	0	0	1	0
2002478830	male	78	2	1	0	0	4	0	0	1	sn	16*14mm		2020-11-24	2020/12/6	segmentectomy	0	IAC	LPA APA MPA	0	2	17	t2n3mx	0	0	0	0	1	0
1009846549	female	59	1	0	0	0	4	0	0	3	No preoperative CT was found			2020-11-23	2020/12/6	lobectomy	1	IAC	LPA APA	0	2	15	t1bnomo IA	0	0	0	0	1	0
2002354769	female	50	1	0	0	0	4	0	0	1	pggo	11*12mm		2020-11-23	2020/12/7	lobectomy	0	IAC	LPA APA PPA	0	2	17	pt1anomoro IA	0	0	0	0	1	0
2501772436	female	36	1	0	0	0	4	0	0	1	pggo	9mm		2020-12-01	2020/12/7	segmentectomy	1	IAC	none	0	2	2	t1anomo IAI	0	0	0	0	1	0
2501895554	male	56	2	0	2	1	4	0	0	4.5	sn	45*51mm		2020-11-25	2020/12/7	pneumonectomy	0	Squamous cell carcinoma	none	0	2	7	t3n2mo IIIB	0	0	0	0	1	0
60010239480	female	54	1	0	0	0	4	0	0	3	pggo	8mm		2020-11-30	2020/12/8	segmentectomy	0	AIS	none	0	2	2	/	0	0	0	0	1	0
2001130472	female	62	1	1	0	0	4	0	0	3	sn	2-3mm		2020-11-30	2020/12/8	segmentectomy	0	AIS	none	0	2	2	/	0	0	0	0	1	0
2002450257	male	61	1	0	0	0	4	0	0	4	sn	28*20mm		2020-11-30	2020/12/8	lobectomy	1	Squamous cell carcinoma	none	0	2	6	t1cnomo IB	0	0	0	0	1	0
1004278733	female	33	1	0	0	0	4	0	0	4	pggo	9mm		2020-11-30	2020/12/9	segmentectomy	0	not quite clear	none	0	2	6	/	0	0	0	0	1	0
1010533656	male	76	1	0	1	0	4	0	0	4	sn	42*48mm		2020-11-25	2020/12/9	lobectomy	0	Squamous cell carcinoma	none	0	2	20	t3n3mo IIB	0	0	0	0	1	0
1010450376	male	58	3	1.3.	0	0	4	0	0	5	sn	14*11mm		2020-12-02	2020/12/9	lobectomy	0	adenocarcinoma	PPA	0	2	13	t1bnomo IA2	0	0	0	0	1	0
1010477727	female	52	1	0	0	0	4	0	0	4	pggo	9mm		2020-12-02	2020/12/9	Thoracoscopic resection of lung lesions	0	AIS	none	0	2	2	tisnomo	0	0	0	0	1	0
1010329238	male	62	2	1	1	0	4	0	0	3	sn	not seen		2020-11-24	2020/12/9	lobectomy	0	IAC	APA PPA MPA	1	0	0	t2anomo IIB	0	0	0	0	1	0
1004878379	female	42	1	0	0	0	4	0	0	4	mggo	14*12mm	8.52mm	2020-12-01	2020/12/9	segmentectomy	1	IAC	none	0	0	0	t1a(mi)nomo IAI	0	0	0	0	1	0
2002400515	male	68	1	0	1	0	4	0	0	1	sn	11*8mm		2020-11-27	2020/12/10	segmentectomy	0	adenocarcinoma	PPA	0	2	3	t1n2mo IIIA	0	0	0	0	1	0
1010429944	female	52	2	0	0	0	4	0	0	1	pggo	30*32mm		2020-12-02	2020/12/11	lobectomy	1	IAC	LPA APA	0	2	13	t2anomo IB	0	0	0	0	1	0
2001640479	male	38	1	0	0	0	4	0	0	2	sn	12*10mm		2020-12-02	2020/12/12	lobectomy	1	IAC	none	0	2	10	pt1bnomo IA2	0	0	0	0	1	0
2002194031	male	66	2	0	0	0	4	0	0	3	mggo	12*11mm	14.64mm	2020-11-19	2020/12/12	lobectomy	1	adenocarcinoma	LPA APAPPA	0	2	13	t1bnomo IA	0	0	0	0	1	0
2002230411	female	44	1	0	0	0	4	0	0	1	pggo	9-10mm		2020-12-03	2020/12/14	segmentectomy	0	not quite clear	none	0	2	7	/	0	0	0	0	1	0
2501889598	female	45	1	0	0	0	4	0	0	3	pggo	13*8mm		2020-12-08	2020/12/14	segmentectomy	1	IAC	none	0	2	5	t1a(mi)nomo IAI	0	0	0	0	1	0
1010436979	female	57	1	0	0	0	4	0	0	1	pggo	12mm		2020-12-07	2020/12/14	segmentectomy	1	AIS	none	0	0	0	tisnomo	0	0	0	0	1	0
2001529597	male	64	1	1	0	0	4	0	0	1	pggo	11*7mm		2020-12-03	2020/12/14	wedge resection	0	IAC	none	0	2	3	t1bnomo IA	0	0	0	0	1	0
1001873979	female	46	1	0	0	0	4	0	0	4	pggo	13*14mm		2020-12-09	2020/12/15	segmentectomy	1	MIA	none	0	0	0	t1anomo IAI	0	0	0	0	1	0
2002438378	male	61	1	0	1	1	4	0	0	4	pggo	9mm		2020-12-08	2020/12/15	segmentectomy	1	MIA	none	0	0	0	t1anomo IA	0	0	0	0	1	0
60010227426	female	50	1	1	0	0	4	0	0	3	sn	19*11mm		2020-12-08	2020/12/15	lobectomy	1	IAC	APA	0	2	14	t2nomo IB	0	0	0	0	1	0
60010239931	male	61	1	0	1	0	4	0	0	5	sn	39*45mm		2020-12-09	2020/12/16	lobectomy	0	not quite clear	none	0	2	31	t2bnomo IIB	0	0	0	0	1	0
1009925229	female	50	1	1	0	0	4	0	0	1	pggo	6mm		2020-12-07	2020/12/17	segmentectomy	0	not quite clear	none	0	2	9	/	0	0	0	0	1	0
1009919067	female	69	1	1	0	0	4	0	0	4	pggo	16*8mm		2020-12-09	2020/12/17	lobectomy	1	adenocarcinoma	none	0	2	9	t1bnomo IA2	0	0	0	0	1	0
2002439192	female	62	2	0	0	0	4	0	0	1	sn	22*19mm		2020-12-09	2020/12/18	lobectomy	1	adenocarcinoma	APA PPA	0	0	0	t1cnxm1c IVB	0	0	0	0	1	0
2002452361	male	60	7	0	1	0	4	0	0	2.3	sn	79*48mm		2020-12-08	2020/12/18	lobectomy	0	not quite clear	none	0	2	11	t4n2mo IIIB	0	0	0	0	1	0
2002399136	female	69	1	0	0	0	4	0	0	2.3	sn	17*16mm		2020-12-14	2020/12/19	lobectomy	1	adenocarcinoma	APA PPA	0	2	1	t1cnomo	0	0	0	0	1	0
2002451925	female	18	1	0	0	0	4	0	0	1	mggo	10mm	11.86mm	2020-12-07	2020/12/19	wedge resection	1	MIA	none	0	2	3	t1anomo IA	0	0	0	0	1	0
1010110712	female	63	1	0	0	0	4	0	0	3	mggo	7mm	not seen	2020-12-09	2020/12/21	segmentectomy	1	IAC	APA PPA	0	2	9	pt1anomoro IA	0	0	0	0	1	0
2002368653	female	56	1	0	0	1	1	0	0	1	sn	8mm		2020-12-15	2020/12/21	segmentectomy	1	MIA	none	0	2	2	t1anomo IAI	0	0	0	0	1	0
2002269357	male	63	2	1	1	0	4	0	0	1	sn	25*17mm		2020-12-11	2020/12/21	segmentectomy	1	IAC	APA PPA SPA	0	2	9	t1cn2mo IIIA	0	0	0	0	1	0
1010502462	male	68	1	1.2	1	0	4	0	0	4	sn	48*39mm		2020-12-09	2020/12/21	lobectomy	0	Squamous cell carcinoma	none	0	2	28	t2bnomo IIA	0	0	0	0	1	0
2002425533	male	64	1	0	0	0	4	0	0	4.5	sn	20*18mm		2020-12-01	2020/12/21	segmentectomy	0	adenocarcinoma	SPA	0	2	9	t1bn3m1a IVA	0	0	0	0	1	0
2002372430	male	56	1	0	1	0	4	0	0	1	sn	55*37mm		2020-12-11	2020/12/22	lobectomy	1	IAC	LPA APA PPA SPA MPA	0	2	26	pt3nomoro IIB	0	0	0	0	1	0
2501887298	female	52	3	0	0	0	4	0	0	3	mggo	8*5mm	6.46mm	2020-12-15	2020/12/22	segmentectomy	1	AIS MIA	none	0	2	10	t1a(mi)nomo IAI	0	0	0	0	1	0
1004524536	female	60	1	0	0	0	4	0	0	1	mggo	10*11mm	10.73mm	2020-12-16	2020/12/23	segmentectomy	1	IAC	LPA APA	0	2	9	t1bnomo IA	0	0	0	0	1	0
2001389667	female	39	1	0	0	0	4	0	0	1	PGGO	6*7mm		2020-12-14	2020/12/24	segmentectomy	1	AIS	none	0	2	5	t1anomo IA	0	0	0	0	1	0
1010425935	male	58	2	1	1	0	4	0	0	5	sn	2-7mm		2020-12-16	2020/12/24	lobectomy	0	Squamous cell carcinoma	none	0	2	8	t3nomo IIB	0	0	0	0	1	0
1010050760	male	57	1	0	1	0	4	0	0	2	sn	15*11mm		2020-12-04	2020/12/24	segmentectomy	0	not quite clear	none	0	2	32	/	0	0	0	0	1	0
2002268383	male	42	1	0	1	0	4	0	0	5	sn	19*17mm		2020-12-15	2020/12/24	segmentectomy	1	MIA	none	0	2	17	t1anomo IAI	0	0	0	0	1	0
60010266908	female	52	1	1	0	1	4	0	0	2	No preoperative CT was found			2020-12-16	2020/12/24	lobectomy	1	adenocarcinoma	APA SPA	0	2	10	t1cn1mo IIIB	0	0	0	0	1	0
60010258592	female	66	1	1	0	0	4	0	0	1	mggo	20*9mm	16.23mm	2020-12-14	2020/12/24	segmentectomy	1	MIA	none	0	2	23	t1anomo IAI	0	0	0	0	1	0
2001981545	male	62	1	0	1	0	4	0	0	4	sn	20*24mm		2020-12-14	2020/12/25	lobectomy	1	IAC	APA PPA	0	2	3	t1cnomo IB	0	0	0	0	1	0
1010379092	male	67	1	0	1	0	4	0	0	1	sn	50*25mm		2020-12-07	2020/12/25	segmentectomy	0	sarcomatoid carcinoma	APA PPA	0	2	9	t3nomo IIB	0	0	0	0	1	0
60010262283	female	41	1	0	0	0	4	0	0	2	pggo	12*10mm		2020-12-18	2020/12/26	lobectomy	1	MIA	none	0	2	11	pt1b nomoro IA2	0	0	0	0	1	0
2501787894	female	56	1	0	0	0	4	0	0	2	sn	2-5mm		2020-12-21	2020/12/27	segmentectomy	1	not quite clear	none	0	0	0	/	0	0	0	0	1	0
1010390200	female	63	1	1	0	0	4	0	0	4	sn	3-5mm		2020-12-16	2020/12/28	lobectomy	0	IAC	LPA APA PPA	0	2	24	/	0	0	0	0	1	0
2002267591	female	77	1	1.2	0	0	4	0	0	3	sn	22*14mm		2020-12-08	2020/12/28	lobectomy	0	IAC	APA PPA	0	2	8	T1CNOMO IA3	0	0	0	0	1	0
2002369396	male	74	1	0	1	0	4	0	0	3	sn	31*30mm		2020-12-18	2020/12/28	segmentectomy	0	not quite clear	none	0	2	2	t2anomo IB	0	0	0	0	1	0
1003694384	female	66	1	1	0	0	4	0	0	3	mggo	14mm	10.78mm	2020-12-11	2020/12/28	lobectomy	1	IAC	LPA APA PPA	0	2	20	t1cnomo IA2	0	0	0	0	1	0
2002457500	female	48	1	0	0	0	4	0	0	5	sn	14mm		2020-12-17	2020/12/28	lobectomy	0	IAC	PPA MPA	0	2	17	t1nomo IA	0	0	0	0	1	0
2002268210	male	59	1	0	1	0	4	0	0	1	sn	21*18mm		2020-12-14	2020/12/28	segmentectomy	0	adenocarcinoma	APA SPA	0	2	1	t1cnomo I	0	0	0	0	1	0
1010430271	male	67	1	1	1	0	4	0	0	5	sn	28*22mm		2020-12-10	2020/12/29	lobectomy	1	Squamous cell carcinoma	none	0	2	41	t2bnomo IIA	0	0	0	0	1	0
2001074835	female	63	1	0	0	0	4	0	0	4	pggo	6-7mm		2020-12-21	2020/12/30	segmentectomy	0	AIS	none	0	2	5	/	0	0	0	0	1	0
2002257594	female	69	1	1.2	0	0	4	0	0	4	mggo	16mm	12.19mm	2020-12-23	2020/12/31	segmentectomy	1	IAC	LPA APA	0	2	2	t1bnomo IA2	0	0	0	0	1	0
60010156700	female	57	1	0	0	0	4	0	0	1	sn	11mm		2020-12-22	2020/12/31	Thoracoscopic resection of lung lesions	0	not quite clear	none	0	2	10	t1a(mi)nomo IAI	0	0	0	0	1	0
1008628829	female	61	1	0	0	0	4	0	0	3	mggo	26*19mm	13.51mm	2020-12-21	2020/12/31	lobectomy	1	mucinous adenocarcinoma	none	0	2	20	t1cnomo IB	0	0	0	0	1	0

## Sheet: 2019Mar-2020Jan
number	Basic preoperative information																Lesion information				Surgical related information								pathology
	admission number	gender	age	Reason for seeking medical advice (1=, 2=3=4=dyspnea 5=dysphagia 6=Hoarse voice 7=others 8=accidental discovery (COVID-19) and other symptoms)					Combined basic diseases (0=none, 1=high, 2=diabetes, 3=coronary heart disease, 4=COPD)				Whether to smoke (0=never smoke, 1=previously smoked, currently quit smoking, 2=still smoking)	Family history of tumors (0=none, 1=family history of lung cancer, 2=others)	Previous tumor history (0=none, 1=lung cancer, 2=other)	Chronic lung disease (0=none, others)					Date of Operation	Discharge date	Detailed surgical procedures						Postoperative final pathology (AAH, atypical hyperplasia; AIS, adenocarcinoma in situ; MIA, minimally invasive adenocarcinoma; IAC, invasive adenocarcinoma; IMA, invasive mucinous adenocarcinoma; benign lesions; unknown; squamous cell carcinoma; adenosquamous carcinoma; large cell carcinoma; Neuroendocrine tumor; other malignant tumors)	Specific Invasive Components of Invasive Adenocarcinoma of the lung									TNM stage
				physical examination	Cough, expectoration	Chest pain and tightness	Other Symptoms	stumble on	none	hypertension	diabetes	coronary heart disease															Rapid pathological	Rapid pathological results												0	IA1	IA2	IA3	IB	IIA	IIB	IIIA	IIIB	IIIC
																	Location of the lesion (1=upper right, 2=middle right, 3=lower right, 4=upper left, 5=lower left)	Type of lesion (1=pGGO, 2=mGGO, 3=SN) Remarks: pGGO: pure ground glass nodule, mGGO: mixed ground glass nodule, SN: solid nodule)	Lesion size (maximum diameter reported by imaging)	Maximum diameter of the solid part			Lobar lung	Pulmonary segment	Wedge resection	other				LPA: adherent growth	APA: acinar growth	PPA: nipple growth	MPA: Micropapilla growth	SPA: Solid Growth	other	Pleural invasion (0=none, 1=present)	Lymph node dissection or sampling (0=uncleaned, 1=sampled, 2=systematic dissection)	Number of sweeps
z	z	z	z	z	z	z	z	z	z	z	z	z	z	z	z	z	z	z	z	z	z	z	z	z	z	z	z	z	z	z	z	z	z	z	z	z	z	z	z	z	z	z	z	z	z	z	z	z	z
615	1008856357	female	48	1					0				0	2	2	0	4	sn	18*17		2019-03-18	2019-03-26	1						Large cell carcinoma		1			1							pt1n0m0r0 IA1
616	1009003920	female	50	1					0				0	0	0	0	3	not quite clear	not quite clear		2019-03-08	2019-03-18	1				1	adenocarcinoma	IAC		1	1					2								T2BN0M0
620	1008984746		61														3
624	1008950420	male	56			3			0				0	2	0	0					2019-03-18	2019-03-27		1											benign	0	0
626	1002714102	male	62	1						1			1	0	0	0	1	pggo	20*18		2019-03-29	2019-04-06	1						IAC	1	1					0	2				t1n0m0
627	1008942320	female	78	1					0				0	0	0	0					2019-03-25	2019-04-03	1						IAC			1				0	2				t1n0m0 IA1
628	1008525475	female	37	1					0				0	0	0	0	4	sn	64*51		2019-03-15	2019-03-22	1						Benign lesion							0	0
629	1008761453	male	67	1	2	3			0				1	0	0	0					2019-03-25	2019-04-04	1						Squamous cell carcinoma							0	0										T4N1M0 IIIA
630	1008853419		71	1	2					1			1	0	0	0	5	cavity	62*54		2019-04-01	2019-04-21	1						Squamous cell carcinoma							0	2									t3n0m0 IIB
632	1008845768	male	66	1	2				0				1	0	0	1					2019-03-27	2019-04-14				sleeve lobectomy			Squamous cell carcinoma							0	2							t2n0m0 IB
634	1008762576		59					8	0				0	0	0	0					2019-03-22	2019-03-30	1						IAC	1	1					0	2					pt1bn0m0r0 IA2
636	2001676689	female	40		2				0				0	0	0	0	4	pggo	6		2019-03-25	2019-03-30			1		1	Benign lesion	Other malignant tumors							0	0
638	1008901482		48
639	1001100341	male	49	1					0				0	0	0	0	4	not quite clear	not quite clear		2019-03-25	2019-04-04	1						Benign lesion							0	2
640	9010094505		69	1							2		0	1	2	0	1	ggo	33*30		2019-03-21	2019-04-08	1						IAC		1					1	2
641	1008968118	male	67		2				0				1	0	0	0					2019-03-27	2019-04-03				sleeve lobectomy			Benign lesion							0	2
642	1008952284	male	71	1					0				1	0	0	0	1	sn	8*9		2019-03-28	2019-04-17			1				Benign lesion								2
644	1005518758	female	40	1					0				0	0	0	0	4	pggo	8	0	2019-03-15	2019-03-21			1		1	IAS	AIS							0	0			TisN0M0 0
646	1008799247	female	66		2					1	2	0	0	0	0	0	1	sn	46*37		2019-03-25	2019-04-05	1						AIS							0	2										t2n2m0 IIIA
																	5	sn	5
																	mediastinum	sn	12*16
651	1008887553	male	53	1					0				0	0	0	0	3	pggo	10	0	2019-03-14	2019-03-22		1			0		MIA							0	2	18			pT1aN0M0 IA
652	1008762604	female	62			3			0				0	0	0	0					2019-03-27	2019-04-09	1						IAC	1	Adenoid growth						2					pt1bn0m0r0 IA2
653	1008988604	female	59	1						1			0	2	0	0	5	pggo	5		2019-03-14	2019-03-19			1				AAH							0	0			0
655	1008852046	male	41		2					1	2		2	1	0	0	4	not quite clear	not quite clear		2019-03-25	2019-04-08	1						Benign lesion							0	2
659	1008812172	female	69				7			1			0	0	0	0	1	mggo	26*15	26*13	2019-03-21	2019-03-28			1				IAC	1	1															t1n1m0 IIB
663	1009003936	male	55		2				0				1	0	0	0	4	sn	50*46		2019-03-15	2019-03-22	1						IAC					1		1	2											pt4n2m0r0 IIIB
666	1009003795	female	49	1					0				0	0	0	0	4	not quite clear	not quite clear		2019-03-13	2019-03-19		1					Benign lesion								0
669	1008684552	female	65		2				0				0	0	2	0	1	cavity	33		2019-05-06	2019-05-15	1						IAC		1					0	2						pt1cn0m0 IA3
671	1008864298	male	56	1						1			1	0	0	0	1	sn	23*17		2019-04-29	2019-05-06	1						Other malignant tumors							0	2				t1n0m0 IA1
675	1008896306	male	64			3			0				1	0	0	0					2019-04-19	2019-04-30	1						Large cell carcinoma							0	2									t3n0m0 IIB
682	1008726241	female	45		2				0				0	2	0	0	1	sn	10		2019-05-09	2019-05-15			1				Benign lesion
684	1008962241	female	53	1					0				0	0	0	0	3	sn	10*7		2019-04-22	2019-05-04	1						Benign lesion
685	1008864421	male	74					8					0	2	0	0	3	sn	18*8		2019-04-24	2019-04-30	1						IAC		1			1		0	2					t1bn0m0 IA2
686	1008692071	male	60			3				1			1	0	0	0	5	sn	8*5		2019-04-25	2019-05-01	1						IAC		1					0	2					pt1bn0m0r0 IA2
690	1008786057	male	64		2					1			1	2	0	0	1	SN	11*7		2019-04-25	2019-05-01	1						IAC	1	1										t1an0m0 IA1
693	1008897212	male	48		2				0				1	2	0	1	4	sn	54*50		2019-04-25	2019-05-04	1						Benign lesion
694	1005991292	female	60	1						1			0	0	1	0					2019-04-25	2019-05-11	1						IAC		1		1			0	2										pt2n2m0r0 IIIA
696	1008631347	male	57	1					0				1	0	0	0					2019-05-09	2019-05-24	1						Squamous cell carcinoma								2										pt4n1m0r0 IIIA
698	1008661442	male	58	1					0				0	0	0	0	5	sn	41*50		2019-05-06	2019-05-21	1						neuroendocrine tumor								2										pt2n2m0r0 IIIA
699	1002669541
700	1008726501	female	67			3				1		3	0	0	0	0	3	sn	15*10		2019-04-30	2019-05-07	1						IAC		1	1					2				t1an0m0 IA1
704	1008786358	male	33		2				0				0	0	0	0	4	sn	12*9		2019-04-30	2019-05-07			1				Benign lesion								0
706	1008792790	male	54	1					0				1	1	0	0	1	sn	12*9		2019-05-10	2019-05-18	1						IAC		1					0	1					pt1bn0m0r0 IA2
707	1008895947	female	64		2	3			0				0	0	0	0	4	sn	68*57		2019-04-24	2019-05-06	1						IAC		1					0	2
708	1008756474	female	62		2	3				1			0	0	0	0	Right hilar lung	cavity	22*12		2019-04-25	2019-05-05	1						AAH							0	2
709	1008778448	male	49		2					1			0	0	0	0	4	sn	31*23		2019-05-06	2019-05-15	1						IAC		1					0	2
710	1008746815	female	68	1					0				0	0	0	0	1	sn	6		2019-04-18	2019-04-26		1					IAC		1	1					2
715	1008835447	male	61		2					1			2	2	0	0	3	sn	26*24		2019-04-23	2019-04-30	1						Squamous cell carcinoma							0	0						t1cn0m0 IA3
716	1008962463	female	63					8	0				0	0	0	0					2019-04-26	2019-05-10	1						Squamous cell carcinoma							0	2
718	1008704290	female	59	1						1			0	0	2	0	4	sn			2019-05-10	2019-05-19	1						IAC		1	1				0	2				t1n0m0 IA1
720	1008999049	male	56	1						1			1	2	0	0	4	sn	42*33		2019-04-23	2019-04-29	1						Benign lesion
721	1008727375	female	57	1					0				0	1	0	0	1	mggo	12*15	9.64*5.14	2019-04-29	2019-05-09	1						IAC		1					0	2						pt1cn0m0r0 IA3
																	4	ggo	8
723	1008784229	male	59		2	3			0				0	0	0	0					2019-04-24	2019-05-02	1						IAC		1	1				0	2							pt2an0m0r0 IB
727	1008732303	female	54	1					0				0	0	0	0	5	sn	19*18		2019-04-26	2019-05-09	1						Benign lesion								2
730	1008732389	female	47		2				0				0	0	0	0	4	sn	30*18		2019-04-24	2019-05-07	1						IAC			1	1			0	2										pt2n2m0r0 IIIA
731	1008844454	male	62	1								3	1	0	0	0	1	mggo	20*22	15*7	2019-05-14	2019-05-27	1						IAC		1	1				0	1
																	2	mggo	17*12	6*5
																	3	mggo	14*10
734	1005490070		54														1	sn	12*10
																	1	sn	10
																	1	sn	4
736	1008720461	male	60	1					0				1	0	0	0	1	sn	20*18		2019-04-28	2019-05-11	1						Adenosquamous carcinoma		1	1	1			0	2					pt1bn0m0r0 IA2
737	1008880783	male	67		2				0				2	0	0	0	4	sn	12		2019-04-29	2019-05-07		1					IAC		1	2				0	2
738	1008778357	female	62		2		47		0				0	0	0	0					2019-04-29	2019-05-09		1					IAC	1	2						2					pt1bn0m0r0 IA2
739	1008946294	female	66	1						1			0	0	0	0					2019-04-30	2019-05-08	1						IAC							0	2										t1n2m0 IIIA
745	1008692120	male	49		2				0				2	0	0	0	3	sn	35		2019-04-24	2019-05-02	1						Benign lesion								2
746	1008835683	male	55				7			1		3	2	0	0	0	4	sn	not quite clear		2019-05-07	2019-05-16	1						Squamous cell carcinoma								2					pt1bn0m0r0 IA2
747	1004942086	male	60					8	0				1	0	2	0					2019-04-25	2019-05-06		1					IAC	2		1					2
749	1008909385	male	30	1					0				1	0	0	0	2	sn	34*33		2019-04-24	2019-04-30	1						Squamous cell carcinoma								2											t2n2m0 IIIB
753	1008720619	female	56	1					0				0	2	0	0	4	mggo	19*16	11*5	2019-05-05	2019-05-14	1						IAC		1	2				0	2					pt1bn0m0r0 IA2
755	1008832391	male	40		2				0				0	0	0	0	5	pggo	14		2019-04-25	2019-05-04	1				0		IAC	1		1				0	2	13			T1N0M0
757	1008720682	female	49					8	0				0	0	0	0	1	mggo	18	12	2019-05-05	2019-05-22	1				0	adenocarcinoma	IAC		1					0	2	13				pT1bN0M0R0 IA2
759	1008787151	male	65		2				0				1	0	0	0					2019-04-26	2019-05-08				sleeve lobectomy			Squamous cell carcinoma								0										t2n2m0 IIIA
762	1008645039	female	50		2				0				0	0	0	0	3	sn	47*33		2019-05-09	2019-05-16	1						Squamous cell carcinoma								2										pt2an2m0 IIIA
763	2001383603	female	60	1					0				0	0	0	0	5	pggo	8		2019-05-05	2019-05-10	1						AIS							0	0			0
770	1005408197	male	67	1					0				1	2	0	0					2019-05-07	2019-05-15	1																		t1n0m0 IA1
772	1008675060	male	64		2		4			1	2		1	0	0	0	1	sn	15*18		2019-06-27	2019-07-12	1						Squamous cell carcinoma							0	2						pt1cn0m0r0 IA3
775	2501514131	male	65		2				0				1	1	0	0					2019-05-06	2019-05-16	1						Squamous cell carcinoma							0	2								t3n0m0 IIA
776	1008786858	male	60		2		7			1			1	2	0	0	1	sn	6.2		2019-05-20	2019-05-28	1						Squamous cell carcinoma							0	2							pt2n0m0r0 IIA
778	1008698485	male	56	1							2		0	0	0	0	4	pggo	12*10		2019-05-09	2019-05-17		1					IAC	1		2				0	1				pt1an0m0r0 IA1
779	1008895437	male	60		2				0				1	1	0	0					2019-04-30	2019-05-14	1						Squamous cell carcinoma							0	2									pt1cn0m0r0 IIB
780	1008922150	female	65		2				0				0	0	2	0	3	sn	55*37		2019-04-19	2019-05-14				lymph node biopsy										0	0
781	1008831316	male	48					8		1		3	0	0	0	0	1	sn	60*47		2019-05-07	2019-05-20	1						Benign lesion							0	2
782	1008726977	female	54	1					0				0	0	0	0	1	pggo	19*18		2019-04-26	2019-05-12	1				0		IAC	1	1					0	2	9				pT1bN0M0R0 IA2
																	2	ggo	6
784	1008698298	male	62					8	0				0	0	0	0	1	mggo	19*12	14*8	2019-04-25	2019-05-03	1						IAC			1				0	0					pt1bn0m0 IA2
787	1008930961	female	55		2				0				0	0	0	0	4	sn	24*22		2019-04-25	2019-05-07	1						IAC		1			1			2									pt2n1m0 IIB
788	1008721519	female	51	1					0				0	4	0	0	1	sn	32*30		2019-05-09	2019-05-16	1						IAC								2
789	1008863582	male	36	1					0				0	0	0	0	3	sn	65*33		2019-05-10	2019-05-15	1						Other malignant tumors
792	1008814912	female	54	1						1			0	0	4	Chronic cough	5	mggo	38	25	2019-04-26	2019-05-10	1				1	adenocarcinoma	IAC							0	2	16					pT1cN0M0R0 IA3
																	3	pggo	9
794	1008778474	male	46	1					0				1	0	0	chronic bronchitis	4	sn	24*13		2019-04-30	2019-05-07	1						Benign lesion							0	0
800	1008239121	female	59	1					0				0	2	0		3	mggo	18*14	15*11	2019-05-05	2019-05-13	1						IAC	1	1	1				0	2					pt1bn0m0r0 IA2
801	1008663728	male	47	1					0				0	0	0	pleurisy	5	pggo	9		2019-05-13	2019-05-20	1				1	non-small cell lung cancer	IAC	1	1					0	2	13			pT1aN0M0R0 IA1
802	1008926157	male	52		2					1			2	0	0		1	not quite clear	not quite clear		2019-04-23	2019-05-03			1				Benign lesion
803	1008819137	male	54			3					2		1	0	0	Chronic cough	4	cavity	37*33		2019-04-22	2019-05-01	1						Squamous cell carcinoma							0	2							pt2n0m0r0 IB
804	1008802407	male	62					8	0				1	2	0						2019-05-23	2019-05-30			1				Benign lesion							0	0
805	1008837343	female	62			3			0				0	0	0	Chronic cough, bronchiectasis, emphysema					2019-04-22	2019-04-30	1						IAC		1	1	1			PL1	2							pt2n0m0 IB
806	1008946313	male	48				7		0				0	2	0		2	sn	31		2019-05-13	2019-05-22	1						Squamous cell carcinoma							0	2							t2n0m0 IB
809	1008698531	male	68					8		1		3	0	0	0	Conscious difficulty breathing for six months					2019-05-10	2019-05-17	1						IAC	1	1					0	2					pt1bn0m0r0 IA2
810	1006669457	male	61	1								3	1	0	0						2019-05-13	2019-05-22	1						MIA		1	1				0	2				pt1an0m0 IA1
811	1008659935	male	73					8		1			0	0	0	Cold in the past half month	4	SN	34*31		2019-05-17	2019-05-23	1						Squamous cell carcinoma								2							pt2an0m0r0 IB
815	1008755354	male	58			3			0				1	0	2						2019-04-26	2019-05-14	1						Squamous cell carcinoma							0	2
817	1008630489	male	52		2				0				1	0	0	Intermittent cough for 6 years	Right hilar lung	sn	Unclear boundaries		2019-05-06	2019-05-21	1						Squamous cell carcinoma								2									pt2n1m0r0 IIB
819	1008962044	female	63	1						1			0	2	0		3	pggo	8*7		2019-05-07	2019-05-14	1						IAC	1		1				0	2					t1bn0m0 IA2
820	1008873843	female	59		2				0				0	0	0	2 years of allergic rhinitis					2019-04-26	2019-05-12	1						IAC		1	1	1			1	2							pt2n0m0r0 IB
821	1008862898	male	62		2				0				0	0	0						2019-04-22	2019-04-30	1						IAC		1	1	1	1			2									pt2n1m0r0 IIB
824	1008654796	male	53		2				0				1	0	0	Chronic cough	4	sn	31*21		2019-05-06	2019-05-22	1						Benign lesion
825	1009021189	female	44	1					0				0	2	0		1	pggo	18		2019-04-30	2019-05-07	1				1	AIS	IAC		1	1				0	2	27				T1bN0M0 IA2
826	1008800324	female	48					8	0				0	0	2	Chronic cough	5	sn	25*19		2019-04-23	2019-04-30	1						IAC		1	2					2										t2n1m0 IIIA
827	1008632287	male	57		2				0				1	0	0	0	4	sn	36*23		2019-05-06	2019-05-18	1						Other malignant tumors							0	2
834	1008895754	female	74					8		1	2		0	0	0	0	2	mggo	13*12	8.14*12.3	2019-05-06	2019-05-15	1						IAC		1		2			0	0				t1n0m0 IA1
839	1008721631	female	62	1					0				0	0	0	0	4	sn	22*18		2019-04-30	2019-05-08	1						MIA		1	1				0	2				t1n0m0 IA1
840	1008946319	female	56	1
842	1008872951	male	45	1						1			1	1	0	0	1	pggo	9		2019-04-29	2019-05-08	1				0		AIS							0	2	9		Tis
																	2	sn	7						1		1	Benign lesion	Benign lesion
843	1008645248	male	50		2				0				1	0	0	0	1	not quite clear	not quite clear		2019-05-07	2019-05-16				sleeve lobectomy			Squamous cell carcinoma							0	2									pt3n0m0r0 IIB
844	1008897977	female	31		2	3			0				0	2	0	0	Left bronchus	sn	14*9		2019-05-09	2019-05-21				sleeve lobectomy			IMA							0	2
																	5	sn	30*24
849	1008316068	male	62				7		0				1	0	0	0	4	sn	34*27		2019-05-16	2019-05-23	1						IAC		1		1			0	2							t2n0m0 IB
850	1008129669
851	1008863213	female	58			3				1		3	0	0	0	0	1	sn	18*18		2019-04-25	2019-05-08	1						IAC		1					0	2							pt2n0m0 IB
855	1008831319	female	33			3			0				0	0	0	0	4	pggo	16*15		2019-05-06	2019-05-13		1			0		IAC		1					0	2	10				T1bN0M0 IA2
856	1008645276	female	62	1					0				0	2	0	0	2	pggo	21*17		2019-05-09	2019-05-16	1						MIA		1					0	1										pt4n0m0 IIIA
																	5	ggo	7
858	1008777979	male	67					8		1			1	0	0	0	4	SN	25*22		2019-05-16	2019-06-04							IAC							0	0				t1n0m0 IA1
859	1004261318	female	43	1					0				0	0	0	0	4	sn	9*7		2019-05-08	2019-05-13			1				Benign lesion							0	0
860	1008720440	female	72	1						1			0	0	0	0					2019-05-07	2019-05-13	1						MIA							0	2				t1n0m0 IA1
863	1008880167	male	55	1					0				1	0	0	0	4	mggo	23*17	9	2019-04-29	2019-05-06		1			0		IAC		1					0	2	20			T1aN0M0 IA1
867	1008857588	male	62		2				0				1	0	0	1	3	sn	43*44		2019-05-05	2019-05-16	1						Benign lesion							0	2
869	1008778382	female	68				7			1			0	0	0	0	1	sn	7		2019-04-19	2019-04-25	1						AIS							0	0			0
874	1009021375	female	55	1						1			0	0	0	0	1	sn	18*12		2019-05-05	2019-05-15	1						Benign lesion								2
875	1008946348	male	58	1						1							3	sn	24*21		2019-05-08	2019-05-24	1						MIA		1			1		0	2				t1n0m0 IA1
876	1003758738	male	64				7		0				0	0	2	0	3	sn	15*12		2019-05-29	2019-06-06	1						IAC		1	2				0	1				pt1an0m0r0 IA1
881	1002752836	female	55		2				0				0	0	0	0	4	pggo	20*19		2019-04-30	2019-05-07	1				1	Benign lesion	MIA							0	0				T1a（mi）N0M0 IA1
																	4	ggo	12*7
882	1008786456	female	67	1						1			0	1	0	0	1	sn	12*8		2019-05-13	2019-05-20	1						IMA	0.95	0.05					0	2				t1n0m0 IA1
884	1008801661	female	46		2				0				0	0	0	0	5	not quite clear	not quite clear		2019-04-29	2019-05-11	1						IAC																			pt3n2m0 IIIB
885	1008378282	female	51		2				0				0	0	0	0	5	sn	35*29		2019-05-06	2019-05-13	1						Benign lesion
886	1008692098	male	31		2				0				0	0	0	0	4	sn	14*13		2019-04-30	2019-05-08			1				Benign lesion
887	1009022361	female	63					8	0				0	0	0	0	4	sn	15*7		2019-04-22	2019-04-30		1					IAC		1			1		0	1							pt2n0m0r0 IB
890	1008844926	female	43	1					0				0	0	0	0	2	sn	18*17		2019-04-25	2019-05-01		1					IAC		1	1				0	2							t2VISCn0m0 IB
894	1008778682	female	60			3			0				0	0	0	0	3	sn	25*21		2019-05-06	2019-05-21	1						IAC		1	1				0	2				t1n0m0 IA1
898	1008962055	female	51		2				0				0	0	0	0	1	sn	33*30		2019-04-22	2019-04-29	1						IAC		1	1				0	0						T1CN0M0 IA3
899	1008857726	male	51		2				0				1	0	0	0	1	sn	20*12		2019-04-24	2019-04-30			1				Benign lesion
900	1008660302	female	67		2				0				0	0	0	0	3	sn	38*26		2019-05-24	2019-06-02	1						Squamous cell carcinoma							0	2							pt2n0m0r0 IB
901	1008691528	male	46		2				0				0	0	0	0	5	sn	21*15		2019-05-08	2019-05-14		1
909	1008731592	male	60	1					0				1	0	0	0					2019-04-30	2019-05-09			1				IAC		1			1		0	0
914	1008898911	female	74	0			7		0				0	0	0	0	1	sn	6		2019-04-11	2019-05-14							Benign lesion
																	1	sn	25*23
915	2001847287	female	59		2					1			0	0	0	1	4	sn	21*17		2019-04-22	2019-05-07	1						Benign lesion							0	2
917	1008630767	female	59		2				0				0	2	0	0					2019-05-07	2019-05-17	1						IAC					1		0	2										pt2n2m0r0 IIIA
920	1008873691	male	49	1					0				2	1	4	0	4	pggo	6*5		2019-04-24	2019-05-03			1		0		MIA							0	2	10			pT1aN0M0R0 IA1
923	1008778696	female	57			3			0				0	0	0	0	1	sn	33*21		2019-04-24	2019-05-02	1						IAC		1			1		0	2
925	1008786444	male	62	1					0				1	0	0	0	4	sn	26*20		2019-04-26	2019-05-02	1						Squamous cell carcinoma							0	2						t1cn0m0 IA3
928	1008690567	male	60		2				0				1	0	0	0					2019-04-30	2019-05-11	1						Squamous cell carcinoma							0	2										pt4n1m0r0 IIIA
929	1008863573	male	73		2					1			1	0	0	0	4	sn	66*72		2019-05-06	2019-05-22	1						Squamous cell carcinoma								2										pt4n1m0 IIIA
931	1008793445	male	78				7		0				0	2	0	0	1	pggo	10*6		2019-06-06	2019-06-22	1						IAC	2	1					0	2					t1bn0m0r0 IA2
																	5	mggo	19*12	8.7*4.7
934	1008897457	male	70		2				0				1	0	0	0	1	sn	30*28		2019-05-06	2019-05-16	1						IAC					1		0	2										pt1bn2m0 IIIA
939	1008631147	male	51				4		0				1	2	1	0	3	sn	27		2019-05-07	2019-05-28	1						Other malignant tumors							0	2										t4n0m0 IIIA
940	1008659373	female	53		2				0				0	2	0	0	4	sn	20*15		2019-05-21	2019-05-27	1						IAC	2	2	1				0	2				t1n0m0 IA1
941	1008778757	female	62	1					0				0	2	0	0	5	mggo	10	4.2	2019-04-29	2019-05-08	1						AIS							0	2			0
942	1008684127	male	54		2				0				2	2	0	0	Right hilar lung	sn	20*25		2019-05-08	2019-05-21	1						small cell lung cancer							0	2
944	1008807919	male	53		2				0				1	0	0	0	4	not quite clear	not quite clear		2019-05-08	2019-05-18	1						Other malignant tumors						60% squamous cell carcinoma, 40% neuroendocrine carcinoma	0	0
947	1005915711	male	56					8	0				0	0	0	0	5	sn	21*14		2019-05-15	2019-05-20	1						Other malignant tumors							0	2						pt1cn0m0 IA3
948	1007182316	female	60				4		0				0	0	0	0					2019-04-18	2019-04-24	1						IAC		1					0	2							t2n0m0 IB
949	1008921506	female	49	1					0				0	0	0	0	4	sn	8*8		2019-05-15	2019-05-23	1						IAC		1					0	2				t1n0m0 IA1
951	2501530233	female	64	1						1		3	0	0	0	0	4	sn	12*10		2019-06-10	2019-06-17	1						Benign lesion							0	0
954	1009049292	female	61		2				0				1	0	0	0					2019-05-24	2019-06-06	1						Benign lesion							0	2
956	1008665001	female	64		2				0				0	0	1	0					2019-06-11	2019-06-24	1						Benign lesion
957	1009048228	male	68					8	0				2	0	0	1	3	sn	15*14		2019-06-06	2019-06-15	1						IAC		1				cribriform	0	2					pt1bn0m0r0 IA2
959	1008712077	male	65		2				0				1	0	0	0	3	sn	41*60		2019-06-10	2019-06-21	1						Squamous cell carcinoma							0	2									pt2bn2m0 IIB
962	1008814671		63
965	1004526145	female	42		2				0				0	2	0	chronic bronchitis	1	pggo	9		2019-06-14	2019-06-22			1		1	AIS	MIA							0	0				T1a（mi）N0M0
967	1008632637	female	40	1					0				0	1	0	0	4	pggo	10		2019-06-04	2019-06-11	1				0		AAH							0	2	21
																	1	ggo	7
968	1008711146	female	54	1					0				0	2	0	0	1	pggo	16*9		2019-05-31	2019-06-08		1			0		IAC		1					0	1	10				pT1bN0M0R0 IA2
969	1008657872	female	48	1					0				0	0	0	0	5	sn	11		2019-06-05	2019-06-12			1				Benign lesion							0
																	4	sn	3
																	1	pggo	6
971	1009078580	female	56	1					0				0	1	0	1	1	sn	20*15		2019-06-12	2019-06-23		1					Benign lesion							0	0
972	1009044831	male	63	1						1			0	0	0	0	1	sn	10		2019-06-03	2019-06-12			1				Benign lesion							0	0
973	1007057510	male	65	1					0				1	0	0	0	1	sn	12*7		2019-06-03	2019-06-10	1						IAC		1					0	0					t1an0m0 IA2
																	1	sn	8*6
977	1007121296	male	63	1						1			0	0	0	0	1	pggo	14*13		2019-06-11	2019-06-18	1						MIA							0	1				pt1an0m0r0 IA1
979	1008754076	female	46	1					0				0	0	0	0	1	sn	5		2019-06-06	2019-06-15		1					AIS							0	2
980	1006457343	male	57	1						1		3	1	1	0	0	2	pggo	7		2019-06-05	2019-06-13		1					AIS							0	1
985	1009060353	male	62			3			0				1	0	0	1					2019-06-04	2019-06-13	1						Benign lesion								2
987	1008836438	male	54	1					0				0	2	0	0	1	sn	10*9		2019-05-30	2019-06-10	1						MIA		1	1				0	1				pt1an0m0 IA1
989	2501532123	male	54			3			0				1	0	0	0	2	mggo	16	6	2019-06-05	2019-06-10			1		1	MIA	MIA		1					0	2	2			T1aN0M0 IA1
991	1005428258	female	64		2					1			0	12	0	0	3	sn	15		2019-06-10	2019-06-18	1						IAC	1						0	0									t3n0m0 IIB
																	3	ggo	24*10
994	1008765916	female	64		2					1			0	0	0	0	3	sn	19		2019-06-11	2019-06-18	1						MIA							0	2				t1n0m0 IA1
997	1008666419	male	55		2				0				1	0	0	0	1	sn	43*38		2019-05-30	2019-06-10	1						IAC					1		0	2								pt2bn0m0r0 IIA
998	2501497192	female	53	1					0				0	2	4	0	1	pggo	19*13		2019-06-05	2019-06-12		1			1	AAH	AIS							0	1	4		TisN0M0
																	4	pggo	12
999	1009051542	female	64		2				0				0	0	0	0	3	mggo	16	4	2019-06-12	2019-06-20	1						IAC		1	2				0	2				pt1an0m0r0 IA1
																	5	ggo	8
1003	1009037971	male	49	1					0				1	0	0	0	2	sn	33*32		2019-06-19	2019-06-27	1						Other malignant tumors							0	2										pt2n2m0 IIIA
																	mediastinum	sn	23*19
1007	1008648846	male	77		2				0				0	0	0	0	4	sn	5		2019-06-10	2019-06-23			1				Benign lesion							0	0
1010	1009036896	female	47	1							2		0	0	0	1	1	not quite clear	not quite clear		2019-06-06	2019-06-18	1						Benign lesion								2
1011	1009050562	male	59		2					1			1	2	0	0	1	sn	68*62		2019-06-21	2019-07-02	1						IAC		1		1			0	2									pt3n0m0 IIB
1012	1009041499	male	61		2					1			1	0	0	0	5	sn	42*32		2019-06-11	2019-06-20	1						Benign lesion							0	2
1013	1009060775	male	45	1					0				0	0	0	0	2	not quite clear	not quite clear		2019-06-18	2019-06-26	1						IMA							0	0
1015	1007370492	female	38		2				0				0	0	0	0	3	mggo	38*27	24	2019-06-06	2019-06-13	1				1	adenocarcinoma	IAC		1	1				0	2	17						T2N0M0 IB
1016	9010114873	female	37		2				0				0	0	0	0	4	pggo	8		2019-06-12	2019-06-24		1			1	AIS	MIA							0	0				T1aN0M0 IA1
1017	1009067235	male	46	1					0				0	0	0	0	1	sn	29*25		2019-06-05	2019-06-13	1						IAC		1					1	2
1018	1004334742	male	56	1						1			0	0	0	0	1	sn	15		2019-06-14	2019-06-21	1						IAC			1				0	2							pt2n0m0r0 IB
1020	1009041524	female	57		2	3			0				0	0	0	0	2	sn	69*45		2019-06-11	2019-06-19	1						IAC			1	1			0	2											t3n2m0 IIIB
1021	2501464027	male	76					8	0				2	0	0	0					2019-06-03	2019-06-13	1						IAC		1	1				0	2									pt3bn0m0r0 IIB
1022	1009030004	female	45		2				0				0	0	0	0	3	sn	34*41		2019-06-25	2019-07-04		1					Benign lesion
		male															3	sn	18
1026	1009052680	male	34	1						1			1	0	0	0	4	pggo	11		2019-06-17	2019-06-22		1			1	Adenocarcinoma of the lung	IAC		1	1				0	2	11				T1bN0M0 IA2
1028	2501527834	female	51		2				0				0	1	0	0	1	pggo	7*5		2019-06-06	2019-06-12			1		0		MIA							0	0				T1aN0M0 IA1
1030	1006501329	male	44	1					0				0	0	0	0	4	pggo	10		2019-06-06	2019-06-17		1			1	AIS	MIA							0	2	12			T1a（mi）N0M0 IA1
																	4	ggo	8									AIS	MIA												T1a（mi）N0M0 IA1
1031	1008685208	male	44	1					0				0	2	0	1	4				2019-05-27	2019-06-04	1						Benign lesion							0	0
1032	1008874876	female	50	1					0				0	0	0	0	1	pggo	16*14		2019-06-18	2019-06-24		1			1	AIS	MIA							0	1	3			T1a（mi）N0M0 IA1
																	1	sn	14*7
1034	1009069352	male	74		2				0				1	0	0	0					2019-06-10	2019-06-19	1
1035	1008689675	male	65		2				0				1	2	0	0					2019-06-12	2019-06-28	1						Squamous cell carcinoma							0	2									t2n1m0 IIB
1037	1009060584	male	58	1						1	2		1	0	0	0					2019-06-25	2019-07-02	1						Benign lesion							0	0
1038	2001898375	male	75	1							2		1	0	0	0	4	sn	71*44		2019-06-17	2019-07-01	1						IAC		1		1			0	2											pt3n2m0 IIIB
1040	1008711482	male	51	1					0				2	0	0	0	4	sn	33*25		2019-06-10	2019-06-18	1						IAC		1	1				0	2									pt1n1m0r0 IIB
1043	1009043435	male	70			3				1		3	1	0	0	0	3	sn	32*29		2019-06-07	2019-06-17	1						IAC					1		0	0										t2n2m0 IIIA
1044	1009030925	male	62			3			0				1	0	0	0					2019-06-13	2019-06-21	1						IAC		1					0	2							pt2bn0m0 IB
1045	1008727881	female	37		2				0				0	0	0	0	2	sn	48*40		2019-06-03	2019-06-11	1
1046	1009031038	female	66	1						1	2		0	0	0	0	2	sn	24*18		2019-06-25	2019-07-02	1						IAC		1	1				0	2										t1cn2m0 IIIA
1047	1008711459	female	62		2				0				0	0	0	0	1	mggo	18*8	11*8	2019-06-12	2019-06-20	1						IAC	1	1	1				0	2
1048	1008711396	male	56		2				0				1	1	1	1	4	sn	50*37		2019-06-03	2019-06-20		1					Squamous cell carcinoma							0	0									pt2an1m0 IIB
1049	2001862650	male	61		2					1			0	0	0	0	5	sn	20*12		2019-06-04	2019-06-12	1						IAC		1		2			0	2				t1n0m0 IA1
1051	1009034017	male	59		2	3			0				1	0	0	0	3	sn	32*24		2019-06-17	2019-07-15	1						Squamous cell carcinoma							0	2										pt1bn2m0 IIIA
1054	1003867513	male	57		2	3			0				1	0	0	0	5	sn	5		2019-06-11	2019-06-17	1						Benign lesion
1055	1009096127	male	56		2				0				1	0	0	0	3	sn	50*37		2019-06-18	2019-06-28	1						Benign lesion							0	0
1056	1008728958	female	62		2				0				0	0	0	0	4	sn	39*33		2019-06-03	2019-06-14	1						IAC					1			2										t2n2m0 IIIA
1058	1008546864	male	51			3			0				0	0	0	pleurisy	1	pggo	12		2019-06-13	2019-06-21		1			1	Benign lesion	Benign lesion							0	1	5
1062	2501457973	male	69		2	3			0				1	0	0	0					2019-05-29	2019-06-11	1						Squamous cell carcinoma							0	2											pt4n2m0r0 IIIB
1064	2001870294	male	60		2				0				1	1	0	0	5	sn	57*47		2019-05-31	2019-06-08	1						IAC		1	2				0	2									pt3n0m0r0 IIB
1065	1009061636	female	73		2		7		0				0	0	0	0	4	cavity			2019-06-17	2019-06-24	1						Benign lesion							0	0
																	1	sn	25
1071	1008667067	female	37	1					0				0	0	0	0	3	pggo	not quite clear		2019-05-31	2019-06-08		1			1	AIS	MIA							0	1	8			T1a（mi）N0M0 IA1
1073	1008907310		60
1075	1008729143	male	52	1					0				1	4	0	0	1	sn	9*6		2019-06-13	2019-06-24	1				1	Benign lesion	Benign lesion							0	2	7
																	3	ggo	6						1			AAH	Benign lesion
1077	1008729789	male	61		2	3			0				2	0	0	0	1	sn	28*21		2019-05-29	2019-06-06	1						IAC		1		1	1		0	2						pt1cn0m0r0 IA3
1078	1009036312	male	40	1					0				0	0	0	0	3	pggo	9*8		2019-06-12	2019-06-18		1			1	Benign lesion	Benign lesion							0	0
1085	1001293523	male	54						0				1	0	1	0	5	sn	24		2019-06-14	2019-06-22	1						IAC		1	1				0	2							pt2n0m0r0 IB
1087	1009040520	male	65	1						1	2		0	0	0	0	3	pggo	29*20		2019-06-05	2019-06-17	1						Benign lesion							0	2
1089	2501469966	female	51				7		0				0	1	0	0	4	pggo	15*10		2019-06-04	2019-06-14	1				1	MIA	IAC	1		1				0	2	28				T1bN0M0 IA2
																	3	ggo	8*6						1			AIS	MIA												T1a（mi）N0M0 IA1
1091	1009042395	male	66			3			0				0	0	0	0	4	sn	20*15		2019-06-05	2019-06-17			1				IAC			1	1			0	0
1096	1009079507	male	61	1						1			1	0	0	0	1	sn	36*31		2019-06-17	2019-06-25	1						IAC			1	1			PL0	2									t2n1m0 IIB
																	5	ggo	13*9
1099	1008666088	female	68	1						1			0	0	0	0	2	sn	8		2019-06-11	2019-06-18			1				IAC	1	2	1				0	0						t1cn0m0 IA3
1101	2501522611	male	60		2		7		0				2	0	0	0					2019-06-10	2019-06-22	1						Benign lesion							0	2
1106	1002091919	female	39	1					0				0	2	0	0	5	pggo	15*11		2019-06-10	2019-06-15		1			1	AIS	MIA							0	2	11			T1a（mi）N0M0 IA1
1110	1008657782	female	58			3				1			0	0	0	0	5	sn	21*18		2019-06-17	2019-06-25	1						IAC		2			1		0	2										pt1cn2m0r0 IIIA
1111	1009066068	male	69	1						1			1	0	0	0	5	mggo	26*16	16*10	2019-06-05	2019-06-13	1						IAC	1	1					0	2					pt1bn0m0r0 IA2
1113	1009065996	male	65	1					0				0	0	0	0	1	mggo	31*20	12*7	2019-06-17	2019-06-25	1						IAC			1				0	2							t2n0m0 IB
1114	1008992974	male	56	1						1			0	0	0	0	1	mggo	29*22	10*9	2019-06-13	2019-06-19	1						IAC	1						0	2						t1cn0m0 IA3
1115	9010107077	female	67	1					0				1	2	2	0	1	sn	9*7		2019-06-17	2019-06-22	1						IAC							0	1
1121	2501500442	male	61		2		7			1			1	0	0	0					2019-06-05	2019-07-01	1													1	2										pt2n2m0r0 IIIA
1122	1009030030	male	56	1					0				1	0	0	0	4	sn			2019-06-24	2019-07-08				sleeve lobectomy			Squamous cell carcinoma							0	0							t2an0m0 IB
1124	1009041098	female	72		2					1	2		0	0	0	0	4	sn	25*20		2019-06-06	2019-06-14	1						IAC		1						1						pt1cn0m0r0 IA3
1125	2501464286	female	66		2	3				1			0	0	0	0					2019-06-10	2019-06-22	1						Benign lesion							0	2
1126	1009075122	male	51		2				0				1	0	0	0	1	not quite clear	not quite clear		2019-06-13	2019-06-24	1						Squamous cell carcinoma								2										pt2n2m0 IIIA
1128	1008924975	male	62		2		7			1			1	0	0	0					2019-06-20	2019-07-02				sleeve lobectomy			Squamous cell carcinoma							0	2							pt2n0m0 IB
1130	2501528850	male	51	1					0				1	0	0	0	4	not quite clear	not quite clear		2019-05-29	2019-06-06	1						Squamous cell carcinoma							0	0							pt2n0m0r0 IB
1132	2501529684	female	55				7		0				0	2	0	0	3	sn	19*9		2019-05-28	2019-06-10	1						IAC		1	1		1		0	2							pt2n0m0r0 IB
1135	2501468503	female	35		2				0				0	2	0	0	Distal left main bronchus	sn	not quite clear		2019-06-12	2019-06-25				sleeve lobectomy			neuroendocrine tumor							0	2
1145	1009047990	male	35		2				0				0	0	0	0	3	sn	38*18		2019-06-11	2019-06-21	1						Benign lesion							0	0
1146	1008284564	female	40		2				0				1	0	0	0	4	pggo	8		2019-06-05	2019-06-14		1			0		IAC		Adenoid growth					0	1	4			T1aN0M0
1147	1008258614	male	59		2	3				1			1	0	0	0					2019-06-27	2019-07-04				sleeve lobectomy			Squamous cell carcinoma							0	2										t2n2m0 IIIA
1148	1009067036	female	43	1					0				0	0	0	0	1	mggo	9	4	2019-06-10	2019-06-18			1		1	AIS	MIA							0	1	1			T1a（mi）N0M0 IA1
1150	1009096100	female	38	1					0				0	0	0	0	3	sn			2019-06-17	2019-06-30	1				3	sn	IAC		1	1	1			0	2							pt2n0m0r0 IB
																	5	ggo	6
1152	1009048211	female	47		2				0				0	0	0	0	2	sn	74*53		2019-06-20	2019-06-27	1						IAC		1			1			2											pt3n2m0 IIIB
1153	1009036494	female	62		2					1			0	1	0	0	5	pggo	14*10		2019-05-30	2019-06-05	1						IAC		1	2				0	2				t1n0m0 IA1
1156	1009033621		46
1158	2501530040	female	55	1					0				0	2	0	0	5	sn	not quite clear		2019-06-11	2019-06-27	1						IMA							1	2							pt2n0m0r0 IB
1159	1009042542	male	66				7		0				1	0	0	0	1	sn	41*39		2019-06-25	2019-07-08				sleeve lobectomy			Squamous cell carcinoma								2										t2n2m0 IIIA
1163	1009041345	male	61				7		0				1	2	0	0	1	SN	29*21		2019-06-20	2019-06-28	1						IAC		1	1	1	1		1	2										t2n2m0 IIIA
1164	1009052364	female	64		2				0				0	0	0	0	2	sn	35*31		2019-06-14	2019-06-26	1						IAC			2	1			1	2							t2n0m0 IB
1169	2501469225	male	48	1						1			1	0	0	0	1	not quite clear	not quite clear		2019-06-18	2019-06-26		1					MIA							0	1				pt1an0m0r0 IA1
1172	2501451785	male	68	1						1			1	0	0	0	5	mggo	31*23	20*12	2019-06-06	2019-06-21		1					IAC		1	1				0	0							pt2an0m0 IB
1175	2501500504	female	51		2				0				0	0	2	0	3	sn	20*12		2019-06-14	2019-06-23		1					Squamous cell carcinoma							1	0										t4n1m0 IIIA
																	2	sn	7
1176	1008907313	male	63				6		0				1	0	0	0					2019-06-12	2019-06-23	1						Squamous cell carcinoma							0	2							pt2n0m0r0 IB
1178	1004491159	male	60	1					0				1	0	0	0					2019-12-03	2019-12-17	1						Squamous cell carcinoma							1	2
1179	1008931636	male	73	1						1			1	0	0	1	5	pggo	10*9		2019-06-05	2019-06-12	1						Benign lesion
1181	1009073051	male	63			3			0				1	0	0	0	5	sn	64*59		2019-06-21	2019-07-06	1						Squamous cell carcinoma							0	2								pt3n0m0r0 IIA
1182	1008874798	female	60	1						1	2		0	0	0	0					2019-06-12	2019-06-18	1						IAC		1					0	2							t2n0m0 IB
1183	2501523614	male	64		2		4			1			1	0	0	1	4	sn	12*12		2019-06-14	2019-06-20	1						Squamous cell carcinoma							0	2				t1an0m0 IA1
1185	1003406368	male	54	1					0				0	0	0	0	1	mggo	24	7	2019-06-13	2019-06-30	1				0		Benign lesion							0	2	8
1188	1008688561	male	77	1					0				1	0	0	0					2019-06-05	2019-06-15		1					small cell lung cancer							0	0							T2N0M0 IB
1191	2501452323	female	63		2				0				0	0	0	0	4	sn	11*6		2019-05-27	2019-06-04	1						IAC		1					0	2					pt1bn0m0 IA2
1193	1008811247	male	59		2						2		0	1	0	0	3	sn	7*4		2019-06-04	2019-06-13		1					AAH							0	0
1194	2501476964	male	58		2					1			1	0	0	0	1	sn	36*26		2019-06-04	2019-06-14				sleeve lobectomy			Squamous cell carcinoma							0	2									t2n1m0 IIB
1195	1008711159	female	46		1		7		0				0	0	0	0	1	not quite clear	not quite clear		2019-05-28	2019-06-10	1						IAC		1	1		1		1	2									pt2n1m0r0 IIB
1200	1008607206	female	33					8	0				0	0	0	0	1	pggo	15*10		2019-06-03	2019-06-11	1				1	MIA	MIA							0	2	22			T1a（mi）N0M0 IA1
																	4	ggo	6
1201	1001978530	male	51	1					0				0	0	0	0	1	sn	Whole lung		2019-07-08	2019-07-17		1					MIA							0	2
																	4	ggo	5
1202	1008912372	female	56	1					0				0	0	0	0	4	sn	6*5		2019-05-31	2019-06-07		1					IAC		1				mucinous adenocarcinoma	0	2					pt1bn0m0r0 IA2
																	3	sn	10*7
1205	2501522743	male	57		2						2		2	0	0	0					2019-06-14	2019-06-22	1						Squamous cell carcinoma								2							pt2n0m0 IB
1207	2501571876	male	51	1						1			1	0	0	0	3	sn	9		2019-07-25	2019-07-31		1					Benign lesion
1208	1009153015	female	63	1					0				0	0	0	0	4	pggo	27*19		2019-07-16	2019-07-22	1						IAC		1	1				1	0							t2n0m0
1210	1009086289	female	69		2	3				1			0	0	0	0	0				2019-07-17	2019-08-07	1						IAC		1						2										pt2n2m0 IIIA
1211	1009104074	female	55		2				0				0	0	0	0	3	sn	34*27		2019-07-10	2019-07-20	1						Benign lesion							0	2
1215	1009151072	male	58	1					0				1	2	0	0					2019-07-15	2019-07-23	1						Other malignant tumors							0	2
1217	1008907198	male	48		2				0				1	0	0	0	1	sn	6		2019-07-24	2019-07-29		1					Benign lesion							0	0
1228	1008657891	female	64	1						1	2	3	0	0	0	0	3	sn	24*16		2019-07-29	2019-08-17			1				MIA		1					0	0				t1(mi)n0m0 IA1
																	3	mggo	13*9	8.5*5
1229	1009131705	male	56		2				0				2	0	0	1	5	sn	75*45		2019-07-16	2019-07-26	1						IAC		1			1		0	2									t1bn1m0 IIB
1232	2501067299	male	57					8		1			1	0	0	0					2019-07-19	2019-07-31	1						IMA	1	1					0	2					pt1bn0m0r0 IA2
1234	1004192923	male	46	1						1			0	0	0	0	4	mggo	22*10	10	2019-07-15	2019-08-17	1				1	adenocarcinoma	IAC		1					0	2	16			T1aN0M0R0 IA1
1240	1008602506	male	67			3				1			1	2	0	0	1	sn	41*24		2019-04-19	2019-04-26	1						IAC		1	1				0	2								t2n0m0 IIA
																	3	mggo	20
1241	1008664518	female	62	1					0				0	0	0	0	4	sn	17*16		2019-07-15	2019-07-22	1						IAC		1		1			0	2					t1bn0m0 IA2
																	1	ggo	20
1246	2501549637	male	70	1					0				0	0	0	0	4	mggo	16*15	11.7*10	2019-07-09	2019-07-14	1						MIA		1					0	0				t1n0m0
1247	2501549942	female	57	1					0				0	2	0	0	3	sn	14*13		2019-07-05	2019-07-17	1						IAC		1	2				0	2					pt1bn0m0 IA2
1251	1008834028	female	50					8	0				0	0	0	0	4	mggo	18*14	13	2019-07-08	2019-07-17	1				1	adenocarcinoma	IAC		1	1				0	2	9				pT1bN0M0 IA2
1252	1009103980	male	50		2				0				1	0	0	0	4	sn	Unclear boundaries		2019-07-17	2019-08-09	1						Squamous cell carcinoma							0	2				t1n0m0 IA1
1254	1009152781	male	45		2	3			0				0	0	0	0	2	sn	41*34		2019-07-18	2019-08-02	1						Squamous cell carcinoma								2											T2N2M0 iiib
																	4	sn	6
1260	2501574266	male	57	1					0				0	0	0	1					2019-07-17	2019-07-24	1						IAC		1			2			2										pt2n2m0r0 IIIA
1261	1009089525	female	55	1						1			0	0	4	0	2	pggo	14		2019-07-17	2019-07-25	1				1	IAC	IAC		1	1				0	2	17				T1bN0M0
1262	1009153995	male	43	1					0				0	0	0	0	3	sn	20*19		2019-08-07	2019-08-21	1						IMA							0	2					pt1bn0m0 IA2
1266	1009201032	male	73		2					1			1	0	0	0	3	sn	17.5*16.7		2019-07-26	2019-08-02	1						neuroendocrine tumor								2
1270	1009130502	male	65		2					1			1	2	0	0	3	sn	40*32		2019-07-25	2019-08-13	1						Squamous cell carcinoma							0	2							t2n0m0 IB
																	3	sn	28*13
1271	1008663875	male	74		2				0				1	0	0	0	1	sn	51*45		2019-07-30	2019-08-05	1						IAC					1		0	2									pt3n0m0 IIB
1272	2001937727	male	61					8	0				0	0	0	0	4	sn	17*11		2019-07-23	2019-07-30	1						IAC	1						0	1					pt1bn0m0r0 IA2
1273	1006631956	male	58			3				1	2		1	0	0	0	4	SN	34*25		2019-07-18	2019-07-28	1						Adenosquamous carcinoma
																	1	SN	10
1275	1008719585	female	66	1					0				0	0	0	0	1	sn	16*12		2019-07-05	2019-07-16	1						IAC	3	1	2				0	2					pt1bn0m0r0 IA2
1276	1001736439	female	69	1					0				0	2	0	0	3	pggo	9		2019-07-09	2019-07-14	1						MIA		1					0	0				t1a（mi）n0m0 IA1
1277	2001898351	female	57		2				0				0	0	0	1	3	SN	20*15		2019-07-08	2019-07-18	1						IAC			1	1			PL0	2										pt1cn2m0 IIIA
1284	1008610972	male	43	1					0				0	2	0	0	1	sn	2-3mm		2019-07-22	2019-07-30	1						Benign lesion
1286	1009104189	female	75		2	3			0				0	0	0	0	4	sn	13*13		2019-08-12	2019-08-25	1						IAC	1	1					PL0	2					T1BN0M0 ia2
1291	1009069590	female	40	1					0				0	0	0	0	2	pggo	7		2019-07-08	2019-07-12			1		1	AIS	AIS							0	1	1		Tis
1293	2501555941	female	37	1					0				0	0	0	Chronic cough	1	pggo	9		2019-07-10	2019-07-16			1		1	AIS	MIA			1				0	0				T1a（mi）N0M0 IA1
1295	1008572199	female	52	1					0				0	1	0	0	4	mggo	23	11	2019-07-24	2019-07-31	1				0		IAC	1	1	1				0	2	18				pT1bN0M0R0 IA2
1300	2001933731	male	62		2				0				1	1	0	0	1	sn	23*20		2019-07-10	2019-07-15			1				Benign lesion							0	0
1301	1001811474	female	68	1					0				0	2	2	0	5	sn	9		2019-07-24	2019-07-31		1					IAC	2	2	1				0	2				t1n0m0
1304	1009090021	female	53	1					0				0	0	0	0	1	sn	24*22		2019-07-23	2019-07-30	1						IAC		1	2				0	2							t2n0m0 IB
1305	1008663865	male	62	1					0				0	0	0	0					2019-07-22	2019-07-29	1						AIS							0	2			0
1306	2501576607	male	49		2		4			1			2	0	0	0	5	not quite clear	not quite clear		2019-07-10	2019-07-21	1						IAC		1	1					2										t1n2m0 IIIA
1307	1007446547	female	72	1					0				0	0	0	1	1	cavity	33*24		2019-07-25	2019-08-01	1						IAC		1			2		0	2										t2an2am0 IIIA
1308	2001934207	male	60		2	3			0				1	1	0	1					2019-07-04	2019-07-15	1						IAC	2	1	2				1	2							pt2n0m0 IB
1311	1008664584	female	52	1					0				0	2	0	0	5	sn	19*14		2019-07-11	2019-07-21	1						Benign lesion							0	2
1316	1009160847	female	67	1					0				0	0	0	0	1	pggo	10		2019-07-23	2019-07-30	1						Benign lesion							0	0
1317	1009123587	male	52	1					0				1	0	0	0	5	sn	37*34		2019-07-29	2019-08-13	1						IAC		1	1	2				2										t2n2m0 IIIA
																	5	sn	11*8
																	4	ggo	8
1320	1006182810	male	57	1					0				0	0	0	0	1	sn	52*48		2019-07-30	2019-08-16	1						Squamous cell carcinoma							0	2									t3n0m0 IIB
1321	1004234045	female	57	1						1			0	0	0	1	1	sn	10		2019-07-10	2019-07-17	1						IAC		2	1					2					pt1bn0m0r0 IA2
1322	2001937031	female	34	1					0				0	0	0	0	2	sn	24*15		2019-07-11	2019-07-22	1						IAC					1		0	2										pt1cn2m0r0 IIIA
1327	1006939580	female	51	1					0				0	0	0	0	4	mggo	43	39	2019-07-16	2019-07-24	1				1	adenocarcinoma	IAC		Adenoid growth	1				0	2	14						pT2aN0M0 IB
1328	1008664615	female	72	1						1	2		0	0	0	0	1	sn	19*15		2019-07-10	2019-07-23	1						IAC		1	1				0	2					t1bn0m0 IA2
1329	1009205790	female	65	1					0				0	0	0	0					2019-07-15	2019-07-25	1						IAC		1			1			2										pt2n2m0r0 IIIA
1335	1009179698	female	42	1					0				0	0	0	0	5	not quite clear	not quite clear		2019-07-16	2019-07-24	1						Adenosquamous carcinoma							0	2									pt3n0m0r0 IIB
1336	2001935872	female	43	1					0				0	0	4	0	4	pggo	5		2019-07-18				1		1	AIS	MIA		1					0	0				T1a（mi）N0M0 IA1
1338	1009032462	male	65	1					0				1	0	0	1	5	SN	24*19		2019-07-08	2019-07-25	1						Squamous cell carcinoma							0	2											pt2n2m0r0 IIIB
1339	1003384919	male	67	1					0				1	2	0	0	4	pggo	18*13		2019-07-25	2019-08-01	1						IAC	1		2				0	2					t1bn0m0 IA2
1340	2001921608	male	56				7		0				1	0	0	0	4	sn	27*26		2019-07-10	2019-07-16		1					IAC		1					0	0						pt1cn0m0r0 IA3
																	3	mggo	10	5.22
1341	2001922308	male	62		2				0				2	0	0	0	2	SN	31*23		2019-07-11	2019-07-25	1						IAC								2							pt2n0m0 IB
1342	1003150865	female	66			3			0				0	2	0	0	1	pggo	11*8		2019-07-16	2019-07-24	1						MIA	1						0	2				pt1an0m0r0 IA1
1345	2501577613	male	56	1					0				2	0	0	0	4	SN	21*17		2019-07-09	2019-07-19	1						IAC		1					0	2							pt2n0m0 IB
1351	1006843655	male	28		2		7		0				0	0	0	0	3	sn	Unclear boundaries		2019-07-12	2019-07-26	1													0	0
1354	1009133405	male	70			3				1			1	0	0	0	4	sn	37*28		2019-07-18	2019-08-08	1						Squamous cell carcinoma							0	2							T2N0M0 ib
1355	1009152333	male	57	1						1			0	0	0	0	3	sn	9*9		2019-07-16	2019-07-24	1						IAC			1				0	2				t1an0m0 IA1
1357	1008846638	female	54			3			0				0	2	0	0	1	pggo	10		2019-07-17	2019-07-24		1			1	AIS	AIS							0	1	1		Tis
																	2	sn	5
1358	1009104363	female	50	1					0				0	0	0	0	1	sn	13		2019-07-08	2019-07-19	1				1	Benign lesion	Benign lesion							0	0
																	1	pggo	7									Benign lesion	Benign lesion
1359	2001924411	male	57		2	3				1			1	0	0	0					2019-07-08	2019-07-16	1						IAC		1			1		1	2
1363	1002985882	female	47	1					0				0	0	4	0	3	pggo	13*15		2019-07-08	2019-07-17	1				0		IAC		Adenoid growth					0	2	13				pT1bN0M0
1366	1009215098	male	68		2	3			0				1	0	0	0	3	sn	45*44		2019-07-23	2019-08-11	1						Squamous cell carcinoma							0	2									pt3n0m0r0 IIB
1367	2501571481	female	48	1					0				0	0	gastric polyp	0	3	sn	9		2019-07-10	2019-07-16	1						Benign lesion							0	0
1370	2501289012	male	56	1						1	2	3	1	0	0	0	2	pggo	13*8		2019-07-11	2019-07-24	1						AIS							0	2			0
1372	1008657814	male	66		2					1			0	0	0	0	5	sn	43*31		2019-07-25	2019-08-06	1						neuroendocrine tumor							0	0									pt3n0m0 IIB
1375	2001922109	female	66	1						1			0	0	0	0					2019-07-19	2019-07-25	1													0	0
1380	1009201516	male	68	1					0				2	0	0	0	4	sn	25*16		2019-07-24	2019-07-31	1						Squamous cell carcinoma							0	2						t1cn0m0 IA3
1382	1009206310	male	45	1					0				1	0	0	0	3	not quite clear	not quite clear		2019-07-12	2019-07-18	1						IAC		1					0	2					pt1bn0m0r0 IA2
1384	1009032935	male	58		2				0				1	0	0	0	4	sn	41*32		2019-07-05	2019-07-22	1						Squamous cell carcinoma							0	2									pt3n0m0 IIB
1387	2001921610	male	55		2				0				1	2	0	0	4	sn	44*40		2019-07-18	2019-07-28	1						IAC		2		2	1		0	2										pt2n2m0r0 IIIA
1391	2501571841	female	52				6		0				0	0	0	0	4	sn	28*24		2019-07-08	2019-07-19	1						IAC								2										t2n2m0 IIIA
1393	2501578972	female	60	1					0				0	1	0	0	4	SN	64*56		2019-07-11	2019-07-22	1						IAC		1			2														T3N2M0 IIIB
1394	1008910449	female	55	1						1			0	0	0	0	3	sn	18*20		2019-07-18	2019-07-26	1						IAC		1	1				0	1							pt2n0m0 IB
																	4	ggo	5
1397	2501547942	female	56				7			1		2	0	2	0	0					2019-07-11	2019-07-19	1						IAC		1					0	2				pt1an0m0IA1
1398	1005807859	male	67		2					1	2		1	0	0	0					2019-07-18	2019-07-30	1						small cell lung cancer							0	2									pt1cn1m0 IIB
1400	2501547861	female	61	1					0				0	2	0	0	4	sn	15*12		2019-07-08	2019-07-16	1						IAC		1	1	2	2		0	2
																														part
1407	2501334346	male	57	1						1			1	0	0	0	2	sn	8*6		2019-07-09	2019-07-21	1						Benign lesion
1414	1009177132	male	47	1					0				0	2	0	0	4	mggo	30*25		2019-07-17	2019-07-25	1						IAC	1	2	2				0	2						pt1cn0m0r0 IA3
1415	1007187487	female	61	1					0				0	0	0	1	1	mggo	21*18	9	2019-07-23	2019-07-30			1				AIS							0	0			0
																	3	ggo	13
																	1	ggo	9.2
																	1	ggo	24*17
1418	2501254258	female	49	1					0				0	1	0	0	3	pggo	5		2019-07-15	2019-07-20			1		1	Benign lesion	Benign lesion							0	0
1421	1006927181	female	55		2					1			0	0	1	0	1	sn	37*24		2019-07-09	2019-07-16	1						IAC							1	2									pt2an1am0 IIB
1423	1009103921	male	55		2	3			0				1	0	0	0	4	sn	48*36		2019-07-23	2019-08-03	1						Squamous cell carcinoma							0	2								pt2bn0m0 IIA
1424	2001936545	male	47	1						1			0	0	0	0	5	sn	12*10		2019-07-25	2019-08-06	1						Benign lesion
1427	1009201929	female	64			3				1	2		0	0	0	0	1	sn	72*49		2019-07-31	2019-08-15	1						Benign lesion
1430	1008664582	male	62		2	3				1			1	1	0	1	1	sn	15*10		2019-07-17	2019-07-23	1						IAC		1			1		0	2									t1n1m0 IIB
																	1	sn	9*7
																	4	sn	17*14
1432	1009202297	male	61		2				0				1	0	0	0	4	sn	72*65		2019-07-30	2019-08-19	1						Squamous cell carcinoma							0	2										t4n0m0 IIIA
1433	2001934285	male	59	1						1	2		1	0	0	1					2019-07-15	2019-07-23	1						Benign lesion							0	2
1434	1009132553	female	59		2				0				0	0	0	0					2019-07-15	2019-07-15	1						IAC	1						0	2					pt1bn0m0 IA2
1436	2001937389	female	67		2					1		3	0	1	0	0					2019-07-11	2019-07-19	1						IAC	2	1	1				0	2				t1n0m0 IA1
1437	2501516524	male	64				7				2	3	0	0	0	0	4	pggo	10		2019-07-10	2019-07-15			1				IAC		1	1				0	2				T1N1M0 IA
1439	1008663922	male	60		2				0				1	0	0	0	1	sn	62*23		2019-07-22	2019-07-30	1						Benign lesion							0	2
1441	2001921686	male	31	1	2				0				1	0	0	0	4	not quite clear	not quite clear		2019-07-12	2019-07-24	1						Benign lesion							0	0
1442	2001994115	male	53	1					0				0	2	0	Chronic cough, bronchiectasis, emphysema	1	pggo	10		2019-07-18	2019-07-24	1				1	MIA	MIA	part		part				0	2	21			T1aN0M0 IA1
1444	1009132320	male	62		2				0				1	0	0	0					2019-07-12	2019-07-20	1						neuroendocrine tumor								2					pt1bn0m0 IA2
1445	2501555970	male	55		2				0				2	0	0	1	1	sn	42*37		2019-07-04	2019-07-18				sleeve lobectomy			Squamous cell carcinoma							0	2							pt2n0m0 IB
1447	2501557014	female	62		2				0				0	0	0	0	3	sn	44*42		2019-07-24	2019-08-13	1						IAC			1	1			0	2								t2bn0m0 IIA
																	1	sn	8*5
1448	9010104045	female	46	1					0				0	0	0	0	1	mggo	10	4	2019-07-04	2019-07-09			1		1	AIS	MIA	part	Adenoid growth					0	1？	2			T1a（mi）N0M0 IA1
1449	1009132869	male	63	1						1			0	0	0	0	1	sn	23*20		2019-07-26	2019-08-12			1				Benign lesion							0	0
1450	2001922436	female	47	1					0				0	2	1	0	4	sn	13*12
1454	1006788231	female	35				7		0				0	0	12	0	3	sn	17*11		2019-07-11	2019-07-19	1						Metastatic carcinoma							0	2
1455	2001523683	female	59			3			0				0	0	0	1	1	pggo	7		2019-07-19	2019-07-25			1				AIS												1
1458	1009198453	female	61				7		0				0	0	1	0	4	pggo	19*16		2019-07-25	2019-08-02	1						IAC	1		2				0	2					pt1bn0m0 IA2
																	Left breast	sn	17*12
1461	2501574862	female	69		2				0				2	0	0	0	4	SN	48*34		2019-07-24	2019-08-06	1						Squamous cell carcinoma							0	2									pt2an1m0r0 IIB
1465	1009216690	female	52	1					0				0	1	0	0	1	pggo	16		2019-07-17	2019-07-24			1		0		MIA							0	1	1			pT1aN0M0R0 IA1
1467	2001924377	female	36	1					0				0	0	0	0	3	cavity	25*17		2019-07-17	2019-07-25	1						IAC		1	1				0	2									t1bn1m0 IIB
1470	2501500923	male	60				7		0				2	1	0	0					2019-07-03	2019-07-12	1						Squamous cell carcinoma							0	2										pt4 INV n0m0r0 IIIA
1474	1009047496	female	48			3			0				0	0	0	0	2	pggo	9		2019-07-04	2019-07-11	1				0	AIS	AIS							0	2	7		Tis
1475	1008664696	male	63		2	3	7			1			1	0	0	0					2019-07-10	2019-07-30	1						IAC							0	0								pt2bn0m0r0 IIA
1476	1009219231	female	54	1						1			0	0	0	0	3	sn	11		2019-07-24	2019-08-01		1					Benign lesion							0	0
																	3	sn	5
1485	1009172987	male	47	1					0				0	0	0	0	5	sn	71*53		2019-08-27	2019-09-02	1						Other malignant tumors
																	1	sn	5
1488	1004306520	male	57	1					0				0	1	0	0	3	pggo	8*7		2019-08-12	2019-08-17		1					AIS							0	0			0
1490	1009120744	female	69		2				0				0	0	0	0	5	sn	17*14		2019-07-31	2019-08-13	1						IAC		1	2				1	2							t2n0m0 IB
1491	1009188229	male	56	1					0				1	2	0	0	3	sn	22*17		2019-08-20	2019-08-28		1					IAC		1	2				1	0							pt2n0m0 IB
1494	1009110378	male	64		2	3			0				2	2	0	0	3	sn	29*24		2019-08-12	2019-08-28	1						IAC		1	1	1	1			0									pt2n1m0r0 IIB
1495	2001938222	male	43	1							2		2	0	0	0	3	sn	48*28		2019-08-14	2019-08-22	1						Benign lesion							0	0
1498	1009136611	female	56		2	3	4			1			0	0	0	0	1	mggo	12	4	2019-08-15	2019-08-22		1					Benign lesion								1
1501	1009568146	female	66	1					0				0	1	0	0	1	pggo	23*22		2019-08-26	2019-09-06	1						IAC		1					0	2						pt1cn0m0 IA3
1502	1009568655	female	60		2	3			0				0	0	0	0	1	SN	32*29		2019-08-22	2019-09-02	1						IAC	2	1			2		0	2							pt2an0m0 IB
1503	1008152873	male	60				7		0				1	0	0	0	3	sn	45*31		2019-06-05	2019-06-18	1						IAC							0	0
																	4	sn	31*25
1504	1009148592	male	77			3					2		1	0	0	0	3	sn	4		2019-07-31	2019-08-08		1					Squamous cell carcinoma							0	2							pt2n0m0r0 IB
																	mediastinum	sn	9*7
1506	1009128313	female	63		2					1			0	0	0	0	1	SN	27*20		2019-07-24	2019-08-01	1						IAC	2	1	1				0	2							PT2N0M0R0 ib
1508	1009166610	male	50		2					1			1	0	0	0	4	sn	45*31		2019-08-19	2019-08-29			1				Benign lesion
1509	1009221803	male	61		2				0				1	0	0	0	1	pggo	9		2019-08-30	2019-09-05		1					AIS							0	0			0
1510	1009139759	female	43	1					0				0	0	4	0	5	sn	18*15		2019-09-09	2019-09-20		1			1	Benign lesion	Benign lesion							0	0
																	4	ggo	7						1			Benign lesion	Benign lesion
1512	1009129162	male	58	1					0				2	0	0	0	3	pggo	11		2019-09-03	2019-09-21	1						AIS							0	2			0
1514	1009162846	male	53		2	3			0				1	0	0	0	1	sn	45*74		2019-08-06	2019-08-14	1						neuroendocrine tumor							0	2
																	2	sn	5
1515	1009531990	female	54	1						1			0	0	0	0	4	sn	12*11*15		2019-08-28	2019-09-06		1					Other malignant tumors							0	1			0
1519	2001999190	male	43	1					0				0	0	0	Conscious difficulty breathing for six months	3	pggo	12		2019-08-26	2019-09-03			1		1	Benign lesion	Benign lesion							0	0
																	5	sn	9
1520	2501588559	female	63	1					0				0	0	0	0	5	sn	26		2019-08-09	2019-08-17	1						IAC		1	2				0	2										t1n2m0 IIIA
																	5	sn	15
1521	1009147615	female	62		2					1			0	0	0	0	2	mggo	10	2	2019-08-30	2019-09-08		1					AAH							0	0
1527	1009191855	female	47	1					0				0	0	0	0	1	sn	Unclear boundaries		2019-08-19	2019-08-29	1						Benign lesion
1528	1009148006	male	55		2	3			0				1	2	0	0	5	sn	32*23		2019-08-22	2019-09-09	1						IAC		2			1			2										T2N2M0 iiia
1530	1006909988	male	52				7		0				1	0	0	0	5	sn	65*40		2019-08-23	2019-08-31	1						IAC		1					0	2										t2n2m0 IIIA
1533	1009146684	female	54	1					0				0	0	0	0	3	sn	11*4		2019-08-06	2019-08-16	1						IAC			1	2			0	2					t1bn0m0 IA2
1536	1009190342	male	56	1					0				2	0	0	0					2019-08-30	2019-09-06	1						Squamous cell carcinoma							0	2							pt2an0m0r0 IB
1537	1009574416	male	70	1						1			1	0	0	0					2019-09-02	2019-09-23	1						IAC					1		1	0
1539	1009150435	female	54	1					0				0	0	0	0	4	sn	8		2019-08-28	2019-09-03		1					Benign lesion							0	0
1542	1009634619	female	39			3			0				0	0	0	0	5	sn	20*15		2019-08-26	2019-09-01			1				Benign lesion							0	0
1543	1009227418	male	37	1					0				1	0	0	0	3	sn	37*34		2019-08-05	2019-08-11	1						IMA							0	2							t2n0m0 IB
1545	1009157720	male	64		2	3			0				0	0	0	0	4	sn	22*17		2019-08-13	2019-08-21	1						IAC		1			2		0	2							pt2n0m0 IB
1546	1009198779	female	65	1						1			0	0	0	0	1	sn	32*23		2019-07-26	2019-08-12	1						IAC		1	2				0	2							pt2an0m0r0 IB
1547	1009559121	male	69		2	3	7		0				1	2	0	0					2019-08-21	2019-09-04	1						Squamous cell carcinoma							0	2									pt2n1m0r0 IIB
1549	1009174061	female	57	1					0				0	2	0	0	4	pggo	6		2019-08-14	2019-08-22			1				AIS							0	0			0
																	mediastinum	sn	16*11
1550	1009562606	female	48		1				0				0	0	0	0	4	pggo	not quite clear		2019-08-20	2019-09-01			1		1	AIS	MIA	part						0	1	3			T1a（mi）N0M0 IA1
1558	1009172951	male	76	1					0				2	0	0	1	4	sn	21*17		2019-08-26	2019-09-03	1						IAC		1	2				0	2						pt1cn0m0 IA3
1564	1009634722	male	72		2	3			0				2	0	0	0					2019-09-04	2019-09-18			1				Squamous cell carcinoma							0	0							pt2nxm0 IB
1566	1009577794	male	73	1						1			0	0	0	0	4	mggo	11	5.2*5.6	2019-08-26	2019-09-02		1					MIA							0	0					pt1bn0m0r0 IA2
1569	2001951543	female	57	1					0				0	0	0	0	1	mggo	11	5.2*3	2019-08-12	2019-08-20	1						IAC		1	1					1					pt1bn0m0 IA2
1573	1001715651	female	64		2				0				0	0	0	1	1	sn	28*20		2019-08-07	2019-08-16		1	1				IAC		1	2	2			0	0									pt2n1m0r0 IIB
																	1	mggo	12*9	10*6
1575	1009161929	male	54			3	4		0				2	0	0	0	5	sn	54*399		2019-08-05	2019-08-17	1						small cell lung cancer							0	2											pt3n2m0 IIIB
																	1	sn	10
1578	1009077181	male	61		2				0				1	0	0	0	1	sn	61*39		2019-08-19	2019-09-02			1				IAC							0	2									t3n0m0 IIB
1579	2501424198	male	55				7				2		0	0	0	0	4	sn	50		2019-08-05	2019-08-13				ENB-MWA
																	4	sn	20
1580	1003163714	female	65	1					0				0	0	0	0					2019-08-26	2019-09-04	1						IAC		0.5	0.5				1	2							pt2an0m0 IB
1581	1009214055	female	49		2					1	2	3	0	0	0	1	5	sn	43*30		2019-08-12	2019-08-23	1						IAC					1			2											t3n2m0 IIIB
1582	1009227990	male	63			3	7		0				1	0	0	0	4	sn	50*43		2019-08-21	2019-09-09	1						Squamous cell carcinoma							0	2											pt3n2m0r0 IIIB
1584	1009563347	male	68	1						1			1	0	0	0	4	sn	10*8		2019-08-28	2019-09-07	1						AAH							0	2
1587	1009172917	female	68	1					0				0	0	0	0	1	sn	29*22		2019-08-29	2019-09-14	1						IAC	1	1					0	2										t1n2m0 IIIA
1588	1009227757	male	51				7		0				0	0	0	0	1	sn	25		2019-09-09	2019-09-18	1						IAC		1					1	2										T2N2M0 IIIA
1589	2001938153	female	63	1					0				0	0	0	0	4	SN	17*18		2019-08-15	2019-08-27	1						IAC	1		1				0	2					pt1bn0m0 IA2
1594	1009228182	female	61		2				0				0	2	0	0					2019-08-27	2019-09-17				sleeve lobectomy			Squamous cell carcinoma							0	0									t2n1m0 IIB
1597	1009165904	male	50		2				0				2	0	0	0	3	sn	not quite clear		2019-08-19	2019-08-29	1						Squamous cell carcinoma							0	2							pt2n0m0r0 IB
1599	2501544428	female	59	1					0				0	0	0	0	3	sn	18*12		2019-08-21	2019-08-28	1						IAC		1					0	2					t1bn0m0 IA2
1603	1008910425	male	48	1					0				0	0	0	0	3	sn	13		2019-07-26	2019-08-03	1						Metastatic carcinoma							0	0
1604	2001853325	female	49	1					0				0	0	4	0	3	pggo	7		2019-08-27	2019-09-03			1		1	Benign lesion	AIS							0	0			Tis
1610	1009101010	male	55	1					0				0	0	0	0	5	sn	8		2019-08-07	2019-08-12			1				Benign lesion							0	0
1617	1009567852	male	54			3			0				0	0	0	0	2	sn	54*31		2019-08-22	2019-09-02	1						Other malignant tumors							1	2								pt2bn0m0 IIA
1618	1009171451	male	60		2				0				1	0	0	0	3	sn	53*41		2019-08-13	2019-08-31	1						Squamous cell carcinoma							0	2									t3n0m0 IIB
1622	1009188088	male	60		2					1			1	0	0	0	1	sn	52*37		2019-08-23	2019-09-01		1					IAC							0	2											t3n2m0 IIIB
1623	2501576030	female	44	1					0				0	2	0	0	5	sn	13*9		2019-08-12	2019-08-20	1						Benign lesion
1625	1009542952	male	63	1					0				0	0	0	0					2019-09-11			1					Squamous cell carcinoma							0	0
1626	1009148747	male	46	1					0				1	0	0	0	3	sn	24*17		2019-08-05	2019-08-21	1						IAC		1			2		0	2										pt1cn2am0 IIIA
1630	1009564684	male	57	1					0				1	1	0	0	4	sn	21*16		2019-08-28	2019-09-06	1						IAC			1	2			0	0
1631	1009129187	female	68				7			1	2		0	0	0	0	4	sn	13*12		2019-09-02	2019-09-10	1						IAC	2	1	2				0	2					pt1bn0m0r0 IA2
1632	1009170370	male	59	1					0				1	2	0	0					2019-08-02	2019-08-19							Metastatic carcinoma																			ct2n3m0 cIIIB
1633	2001938228	male	62		2						2		0	0	0	0					2019-08-16	2019-08-23	1						Squamous cell carcinoma							0	2							t2n0m0 IB
1640	1009633332	female	72	1					0				0	0	0	0	5	sn	32*16		2019-09-03	2019-09-10	1						IAC							0	2							t2n0m0 IB
1641	1009112903	male	63	1					0				1	0	0	0	1	sn	13		2019-08-22	2019-09-02	1						IAC							0	2					pt1bn0m0 IA2
																	3	sn	17*14
1643	1008657768	male	63	1					0				1	0	0	0	4	sn	32*23		2019-08-07	2019-08-26	1						Squamous cell carcinoma							0	0							t2n0m0 IB
1645	1009547486		55														3	sn	70*52
1646	1007523450	female	42	1					0				0	0	3	0	4	pggo	6		2019-08-12	2019-08-25			1		1	AAH	AIS							0	2	3		Tis
																	5	sn	6					1					Benign lesion
1647	1003962553	female	50	1					0				0	0	4	0	1	mggo	21*17	18	2019-08-07	2019-08-18	1				1	non-small cell lung cancer	IAC							0	1	2				pT1cNxM0R0 IA3
																	3	sn	7
1650	1005994036	male	58	1					0				1	0	0	0	1	SN	43*26		2019-08-27	2019-09-10				sleeve lobectomy					2			1			2										pt2n2m0r0 IIIA
1654	1009190015	male	67		2				0				1	0	0	0					2019-08-14	2019-08-21	1						IAC		1					0	2							t2n0m0 IB
1656	1009569633	male	67		2	3				1			1	0	0	0	1	sn	33*29		2019-08-29	2019-10-11		1					IAC					1		1	0							t2n0m0 IB
1662	1009111964	male	63	1					0				1	0	0	0	3	sn	22*19		2019-08-20	2019-08-31	1						small cell lung cancer							0	2
1663	1008933550	female	71	1					0				0	0	0	0					2019-08-06	2019-08-28	1						Benign lesion								1
1668	1009650873	male	59		2					1			1	0	0	0	1	sn	62*52		2019-09-11	2019-09-23				sleeve lobectomy			Squamous cell carcinoma							0	2											pt3n2m0r0 IIIB
1669	1009170381	female	55	1					0				0	0	0	0	4	mggo	12*9	8	2019-08-30	2019-09-08			1		0		IAC		Adenoid growth	part				0	0					pT1bN0M0R0
1673	1003889780	female	41		2				0				0	0	0	0	3	sn	14		2019-08-20	2019-08-25			1				Benign lesion							0	0
1676	1009553682	male	72	1	2					1			0	1	0	0	1	pggo	9		2019-08-30	2019-09-11	1						MIA		1					0	2				pt1an0m0 IA1
1678	1009147177	male	55	1						1	2		2	0	0	0	1	sn	51.2*30.8		2019-08-20	2019-08-29	1						Squamous cell carcinoma								2										pt1bn2m0 IIIA
1681	1009163807	male	3	1					0				0	0	0	0	4	sn	Unclear boundaries		2019-08-08	2019-08-17	1						Benign lesion							0	0
1685	2001996490	male	67		2	3			0				1	0	0	0	4	sn	13*9		2019-08-28	2019-09-06	1						IAC	1		1				0	2					t1bn0m0 IA2
																	1	sn	6
1689	1009210095	male	36				7		0				0	2	0	0	3	sn	82*47		2019-08-02	2019-08-19	1						Other malignant tumors							0	0
1690	1009101244	female	67		2	3						3	0	0	0	0	4	sn	25*16		2019-08-13	2019-08-21	1						IAC	2	1					0	2					pt1bn0m0 IA2
1691	2501568980	female	67	1						1			0	0	0	0	1	sn	42*20		2019-08-01	2019-08-07	1													0	0
1693	1008855147	male	50		2	3			0				0	0	0	0	Left bronchus	sn			2019-03-14	2019-03-27				sleeve lobectomy			Squamous cell carcinoma								2							t2n0m0 IB
1695	1005479440	male	56	1					0				1	1	0	0	5	sn	8		2019-08-22	2019-08-30	1						MIA							0	2				t1an0m0 IA1
1696	1009564409	male	49	1					0				1	0	0	0	2	sn	9		2019-08-30	2019-09-09	1						Benign lesion
1697	2001937827	female	57	1						1			0	0	0	0					2019-08-01	2019-08-07			1				Benign lesion
1700	1009139450	male	49		2	3			0				1	0	0	1	3	sn	31*42		2019-08-27	2019-09-16			1				Benign lesion
																	1	cavity
1702	1009172918	male	56	1					0				2	0	0	0					2019-08-21	2019-09-05	1						IAC		1	1	2			0	2									pt2n1m0r0 IIB
1707	1009124636	male	72				7			1			1	0	0	0	5	sn	49*39		2019-08-16	2019-08-30	1						IAC							0	2										t2n2m0 IIIA
1715	1009563800	female	46						0				0	0	0	0	1	pggo	9		2019-08-28	2019-09-06			1		1	MIA	MIA							0	2	7			T1a（mi）N0M0 IA1
																	4	pggo	8					1					AIS
1717	1009171394	female	62			3				1			0	0	2	0					2019-08-08	2019-08-16	1						IAC	2	1					0	2							pt2 visc pi n0m0 IB
1729	1006989268	female	56	1					0				0	1	0	0	3	pggo	18*11		2019-10-17	2019-10-29	1						iac	1	1	1				0	2					t1bn0m0 IA2
1730	1009555531	male	64		2				0				1	0	0	0	2	sn			2019-10-10	2019-10-19	1						Squamous cell carcinoma							0	2
1732	1008778885	male	60	1					0				2	2	0	0	4	pggo	11		2019-10-11	2019-10-22	1						IAC	2	1					0	2					t1bn0m0 IA2
1735	1008657823	male	71		2				0				1	0	0	0					2019-09-27	2019-10-11	1			sleeve lobectomy			Squamous cell carcinoma							0	2									t3n0m0 IIB
1736	1009173094	female	53	1					0				0	0	0	0	3	sn	29*17		2019-10-08	2019-10-16	1						IAC							PL0	2						t1cn0m0 IA3
1743	1008852267	male	48				7		0				1	2	0	0	4	pggo	23*20		2019-09-27	2019-10-11			1		1	Benign lesion	Benign lesion							0	1	1
																	5	ggo	20*16					1				Benign lesion	Benign lesion
1744	1009628862	male	50	1					0				1	0	0	0	3	sn	6		2019-10-11	2019-10-18			1				Benign lesion							0	0
1746	1009173244	male	63				7		0				0	0	0	0	4	sn	26*23		2019-09-20	2019-10-01	1						IAC		1	1		1		PL0	2							pt2n0m0r0 IB
1747	2001577351	female	44			3				1			0	0	4	0	4	pggo	8*6		2019-10-09	2019-10-16		1			1	Benign lesion	Benign lesion							0	0
1748	1009168758	female	31	1					0				0	0	0	0	4	pggo	9		2019-10-10	2019-10-16		1			0		MIA							0	2	11			T1aN0M0
1751	1009635916	female	44		2				0				0	0	0	0	5	pggo	10		2019-09-30	2019-10-07			1		1	AAH	AAH							0	1	14
																	4	ggo	5
1753	1009545399	female	42					8	0				0	0	0	0	4	pggo	19*17		2019-09-27	2019-10-03			1		1	MIA	IAC	part	Adenoid growth	part				0	1	1				T1bN0M0
1756	1005319402	female	69	1						1		3	0	1	0	0	3	sn	15*14		2019-10-09	2019-10-14		1					Benign lesion							0	0
1758	1007315065	male	61	1					0				1	2	0	0	1	SN			2019-10-09	2019-10-16	1						MIA	2	1					0	2				t1n0m0 IA1
1762	1009636144	female	67		2					1			0	0	0	0	1	sn	13*10		2019-10-11	2019-10-25	1						IAC	2		1				0	2					t1bn0m0 IA2
1763	1002211867	female	52	1					0				0	1	0	Cold in the past half month	4	pggo	9*8		2019-09-30	2019-10-12		1			1	AIS	IAC	1	1	1				0	2	3			T1aN0M0
1764	1009628859	male	50	1					0				1	0	0	Intermittent cough for 6 years	3	pggo	7*8		2019-10-12	2019-10-23	1				1	MIA	AIS							0	2	11		Tis
1770	1009173168	female	33		2				0				0	0	4	0	3	pggo	12*8		2019-09-29	2019-10-06		1			1	AIS	AIS							0	1	7		Tis
																	2	ggo	8				1						AAH
1774	1008623359	male	42	1								Hyperlipidemia	0	0	0	0	4	pggo	7		2019-10-16	2019-10-22			1		1	AIS	AIS							0	2	16		Tis
																	5	ggo	7					1				AIS	MIA												T1a（mi）N0M0 IA1
1775	2501725399	female	44	1					0				0	0	0	0	4	pggo	6		2019-09-18	2019-09-25			1		0		MIA							0	2	11			T1a（mi）N0M0 IA1
																	5	pggo	8				1						AIS											Tis
1777	1003319999	male	71	1					0				1	0	2	0	3	pggo	29*14		2019-10-12	2019-10-22	1						IAC							0	2									t3n0m0 IIB
1778	1009606747	female	61		2				0				0	2	0	0					2019-10-24	2019-11-04	1						IAC	2	1					0	2					pt1bn0m0 IA2
1779	2501569370	male	59	1					0				1	0	0	0	1	sn	34*27		2019-09-25	2019-10-02	1						Benign lesion								2
2																	2	sn	20
1782	1009636835	male	50		2				0				1	2	0	0	4	not quite clear	not quite clear		2019-09-29	2019-10-13	1						IAC					1		1	2									t3n0m0 IIB
1783	1009571834	male	62				7		0				1	0	0	0					2019-09-30	2019-10-12	1						IAC		2	1				0	2					IA2
1784	1005181726	female	47			3			0				0	0	0	2 years of allergic rhinitis	5	pggo	17		2019-09-26	2019-10-16	1		1		1	adenocarcinoma	IAC	part	Adenoid growth					0	2	12				T1bN0M0
1792	2501501238	male	53	1					0				2	0	0	0	4	sn	29*20		2019-09-27	2019-10-10		1					AIS		1			1		0	0
1794	1009661292	male	65		2				0				0	0	0	0	4	mggo	7	5.53	2019-10-11	2019-10-16		1					MIA							0	1				pt1an0m0r0 IA1
1797	1009173192	male	68	1						1			2	0	0	1	4	sn	18*17		2019-09-23	2019-10-06	1						Squamous cell carcinoma							0	2						pt1cn0m0r0 IA3
1800	2501549539	female	48	1					0				0	0	3	0	1	pggo	8		2019-09-24	2019-10-01	1				1	AIS	AIS							0	2	6		pTis
1801	1009620442	male	46	1					0				1	0	0	0	5	mggo	7	6	2019-09-20	2019-09-28			1		1	Benign lesion	Benign lesion							0	0
1803	1009666192	male	56	1					0				0	0	0	0	1	pggo	10*8		2019-10-11	2019-10-16			1				Benign lesion							0	0
1804	1008384450	female	48	1								myocardial ischemia	0	2	3	0	1	pggo	8		2019-09-29	2019-10-06		1			1	AIS	AIS							0	0			Tis
																	2	pggo	7						1		1	AIS	AIS											Tis
																	2	pggo	7									AIS	MIA												T1a（mi）N0M0 IA1
																	4	pggo	8
1806	1008639495	female	55		2				0				0	0	0	0	1	pggo	32	29	2019-09-26	2019-10-11	1				1	non-small cell lung cancer	IAC	part	Adenoid growth					0	2	19						T2aN0M0
1807	1009173247	male	50	1					0				0	1	0	0	1	mggo	18*17	10	2019-09-25	2019-10-02	1				1	non-small cell lung cancer	IAC		Adenoid growth	part	part			0	2	23			T1aN0M0
1808	1009533606		50
1809	1009635266	male	49	1					0				1	0	0	0	1	sn	8		2019-09-26	2019-10-10			1				Benign lesion
1814	1002030286	female	53		2				0				0	2	0	0	5	sn	12*11		2019-10-08	2019-10-14			1				Benign lesion							0	0
																	1	ggo	5
																	2	sn	6
1817	1009173230	male	69		2					1			1	0	0	0	2	sn	26*17		2019-09-23	2019-10-02	1								1	2				1	2							t2n0m0 IB
1819	1009629415	female	47	1					0				0	0	0	0	4	sn	19*16		2019-10-09	2019-10-17	1						Benign lesion							0	0
1820	1009595474	male	66				7			1		3	1	0	0	1	1	sn	9		2019-09-23	2019-09-30	1						AAH							0	1			0
1821	1008552771	male	57		2							3	1	0	0	0	3	sn	77*74		2019-09-23	2019-10-05	1						Other malignant tumors							0	2
1824	1009627305	male	59	1					0				0	2	0	0	1	pggo	11*10		2019-09-26	2019-10-01		1					MIA	1		2				0	2				pt1a(mi)n0m0 IA1
1828	1009629955	male	68	1						1			1	0	0	0	4	pggo	14		2019-09-30	2019-10-09	1						AIS							0	2			0
																	4	mggo	24*21	9
1834	1009173212	female	72	1						1			0	0	0	0	1	sn	24*15		2019-09-25	2019-10-03	1						IAC	2	1	1				0	2							t2n0m0 IB
1838	1009592930	male	46	1					0				0	2	0	0	1	pggo	11		2019-09-25	2019-10-02		1			1	AIS	MIA		Adenoid growth					0	2？	10			T1a（mi）N0M0 IA1
1840	1009609250	male	65				7			1			1	0	2	0					2019-09-25	2019-10-09	1						IAC		2	1				0	2					pt1bn0m0r0 IA2
1842	1009614328	female	59	1						1			0	0	0	0					2019-09-23	2019-09-30	1						Benign lesion							0	2
1843	1005571102	male	48	1						1			1	1	0	0	5	pggo	7		2019-09-25	2019-09-30			1		1	non-small cell lung cancer	MIA		1					0	1	5			pT1aN0M0R0
1847	1009626920	male	68					8	0				2	0	0	0					2019-09-29	2019-10-09	1						Squamous cell carcinoma							0	2
1851	2501522566	female	47	1					0				1	2	1	0	3	mggo	8	3	2019-10-09	2019-10-22		1			0		IAC		1					0	2	6			T1aN0M0
1852	2501492487	female	55		2				0				0	0	0	0	1	not quite clear	not quite clear		2019-09-23	2019-09-30	1						IAC							0	2							t2n0m0r0 IB
1865	1009611858	male	47				7		0				1	0	0	0	5	sn	34*25		2019-09-30	2019-10-06	1						Benign lesion
1866	1001095186	male	68	1					0				1	1	0	0	2	sn	20*15		2019-09-25	2019-10-05	1						IAC		1	1				1	0							t2nxm0
1867	1009033524	male	61	1							2		0	0	0	0	2	sn	16*14		2019-09-23	2019-09-30	1						IAC		1				cribriform	0	2				t1n0m0 IA1
1868	1009632198	male	56		2				0				0	0	0	0	5	sn	73*54		2019-10-14	2019-10-22				sleeve lobectomy			IAC		2		2	1		0	2											pt3n2m0r0 IIIB
1870	1009059089	female	69	1					0				0	0	0	0	1	mggo	24*20	23*16	2019-09-26	2019-10-02	1						MIA	2	1					0	1				t1n0m0 IA1
1871	1009593543	female	66	1					0				0	0	0	0					2019-10-08	2019-10-18	1						IMA							0	2					pt1bn0m0 IA2
1872	1009173210	male	68	1					0				1	0	0	0	5	sn	12*11		2019-09-26	2019-10-06	1						Squamous cell carcinoma							0	2					t1bn0m0 IA2
																	4	sn	9
1873	1004524221	male	65				7		0				2	2	0	0	2	sn	8		2019-10-09	2019-10-17		1					Benign lesion								1
1877	1009621054	male	51	1					0				1	0	0	0	5	sn	26*25		2019-09-25	2019-10-03	1						IAC		1	1		2			2											t1bn3m0 IIIB
1878	1009628828	male	72		2				0				1	0	0	0	3	sn	16*13		2019-10-08	2019-10-16	1						IAC	1	1					0	2					t1bn0m0 IA2
1879	1004247993	female	26		2	3			0				0	0	0	0	4	sn	34*18		2019-10-12	2019-10-18	1						Benign lesion
1880	1009549169	female	50	1					0				0	0	0	0	4	mggo	14	13	2019-09-26	2019-10-11	1				0		MIA		1					0	2	9					pT1cN0M0
1882	1009190190	male	51	1						1			0	0	0	0	5	pggo	9		2019-10-11	2019-10-15			1		1	AIS	AIS							0	1	4		Tis
1883	1009629990	female	66	1					0				0	0	2	0	3	sn	10*8		2019-10-15	2019-10-23	1						IAC		2	1				未知	2						t1cn0m0 IA3
1886	1009173198	male	66	1					0				1	0	0	0					2019-09-25	2019-10-07		1					Squamous cell carcinoma							0	1
1887	1009669858	male	47	1						1			0	2	0	0	2	sn	11*7		2019-09-26	2019-10-02		1					Benign lesion							0	0			0
1892	1009545876	female	40	1					0				0	0	0	0	1	sn	10		2019-09-20	2019-09-26			1				Benign lesion								0
1896	1009595022	male	63			3				1			1	0	0	0	5	sn	24*20		2019-10-09	2019-10-27	1						IAC		1		2	2		1	2										pt4n0m0 IIIA
																	3	sn	7
1897	2001998856	female	63				7		0				0	0	2	0	4	mggo	13	7	2019-09-29	2019-10-08	1						IAC	1	2					0	2				t1an0m0 IA1
1899	1009082396	female	60	1					0				0	0	0	0	1	pggo	18*17		2019-10-08	2019-10-15	1						IAC	1	1					0	2					pt1bn0m0 IA2
1900	1009626089	male	44	1					0				1	1	0	0	4	sn	30		2019-09-27	2019-10-02	1						Benign lesion							0	0
1903	1009552073	male	63					8	0				1	0	0	0	1	sn			2019-09-26	2019-10-10	1						Benign lesion							0	2
1904	1009628016	female	60	1					0				0	0	0	0	1	mggo	20*19		2019-10-09	2019-10-17	1						IAC								2					t1bn0m0 IA2
1905	1009545476	female	69			3			0				2	0	0	0	3	sn	36*20		2019-09-29	2019-10-10			1				IAC		1	2				0	0				t1n0m0 IA1
1907	1009173099	female	55					9		1		Hyperlipidemia	0	1	1	0	4	pggo	14*10		2019-09-17	2019-09-24		1			0	AIS								0	2	8		Tis
1909	1009652431	female	41		2				0				0	0	0	0	3	sn	12*12		2019-09-25	2019-10-01	1						Benign lesion							0	0
1915	1009173153	male	52		2						2		1	2	0	0	5	sn	47*29		2019-09-24	2019-09-30	1						Benign lesion							0	2
1917	2501575137	female	53	1					0				0	0	0	0	3	pggo	9		2019-10-08	2019-10-15		1			1	MIA	Benign lesion							0	1	6
1919	1009658560	male	56	1							2		1	0	0	0	1	sn	50*42		2019-09-29	2019-10-15	1						Benign lesion		25%A+P			0.05	mucinous adenocarcinoma		2											pt3n2m0 IIIB
1920	2501556811	female	66					8	0				0	0	0	0	1	pggo	19*11		2019-09-27	2019-10-10	1						MIA	1						0	0				t1n0m0 IA1
																	4	ggo	13*11
1921	2001120069	male	60	1					0				0	2	0	0	5	sn	78*56		2019-10-24	2019-11-03	1						IAC	1	2					0	2										t4n0m0 IIIA
1927	1009664350	male	55			3					2		0	2	0	0	1	sn	38*22*21		2019-09-24	2019-10-02	1						IAC		1	2		2		0	2							t2n0m0 IB
1932	1009548762	female	59				7		0				0	0	0	0	5	sn	10*5		2019-09-30	2019-10-12			1				Benign lesion
1938	1007261478	female	48		2	3			0				0	0	0	0	3	sn	16*14		2019-10-11	2019-10-22	1						IAC	2	1					0	2										pt1bn2m0 IIIA
1943	1009595101	female	56	1					0				0	0	0	1					2019-09-24	2019-10-06	1						IAC		1			1		0	2									t1cn1m0r0 IIB
1947	1009555504	female	56	1					0				0	0	0	0	3	sn	10*8		2019-10-14	2019-10-21	1						MIA	1	2					0	2				t1n0m0 IA1
																	1	ggo	6*7
1949	1009628815	female	62		2				0				0	0	0	0	1	sn	25		2019-09-29	2019-10-09	1						IAC	2	1					0	2										t1bn2m0 IIIA
1952	1009589397	male	64		2				0				2	0	0	0	5	sn	34*20		2019-09-29	2019-10-12				ENB-MWA			IAC							0	0											t2n3m0 IIIB
1953	1009548514	male	65	1						1			0	0	0	0	4	sn	14		2019-10-11	2019-10-20			1				Benign lesion							0	0
1954	1009153015	female	64	1					0				0	0	0	0	4	mggo	27*19	13.8*11.4	2019-07-16	2019-07-22	1						IAC		1	1				1	2							T2N0M0 IB
1956	1009173199	male	49	1							2		0	0	0	0	1	sn	14		2019-09-27	2019-10-17			1				Benign lesion							0	0
1957	1009583999	female	68				7				2		0	0	1	0					2019-10-09	2019-10-18	1						IAC	2	1					0	2							pt2an0m0r0 IB
1960	1009598972	male	64				7		0				1	0	0	0					2019-09-30	2019-10-12	1						IAC	1	2					0	2						pt1cn0m0 IA3
1965	1009530547	female	59	1						1			0	0	0	0					2019-09-29	2019-10-05			1				Benign lesion							0	0
1970	1009173170	female	54	1					0				0	0	0	0	1	sn	6		2019-09-19	2019-09-27			1				IAC		1					0	2				t1n0m0 IA1
1972	1009549571	male	56		2	3			0				2	0	0	0	4	sn	17*17		2019-10-14	2019-10-22		1					IAC							0	0					pt1bn0m0r0 IA2
1975	1009628821	female	60			3			0				0	0	0	1					2019-09-30	2019-10-10	1						IAC		1	1				0	2				t1n0m0 IA1
1980	1009592978	female	60	1					0				0	0	0	0	1	sn	12*8		2019-09-25	2019-10-12	1						IAC		1	2				0	2					pt1bn0m0r0 IA2
1981	1009642648	male	46	1					0				1	0	0	0	1	sn	32*25		2019-09-30	2019-10-07	1						Benign lesion							0	2
1982	1001737707	female	57	1						1			0	0	0	0					2019-09-25	2019-10-08	1						IAC		1					0	2					pt1bn0m0r0 IA2
																																									T1a（mi）n0m0r0IA1
1983	1009672978	male	75		2	3			0				2	0	0	0	4	sn	59*48		2019-10-10	2019-10-21	1						IAC							0	2
1985	1009817035	male	56		2	3				1			2	0	0	0					2019-11-25	2019-12-03	1						Squamous cell carcinoma							0	2							pt2n0m0r1 IB
1986	1009834136	female	57				7		0				0	0	0	0	2	sn	34*32		2019-11-27	2019-12-05	1						Benign lesion							0	2
1987	1009570187	female	50	1							2		0	0	0	0	1	sn	15*12		2019-12-05	2019-12-11		1					Benign lesion							0	0
																	1	sn	5
1988	1009798828	male	56		2				0				2	2	0	0	3	sn	21*18		2019-11-19	2019-11-26	1						Benign lesion							0	0
1990	2501739101	male	49	1					0				0	0	0	0	4	sn	11*7		2019-12-04	2019-12-11	1						Benign lesion
1992	2501286594	female	56	1					0				0	0	0	0	134	pggo	8*5		2019-12-04	2019-12-11	1						Benign lesion							0	0
1994	1009755359	female	47		2	3			0				0	0	0	0	2	sn	15		2019-11-21	2019-11-28			1				Benign lesion
1997	1009781611	female	51	1					0				0	1	0	0	1	mggo	16*14		2019-11-14	2019-11-22	1						IAC		1					0	2				t1n0m0 IA1
1999	1008932259	female	43		2				0				0	0	0	0	1	not quite clear	not quite clear		2019-11-20	2019-11-28	1													0	0
2001	1009719307	male	56	1					0				0	2	0	0	2	sn	16*11		2019-12-02	2019-12-10	1						Benign lesion							0	0
2002	1009833117	male	61			3			0				1	0	0	0	3	sn	112*85		2019-12-10	2019-12-16	1						Benign lesion							0	0
2003	1009782562	male	69	1						1	2		1	0	0	0	4				2019-11-20	2019-12-01				sleeve lobectomy			Squamous cell carcinoma							0	2							t2n0m0 IB
2004	1009834647	female	57	1						1			0	0	0	0	3	sn	17*14		2019-11-27	2019-12-06	1						IAC		1	2				0	2										pt2n2m0 IIIA
2006	1009714678	female	57	1						1			0	0	0	0	4	pggo	20*19		2019-11-21	2019-12-14	1						MIA							0	0				t1n0m0 IA1
2007	1009752574	female	56		2				0				0	0	0	0	2	pggo	8*5		2019-11-28	2019-12-04	1						Benign lesion							0	0
2008	1009811392	male	64		2	3			0				1	0	0	0	5	sn	34*33		2019-12-02	2019-12-19	1						Squamous cell carcinoma							0	2							t2n0m0 IB
2010	1009811161	male	75	1					0				0	0	0	0	3	sn	8*6		2019-12-02	2019-12-09	1						Benign lesion							0	1
2014	1009668831	male	74	1					0				0	2	0	0	1	sn	30*24		2019-11-19	2019-11-28	1						Benign lesion							0	0
2015	1009548252	male	79	1						1	2	3	1	0	0	0	3	sn	35*24		2019-11-28	2019-12-05	1						IAC	2	1	2				0	1							t2n0m0 IB
2021	1009757313	female	61			3			0				0	0	0	0	1	pggo			2019-11-25	2019-12-05	1						IAC	2	1	2				0	2						pt1cn0m0r0 IA3
2023	1009877198	female	64			3			0				0	0	0	0	4	sn	19*19		2019-11-25	2019-12-04	1						IAC		1	2	2			0	2							pt1bn0m0 IB
2027	1009812461	male	60	1						1			0	0	0	0					2019-11-27	2019-12-08		1					Benign lesion							0	0
2028	1009750356	male	47		2	3			0				1	0	0	0	5	sn	23*44		2019-11-27	2020-01-07				sleeve lobectomy			Squamous cell carcinoma							0	2							t2bn0m0 IB
2031	1008843840	female	62	1						1			0	0	0	0	4	mggo	13		2019-11-29	2019-12-05	1						IAC	1	1					0	2					pt1bn0m0r0 IA2
2032	1009833804	female	56	1					0				0	1	0	0	4	pggo	13*10		2019-11-26	2019-12-02	1						MIA							0	1				t(mi)n0m0 IA1
2033	1008712381	male	41	1					0				1	0	0	0	1	sn	17*15
2034	2002200440	female	74	1						1		3	0	0	0	0	1	SN	18*12		2019-11-25	2019-12-03	1						AIS							0	1					PT1BN0M0R0 ia2
2035	1009805593	male	61		2				0				1	0	0	0	4	MGGO	19*18		2019-12-13	2019-12-30				sleeve lobectomy			Squamous cell carcinoma							0	2				t1n0m0 IA1
2036	1009687462	female	56		2				0				0	0	0	0	3	pggo	14*10		2019-11-26	2019-12-03	1						IAC		1	2				0	2					t1bn0m0 IA2
2037	1008657751	female	65	1					0				0	0	0	0	5	sn	10		2019-11-27	2019-12-10	1						IAC		1	2	2		mucinous adenocarcinoma	0	2									t1bn1m0 IIB
2038	1009752934	male	61			3			0				2	0	0	0					2019-11-19	2019-11-29				sleeve lobectomy			Squamous cell carcinoma							0	2				pt1n0m0 IA1
2040	1009125449	male	49	1					0				1	0	0	0	3	mggo	7*4	not clear	2019-12-05	2019-12-15			1		1	AIS	AIS							0	0			Tis
2041	1009718883	male	53		2				0				0	0	0	0	1	sn	62*39		2019-12-02	2019-12-08	1						Benign lesion
2043	1009717729	male	56			3			0				0	0	0	0	4	sn	68*47		2019-11-27	2019-12-10	1						Squamous cell carcinoma							1	2											pt4n2m0r0 IIIB
2044	1009769985	male	71	1						1			0	0	0	0	2	pggo	6		2019-11-18	2019-11-26	1						AAH							0	0
2046	1009774331	male	67		2				0				2	0	0	0	3	sn	51*41		2019-11-18	2019-11-28	1						neuroendocrine tumor								2										pt4n0m0r0 IIIA
2047	2002229615	female	56	1					0				0	2	0	0	3	pggo	7		2019-12-02	2019-12-09	1						AIS							0	1			0
2048	1009718863	male	53	1						1			1	0	0	0	1	sn	21*14		2019-12-04	2019-12-20	1						Squamous cell carcinoma							0	2							pt2n0m0r0 IB
2051	1009718802	female	47	1					0				0	0	4	0	1	mggo	32*26	not clear	2019-11-29	2019-12-05	1				1	adenocarcinoma	IAC	part	Adenoid growth					0	2	12						pT2aN0M0R0
																	4	ggo	7*6
																	Right horizontal fissure	sn	10*5
2052	1009825096	male	39	1					0				2	0	0	0	1	pggo	9		2019-11-21	2019-11-27		1			1	AIS	AAH							0	1	3
2053	1009188301	male	55		2				0				1	0	0	0	5	pggo	17*10		2019-11-26	2019-12-03			1		1	AIS	MIA							0	0				T1a（mi）N0M0 IA1
2056	1009832679	male	59	1						1	2		0	0	0	0					2019-11-25	2019-11-30			1				IAC							0
2058	1009718796	male	50	1					0				1	0	0	0	4	sn	11*6		2019-11-28	2019-12-16		1					Benign lesion							0	2
2061	1009875736	male	61	1						1			1	2	0	0	1	pggo	17*13		2019-12-04	2019-12-10	1						MIA							0	2					pt1bn0m0 IA2
2062	1009687415	male	73				7			1			1	0	0	0	4	sn	36*28		2019-11-27	2019-12-05	1						IAC		0.4	0.2		0.4		0.01	2
2063	1009774462	male	33		2				0				1	0	0	0	5	sn	13*9		2019-11-19	2019-11-29			1				Benign lesion							0	0
2065	1009774370	female	67				7		0				0	0	0	0	1	mggo	36*20		2019-11-20	2019-11-27	1						IAC		1	2				0	2									t3n0m0 IIB
2066	1009548320	female	51	1					0				0	0	0	1	3	sn	19*20		2019-11-15	2019-11-21	1						IAC		0.1	0.9				1	2							t2n0m0 IB
																	1	sn	5*3
2067	1008530114	female	59	1						1			0	0	0	0	1	mggo	16*10		2019-11-18	2019-11-24	1						AIS							0	1					PT1BN0M0R0 ia2
2068	1009718293	male	63		2				0				1	2	0	0					2019-11-22	2019-11-30	1						Squamous cell carcinoma								2										pt3n2m0r0 IIIA
2069	1009143149	male	68	1					0				1	0	0	0	1	SN	20		2019-12-02	2019-12-24	1						IAC							0	2						pt1cn0m0 IA3
2070	1007463453	male	65	1						1			2	0	0	0	1	sn	19*9		2019-11-25	2019-12-05	1						Other malignant tumors							0	0
2072	1009774243	female	63		2	3			0				0	2	0	0	5	SN	23*21		2019-11-20	2019-11-28	1						IAC		2	1				0	2						pt1cn0m0r0 IA3
2073	1009807136	female	56	1					0				1	0	0	0	1	sn	5		2019-11-19	2019-11-28		1					Benign lesion							0	1
2074	1008141841	female	65	1					0				0	0	0	0	3	sn	28*22		2019-11-28	2019-12-04	1						IAC	2	2	1				0	2						pt1cn0m0r0 IA3
2076	2001393296	male	68		2				0				1	0	0	1	3	sn	17*16		2020-01-02	2020-02-03	1						IAC					1		0	2
2079	1009806004	male	66				7		0				1	0	0	0					2019-11-18	2019-11-30	1						Squamous cell carcinoma							0	2										pt2n2m0r0 IIIA
2080	1008651668	female	62	1					0				0	1	0	0	1	sn	14*12		2019-12-02	2019-12-17	1						IAC		2	1				0	2					t1bn0m0 IA2
2084	1009827195	male	61	1					0				1	0	0	0					2019-11-28	2019-12-13	1						IAC		1			2		0	2									pt3n0m0 IIB
2090	1009731514	female	51		2				0				0	0	0	0	2	sn	not quite clear		2019-12-12	2019-12-24	1						Benign lesion								2
2091	1008868027	male	52	1					0				0	0	0	0	5	sn	11*9		2019-11-26	2019-12-08	1						IAC							0	2						pt1cn0m0r0 IA3
2093	1006899513	male	68	1					0				1	0	0	0	1	SN	16*12		2019-11-28	2019-12-05	1						iac		1					1	2							t2n0m0 IB
2095	1009815373	female	60			3			0				0	0	0	0	2	sn	9*8		2019-11-18	2019-11-23	1						Benign lesion							0	1
2096	1003952274	female	51	1					0				0	0	0	0	3	pggo	6		2019-12-02	2019-12-10		1				AIS	AIS							0	1	8
																	1	sn	13*12						1			Benign lesion	Benign lesion
2097	1009695504	female	53	1					0				0	0	0	0	1	pggo	12*11		2019-11-21	2019-11-28			1		1	AIS	AIS							0	1	6		Tis
2099	1009724387	female	49	1					0				0	0	0	0	4	sn	22*18		2019-12-02	2019-12-08			1				Benign lesion							0	0
2100	1009714725	male	57	1					0				1	0	0	0					2019-11-25	2019-12-02			1				Benign lesion							0	0
2101	1008519323	male	46	1					0				0	0	0	0	3	sn	23*21		2019-11-18	2019-11-23			1											0	0
																	4	sn	5
2103	1009799574	female	48					8	0				0	2	0	0	3	pggo	10*8		2019-11-21	2019-11-29		1			1	AIS	MIA							0	1	7			T1a（mi）N0M0 IA1
2104	1009682224	male	51	1						1			0	0	0	0	5	cavity	33*26		2019-12-02	2019-12-09	1						IAC	2	1	2				0	2							pt2n0m0 IB
2105	1009872416	male	68			3	7		0				2	0	0	0	2	SN	31*24		2019-12-02	2020-01-06	1						Squamous cell carcinoma							0	0								pt3n0m0r0 IIA
																																												pt2n0m0r0 IB
2109	1009772833	female	70	1					0				0	0	0	0	4	sn	40*31		2019-11-15	2019-11-23	1						IAC		1					0	2								pt2bn0m0r0 IIA
2111	1009870149	male	52		2	3			0				1	0	0	0	5	sn	28*23		2019-12-02	2019-12-15	1						IAC		1	2				0	2
2115	1009718469	male	51		2					1			1	0	0	0	1	cavity	11*8		2019-12-10	2019-12-16	1						IAC	1		1	1			0	2					t1bn0m0 IA2
2117	1009125327	female	56	1					0				0	0	0	0					2019-11-25	2019-12-03	1						IAC		1	1				0	2							pt2n0m0r0 IB
2119	1009870214	male	69	1					0				0	2	0	0	2	sn	13*10		2019-12-02	2019-12-08			1				Benign lesion							0	0
2123	2501727867	male	60				7		0				2	0	0	1	2	sn	4*5		2019-12-04	2020-01-05	1						Squamous cell carcinoma							0	2
2128	1009690930
2129	1007488401	male	60		2	3				1			1	0	0	0	2	SN	16*10		2019-11-15	2019-11-24	1						small cell lung cancer							0	2						t1cn0m0 IA3
2130	2001122481	female	51	1					0				0	2	4	0	1	mggo	not quite clear	12	2019-11-22	2019-11-29	1				1	MIA	MIA							0	2	23			T1a（mi）N0M0 IA1
																	1	ggo	6									Benign lesion	Benign lesion
2131	2501726060	male	72		2	3			0				0	0	0	0	4	MGGO	37*26	9*5	2019-11-21	2019-12-02	1						IAC		1	2				0	2							T2AN0M0 IB
																	1	MGGO	17*14	5
2133	1009705140	male	58		2				0				1	0	0	0	5	sn	31*19		2019-11-22	2019-12-09	1						Benign lesion							0	0
2134	1004208592	male	69				7		0				1	0	0	0	4	SN	17*16		2019-11-25	2019-12-09	1						IAC		0.4	0.4		0.2		0.01	2
2139	1009827223	male	55					8	0				0	0	0	0	4	sn	not quite clear		2019-12-02	2019-12-16				sleeve lobectomy			Squamous cell carcinoma							0	2							pt2an0m0 IB
2140	1005789434	female	51					8	0				0	2	0	0	3	sn	16*15		2019-11-27	2019-12-05	1						IAC	2	1	1	2			0	2						pt1cn0m0 IA3
2141	1009872464	male	65	1					0				2	0	0	0	4	SN	18*9		2019-11-27	2019-12-06	1						IAC		1	1		2		0	2						pt1cn0m0r0 IA3
2142	1009828583	male	67			3						3	2	0	0	0	4	sn	13*10		2019-11-21	2019-12-01	1						IAC	1			1	1	Multinodular	0	2					pt1bn0m0 IA2
2143	1005741007	male	47	1					0				0	0	0	0	4	pggo	21*20		2019-11-20	2019-11-27			1		1	MIA	MIA							0	0				T1a（mi）N0M0 IA1
																	3	sn	6
2144	1008662418	male	72		2	3				1	2		1	0	0	0	1				2019-11-29	2019-12-12				sleeve lobectomy			Squamous cell carcinoma							0	2
2146	2001952187	male	63	1						1		3	1	0	0	0	3	sn	8		2019-11-15	2019-11-26	1						IAC		2	2		1		0	2											t3n2m0 IIIB
2148	1009723233	female	58	1					0				0	2	0	0					2019-11-15	2019-11-21	1						IAC	1						0	2
2152	1009687461	male	64		2				0				1	2	0	0					2019-11-29	2019-12-07				sleeve lobectomy			Squamous cell carcinoma							0	2									pt3n0m0r0 IIB
2153	1009687458	male	63		2				0				1	0	0	0	3	sn	62*60		2019-12-09	2019-12-12	1						Other malignant tumors							1	2
2155	1002351492	female	48	1						1			0	2	0	0	4	pggo	10*8		2019-12-02	2019-12-07			1		0		Benign lesion							0	0
																	5	ggo	5
2156	1009724405	male	68			3			0				1	0	0	1	1	sn	59*48		2019-11-21	2019-12-05	1						IAC		1					0	0
2157	1009724683	female	28	1					0				0	0	3	0	5	pggo	8		2019-12-04	2019-12-10			1		1	AAH	AIS							0	0			Tis
2158	1009773096	female	66	1						1			0	0	0	0	1	MGGO	9*7		2019-11-18	2019-11-25	1						AIS							0	1			0
2161	1009774124	male	64				7					3	1	2	0	0	1				2019-11-26	2019-12-08			1				IAC							1
2165	1003864760	male	59		2				0				1	0	0	0					2019-12-17	2019-12-26	1						IAC								2										T4N0M0 IIIA
2167	1009834041	male	75		2				0				0	0	0	0	3	sn	30*27		2019-11-29	2019-12-04			1				Benign lesion							0	0
2171	1009822804	female	51	1					0				0	1	0	0	4	pggo	10*9		2019-12-10	2019-12-16		1			1	AIS	MIA							0	2	18			T1a（mi）N0M0 IA1
2172	1009687476	female	58	1					0				0	2	0	0					2019-11-27	2019-12-03	1						IAC		1	2				0	2										t2n2m0 IIIA
2174	1008488258	female	61	1					0				0	0	0	0	4	pggo	5*4		2019-11-22	2019-11-26		1					AIS							0	1			0
2177	1009713233	male	65				7		0				0	0	0	0	4	sn	60*36		2019-12-03	2019-12-12	1						Squamous cell carcinoma							0	2								T3N0M0 IIA
2180	1009938190	male	76	1						1			0	0	0	0	5	sn	20*16		2019-12-11	2019-12-16	1						IAC	2	1					0	0					t1bn0m0 IA2
2181	2501288619	male	61	1					0				2	0	0	1	1	sn	33*22		2019-12-17	2020-01-09	1						IAC	1	2					0	2							pt2an0m0 IB
																	4	sn	11
2183	1005143841	male	44	1					0				0	0	0	0	3	pggo	11*7		2019-11-20	2019-11-28		1			1	MIA	MIA							0	2	20			T1a（mi）N0M0 IA1
2190	1009772079	female	57	1					0				0	0	0	0					2019-11-27	2019-12-06	1						IAC		2	2		1		0	2										pt2n2m0r0 IIIA
2191	1009784870	male	51			3			0				1	1	0	0	5	mggo	25*27		2019-11-18	2019-11-26	1						IAC							0	2							pt2n0m0 IB
2192	1009593031	male	61	1					0				1	0	0	0	3	sn	45*27		2019-12-09	2019-12-19	1						Benign lesion							0	2							t2bn0m0 IB
2197	1009698435	male	58		2				0				1	0	0	0	3	sn	50*41		2019-11-26	2019-12-13	1						Squamous cell carcinoma							0	2								pt2bn0m0 IIA
2198	1009829511	male	41	1					0				0	0	0	0	1	not quite clear	not quite clear		2019-11-18	2019-11-25	1						IAC		1				cribriform	0	2					t1bn0m0 IA2
2201	1009754212	female	40	1					0				0	0	0	Chronic cough	4	pggo	9*8		2019-11-20	2019-11-28	1				0		MIA							0	2	3			T1a（mi）N0M0 IA1
																	4	ggo	6										Benign lesion
																	2	ggo	6
2204	2501749238	female	47	1					0				0	0	0	0	1	pggo	7		2019-12-02	2019-12-08	1				0		AIS							0	0			pTis
																	4	ggo	7						1				Benign lesion
2205	2002199516	female	51	1					0				0	1	0	0	5	not quite clear	not quite clear		2019-11-14	2019-11-20	1						IAC	2	1	1				0	2					T1BN0M0 ia2
2206	1004438435	female	62	1					0				0	2	0	0	4	MGGO	11*8		2019-11-19	2019-11-27		1					IAC							0	2					t1bn0m0 IA2
2207	1008923272	male	64	1						1			1	2	0	0	3	sn	28*21		2019-11-27	2019-12-04	1						IAC		0.3	0.2		0.5		0	2					pt1bn0m0r0 IA2
2210	1009092918	female	61		2				0				0	0	0	0	1	SN	63*41		2019-11-21	2019-12-02	1						IAC		1	1	2			0	2									pt4n0m0 IIB
2212	1009606601	male	54	1					0				0	0	0	0	3	sn	11*8		2019-12-02	2019-12-07			1				Benign lesion
2213	1009718873	male	55				7		0				1	0	0	0	5	sn	47*33		2019-12-09	2019-12-18	1						IMA							0	2								t2bn0m0 IIA
2215	1009627165	female	63				7		0				0	0	0	0	4	sn	17*11		2019-12-03	2019-12-09			1				Benign lesion							0	0
2216	2501293240	male	48		2	3			0				0	0	0	Chronic cough	1	pggo	7		2019-11-11	2019-11-17			1		1	AIS	AIS							0	0			pTis
2217	1009832577	male	52	1						1			2	0	0		5	sn	20*15		2019-12-04	2019-12-12				treatment			Squamous cell carcinoma							0	0						t1cn0m0 IA3
2218	1009875152	male	57	1					0				0	0	0		4	mggo	10*7		2019-11-28	2019-12-07		1					AIS							0	1			0
2219	1009687412	male	56	1					0				1	0	0	0	3	sn	19*17		2019-11-28	2019-12-18	1						IAC		1					0	2				t1n0m0 IA1
2220	1009707823	male	59	1					0				0	0	0	0	1	SN	28*14		2019-11-25	2019-12-09	1						Squamous cell carcinoma							0	2							pt2n0m0 IB
2221	1009816219	male	57		2					1			1	0	0	0	1	sn			2019-11-27	2019-12-05	1						Squamous cell carcinoma							0	2
2226	1009718872	female	55	1					0				0	0	0	0	3	sn	16*15		2019-12-05	2019-12-16			1				MIA							0	2				t1n0m0 IA1
																	1	sn	6*4
2229	2501517045	male	57	1						1			0	1	0	0	3	pggo	7		2019-12-04	2019-12-14			1				AIS							0	1			0
2230	1009771442	male	69		2					1			1	0	0	0	5	cavity	39*34		2019-11-20	2019-12-02	1						Squamous cell carcinoma							0	2									pt2n1m0r0 IIB
2232	1009718496	male	49	1						1			1	0	0	0	5	not quite clear	not quite clear		2019-11-27	2019-12-05	1						Benign lesion							0	2
2234	1009687393	male	57		2				0				1	0	0	0	3	SN	11		2019-11-21	2019-12-06	1						Squamous cell carcinoma							0	0										pt2an2m0r0 IIIA
																	3	SN	10*6
2238	1009708587	male	68		2				0				1	0	0	0	2	sn	41*28		2019-11-25	2019-12-03				sleeve lobectomy			small cell lung cancer							1	0
																	3	sn	15*6
2240	1008425366	female	72	1						1		3	0	0	0	0	1	pggo	27*11		2019-12-09	2019-12-26	1						MIA							0	2				T(mi)n0m0 IA1
2242	1009772477	male	49	1					0				1	0	0	0	3	pggo	8*8		2019-11-18	2019-11-26		1			1	adenocarcinoma	MIA							0	1	20			T1a（mi）N0M0 IA1
2245	1006419079	female	49						0				0	0	0	0	1	pggo	9		2019-12-05	2019-12-12	1				1	adenocarcinoma	IAC	part	Adenoid growth					0	2	29			pT1aN0M0
																	3	ggo	not quite clear						1			Benign lesion	AIS											Tis
2246	1008144176	female	48	1					0				0	0	0	0	4	pggo	13		2019-11-25	2019-12-04	1				1	MIA	MIA							0	2	29			T1a（mi）N0M0 IA1
2247	1009753496	female	64				7		0				0	0	0	0	1	pggo	16*9		2019-12-02	2019-12-09		1													2
2253	2501727736	female	55		1				0				0	2	4	0	1	pggo	16*11		2019-11-18	2019-11-22			1		1	MIA	MIA							0	1	7
2256	1010125213	male	72		2					1			0	0	0	0					2020-01-08	2020-01-17	1						Benign lesion							0	2
2259	1009759452		78	1						1			0	0	0	0	4	SN	32*20		2020-01-08	2020-01-19	1						IAC		1					0	2
																	1	mggo	26*18
																	3	ggo	10*9
2261	2002171398	male	51		2					1			1	0	0	0	5	sn	34*20		2020-01-06	2020-01-13	1						Benign lesion							0	0
2263	1010138941	female	50	1					0				0	0	0	0	4	sn	7		2020-01-06	2020-01-11		1					Benign lesion							0	0
2264	1010165023	male	37	1					0				1	0	0	0	3	mggo	10*13	not clear	2019-12-27	2020-01-04			1				Benign lesion							0	0
2265	1002278088	male	53					8	0				0	2	2	0	1	pggo	16*10		2020-01-06	2020-01-13		1			1	Benign lesion	Benign lesion							0	0
2268	1009956003
2269	1009700682	female	56	1						1			0	0	0	0	1	sn	36*32		2019-12-27	2020-01-03	1						IAC		1	2				1	2							t2an0m0 IB
2273	2002183037	male	72	1					0				1	2	0	1	4	SN	18*14		2020-01-07	2020-01-20	1						IAC		2	1	1			0	2							t2n0m0 IB
2274	1010058633	male	55	1					0				1	1	0	0	5	sn	23*37		2020-01-08	2020-01-17	1						IAC				1			0	2							t2n0m0 IB
																	2	sn	9*5
2275	1010185177	male	58		2	3			0				1	0	0	0	3	sn	84*71		2020-01-13	2020-01-24	1						neuroendocrine tumor							0	2
2277	1009691674	female	42	1					0				0	2	4	0	4	pggo	7*6		2020-01-03	2020-01-09			1		1	Benign lesion	MIA							0	1	3			T1a（mi）N0M0 IA1
2278	1009832750	male	68	1						1			1	0	0	0	3	mggo	17*15		2020-01-06	2020-03-23	1						IAC	1	1	2				0	2					t1bn0m0 IA2
																	1	ggo	8*10
2279	1009856884	female	67	1							2		0	0	0	0	3	sn	43*25		2020-01-10	2020-01-20	1						Benign lesion							0	2
																	3	sn	9*6
2280	1003034510	female	55					8	0				0	0	1	0	1	mggo	16*12	not clear	2020-01-02	2020-01-10			1				IAC								2					t1bn0m0 IA2
2282	1010187329	male	58	1					0				1	0	0	0	1	sn	17*13.5		2020-01-07	2020-01-16			1				Benign lesion
2283	1009026703	female	52	1					0				0	0	0	0	1	sn	21*17		2020-01-02	2020-01-13			1				Benign lesion							0	0
2284	1009766495	female	56	1					0				1	2	0	0	1	MGGO		23*22	2020-01-07	2020-01-13	1						IAC			1	2			1	2							t2n0m0 IB
2285	1003580978	female	48	1					0				0	0	0	0	5	cavity	25*23		2020-01-08	2020-01-15			1				neuroendocrine tumor							0	2							t2n0m0 IB
2289	1010096579	female	36	1					0				0	0	0	0	3	mggo	12*9	not clear	2020-01-06	2020-01-14	1						IAC		1					0	1				pt1an0m0r0 IA1
2291	1009739488	female	53	1					0				0	0	0	0	5	mggo	not quite clear	10	2019-12-25	2020-01-02	1						MIA								2				pt1a(mi)n0m0 IA1
2292	1009856473	male	47	1					0				2	0	0	0	4	sn	14*9		2019-12-30	2020-01-11			1						1			1		0	2							pt2n0m0r0 IB
2294	1010137733	male	62			3			0				1	0	0	0					2020-01-06	2020-01-17	1						iac		1			2		0	2							t2n0m0 IB
2295	2002188213	male	67	1						1			1	0	0	0	4	sn	67*57		2020-01-06	2020-01-14	1						Other malignant tumors							0	2
																	1	sn	10
2296	1008696707	male	50				7		0				0	0	0	0	5	sn	24		2020-01-06	2020-01-16		1					Other malignant tumors							0	0
2302	1010104091	male	55	1							2		1	0	0	0	2	sn	7		2019-12-27	2020-01-02	1						Benign lesion							0	0
2309	1010179458	female	65					8		1		3				1	3	SN	25*22		2019-12-31	2020-01-09	1						Other malignant tumors							0	2										pt2n2m0r0 IIIA
2311	1005103723	male	34			3			0				1	0	0	1	1	mggo	34*18	not clear	2020-01-03	2020-01-09	1						Benign lesion							0	0
2312	1009779225	female	65					8			2		0	0	0	0	1	pggo	24*22		2019-12-31	2020-01-15	1						IAC							0	1						pt1cn0m0r0 IA3
2314	1010166133	female	39	1					0				0	0	0	0	1	pggo	9		2019-12-25	2019-12-31	1				1	AIS	AIS							0	1	6		pTis
2316	1009759423	male	53		2				0				0	0	0	0	4	sn	48*35		2019-12-30	2020-01-06	1						IAC							1	2									pt2n1m0 IIB
2318	1010177518	male	59	1					0				1	0	0	0					2019-12-25	2020-01-03	1						iac					1		0	2							pt2n0m0r0 IB
2323	1009602340	male	62		2	3			0				1	1	0	0	1	pggo	18*11		2019-12-30	2020-01-07		1					AIS		1					0	1			0
																	3	ggo	13*8
2324	2001736581	male	65	1						1	2		1	0	0	0	5	sn	14*10		2020-01-06	2020-01-13	1						IAC		1	2				0	2						pt1cn0m0r0 IA3
2326		male	56				7		0				1	0	0	0	1	sn	18*10		2019-12-25	2020-01-09		1					IAC		1	2			mucinous adenocarcinoma	0	2					pt1bn0m0r0 IA2
2327		female	70	1						1	2	3	0	0	0	0													IAC							0	0
2328		female	41	1	2	3			0				0	0	0	0	1	mggo	11*10		2019-12-27	2020-01-02		1					AIS							0	1			0
2329		female	60			3			0				0	0	0	0					2020-01-03	2020-01-10		1					AIS							0	2			0
2330		male	69			3	7			1			0	0	0	0	5	sn	21*13		2019-12-27	2020-01-01	1						IAC	1	1					0	2						t1cn0m0 IA3
2331		male	71				7			1			1	0	0	0					2019-12-24	2019-12-31			1				Benign lesion							0	0
2332		male	63				4		0				1	0	0	0	4	sn	27*17		2019-12-31	2020-01-16				sleeve lobectomy			Squamous cell carcinoma							0	0											pt2n2m0r1 IIIB
2333		female	58		2		7						0	0	0	1	1	sn	126*102		2020-01-08	2020-01-21	1						Other malignant tumors							1	2
2334		male	63		2	3			0				1	12	0	0	5	sn	33*32		2020-01-03	2020-01-11	1						Squamous cell carcinoma							0	2							pt2an0m0r0 IB
																	4	sn	33*12
2335		male	44		2				0				0	0	0	0					2019-12-25	2020-01-18	1						IAC								2					t1bn0m0 IA2
2336		female	50	1					0				0	2	0	0	4	mggo	20*11		2020-01-06	2020-01-15			1				IAC	1	2					0	2				t1n0m0 IA1
2337		female	58	1						1	2		0	0	0	0	2	cavity	20*19		2019-12-31	2020-01-08	1						MIA			1				0	2				t1n0m0 IA1
2338		male	53		2					1			1	0	0	0	4	sn	25*24		2020-01-08	2020-01-17	1						IAC		1			1		0	2											pt2n2m0r0 IIIB
2339		male	53		2				0				2	0	0	0	3	sn	18*13		2020-01-14	2020-01-21		1					Benign lesion							0	0
2340		male	56	1						1			1	2	0	0	5	sn	10		2020-01-17	2020-01-28			1				Benign lesion							0	0
2341		male	56	1	2				0				0	0	0	0	1	MGGO	22*11*9		2020-01-03	2020-01-11			1				IAC							0	2						pt1cn0m0r0 IA3
2342		male	50	1					0				0	0	0	0	5	pggo	8		2020-01-03	2020-01-08		1					AAH							0	1			0
2343		female	55			3	4		0				0	0	0	0	1	sn	10*9		2019-12-26	2020-01-03		1					Benign lesion							0	0
2344		female	71	1					0				1	0	0	0					2020-01-03	2020-01-10	1						IAC		1	1				0	0						t1cn0m0 IA3
2345		female	66		2				0				0	0	1	0					2019-12-30	2020-01-08	1						MIA							0	1				tmin0m0 IA1
2346		female	61					8	0				0	0	0	0	1	sn	46*35		2020-01-02	2020-01-10	1						IAC							0	2								t2bn0m0 IIA
2347		male	58					8		1			1	1	0	0					2019-12-23	2019-12-31	1						IMA							0	2					pt1bn0m0 IA2
2348		male	56					8	0				1	2	0	0	4	sn	30*17		2020-01-07	2020-01-15	1						IAC		0.9	0.1				0	2						t1cn0m0 IA3
2349		female	52		2				0				0	0	ovarian cyst	0					2020-01-02	2020-01-10	1						IAC		1					1	2				pt1an0m0r0 IA1
2350		female	61		2				0				0	0	0	0	2	sn	18*15		2020-01-08	2020-01-13			1				Benign lesion							0	0
2351		male	42			3			0				0	1	0	0	1	sn	28*21		2020-01-02	2020-01-08			1				IAC			1	1			1	0
2352		male	44				7		0				0	0	0	0	5	sn	16*16		2019-12-30	2020-01-14			1				Benign lesion							0	0
2353		male	55	1						1			0	0	0	0	1	sn	28*23		2020-01-08	2020-01-14	1						IAC							0	2						pt1cn0m0r0 IA3
2354		male	65	1					0				1	2	0	1	4	sn	11*7		2020-01-08	2020-01-21			1				Benign lesion							0	0
2355		female	68	1					0				0	0	0	0	1	SN	19*18		2020-01-10	2020-01-19	1						iac		1	2	2			1	2										t2n2m0 IIIA
2356		female	67	1					0				0	0	0	0	1	mggo	16*13		2020-01-14	2020-01-22	1						IAC		1					0	2					pt1bn0m0r0 IA2
2357		female	45	1					0				0	0	0	0	5	pggo	8*6		2020-01-02	2020-01-09				ENB-MWA			MIA							0	2				t1an0m0 IA1
																	3	ggo	6*5
2358		male	51		2					1			1	0	0	0	4	sn	17*15		2020-01-07	2020/16			1				Benign lesion							0	0
2359		female	55		2				0				0	0	0	0	2	pggo	19*15		2020-01-16	2020-01-23	1						IAC	1	2	2				1	2										pt4n0m0r0 IIIA
																	1	ggo	11*5
2360		female	71	1							2		0	0	0	0	1	sn	10*7		2019-12-31	2020-01-07		1					Benign lesion							0	0
2361		male	66					8	0				0	0	0	0					2020-01-06	2020-01-17	1						Squamous cell carcinoma							0	2							pt2n0m0r0 IB
2362		female	63	1						1			0	0	0	0	1	mggo	11*9		2020-01-19	2020-02-10			1				IAC		1					0	0					pt1bn0m0 IA2
																	4	ggo	12*6
2363		male	61	1					0				1	0	0	0	4	mggo	6		2020-01-10	2020-01-17		1					MIA							0	1				PT1AN0M0R0 ia1
2364		female	67		2				0				0	0	0	0	4	SN	39*35		2019-12-26	2020-01-04	1						Squamous cell carcinoma		0.7				Squamous cell carcinoma 30%	0	2									pt2bpn1am0g2 IIB
2365		female	56		2					1	2		0	0	0	1					2019-12-24	2020-01-03	1						IAC		1	2				1	2							pt2n0m0 IB
2366		male	49	1					0				0	0	0	0	1	MGGO	7		2020-01-06	2020-01-11		1					IAC	2	1					0	1				pt1an0m0r0 IA1
2367		male	51		2					1			2	0	0	0	5	sn	46*36		2020-01-09	2020-01-19	1						IAC	2	1			2		1	2										t2bn2m0 IIIA
2368		male	62	1	2	3				1			1	0	0	0					2020-01-06	2020-01-15	1						Squamous cell carcinoma							0	2											pt4n2m0r0 IIIB
2369		female	31	1					0				0	0	0	0	2	sn	20*14		2019-12-23	2019-12-30	1						Benign lesion							0	0
																	1	sn	8*6
2370		male	64	1						1			1	0	0	0	1	mggo	25*17		2020-01-06	2020-01-13	1						MIA							0	2				t1n0m0 IA1
2371		male	52	1					0				0	0	0	0					2020-01-09	2020-01-21	1						Squamous cell carcinoma							0	2										t4n0m0 IIIA
2372		male	23		2				0				0	0	0	0					2019-12-25	2019-12-31			1				AIS							0	1			0
2373		male	67	1					0				0	0	0	0	3	pggo	9		2020-01-07	2020-01-20		1					iac	2	1					0	2				t1an0m0 IA1
2374		female	49	1					0				0	0	0	0	1	SN	10		2019-12-23	2019-12-30	1						IAC	2	1	1				0	2					pt1bbn0m0 IA2
2375		female	28	1					0				0	0	0	0	4	pggo	9		2020-01-08	2020-01-13		1					Benign lesion							0	0
2376		female	42	1					0				0	1	0	0	1	pggo	7*6		2020-01-09	2020-01-15			1				AIS							0	0			0
2377		male	71	1					0				1	12	0	0	3	SN	21*14		2020-01-06	2020-01-14			1				IAC		1					0	1					t1bn0m0 IA2
2378		female	51			3			0				0	0	0	0	4	pggo	14*9		2020-01-07	2020-01-13			1				IAC	1	2					0	2					t1bn0m0 IA2
2379		female	29		2				0				0	0	0	0	1	sn	34*32		2020-01-06	2020-01-11	1						Benign lesion							0	0
2380		male	40		2				0				0	0	0	1	3	sn	6		2020-01-07	2020-01-13			1				Benign lesion							0	0
2381		female	28	1	2				0				0	0	0	1	2	SN	27		2019-12-24	2019-12-31	1						IAC		1	1		2		0	2						pt1cn0m0 IA3
2382		female	66	1					0				0	0	0	0	1	SN	20*16		2020-01-06	2020-01-15	1						IAC		1			2		0	2							pt2an0m0 IB
2383		male	49			3			0				0	2	0	0	4	mggo	20*5		2019-12-31	2020-01-08			1				IAC	1	2					0	2					t1bn0m0 IA2
2384		male	59	1	2				0				1	0	0	0	1	pggo	10		2020-01-03	2020-01-09		1					AIS							0	1			0
2385		female	50		2				0				0	1	0	0	2	SN			2020-01-08	2020-01-20	1						IAC					1		1	2										t2n2m0 IIIA
2386		male	47		2					1			2	0	0	0	1	sn	43*31		2020-01-03	2020-01-20				sleeve lobectomy			IAC					1		0	2											t4n2m0 IIIB
2387		male	81				7		0				1	0	0	0	3	sn	50*45		2020-01-07	2020-01-15	1						Squamous cell carcinoma							0	2										t2n2m0 IIIA
2388		male	52	1					0				1	0	0	0	1	SN	16		2019-12-25	2020-01-01	1						Squamous cell carcinoma							0	2						pt1cn0m0 IA3
2389
[truncated: 14 more columns]

## Sheet: 2020Dec-2021Apr
number	Basic preoperative information																Lesion information				Surgical related information						pathology													prognosis
	admission number	gender	age	Reason for seeking medical advice (1=, 2=3=4=dyspnea 5=dysphagia 6=Hoarse voice 7=others 8=accidental discovery (COVID-19) and other symptoms)					Combined basic diseases (0=none, 1=high, 2=diabetes, 3=coronary heart disease, 4=COPD)				Whether to smoke (0=never smoke, 1=previously smoked, currently quit smoking, 2=still smoking)	Family history of tumors (0=none, 1=family history of lung cancer, 2=others)	Previous tumor history (0=none, 1=lung cancer, 2=other)	Chronic lung disease (0=none, others)					Date of Operation	Discharge date	Detailed surgical procedures				Postoperative final pathology (AAH, atypical hyperplasia; AIS, adenocarcinoma in situ; MIA, minimally invasive adenocarcinoma; IAC, invasive adenocarcinoma; IMA, invasive mucinous adenocarcinoma; benign lesions; unknown; squamous cell carcinoma; adenosquamous carcinoma; large cell carcinoma; Neuroendocrine tumor; other malignant tumors)													perioperative complications						long-term prognosis		Follow up results
				physical examination	Cough, expectoration	Chest pain and tightness	Other Symptoms	stumble on	none	hypertension	diabetes	coronary heart disease																0	IA1	IA2	IA3	IB	IIA	IIB	IIIA	IIIB	IIIC	IVA	IVB
																	Location of the lesion (1=upper right, 2=middle right, 3=lower right, 4=upper left, 5=lower left)	Type of lesion (1=pGGO, 2=mGGO, 3=SN) Remarks: pGGO: pure ground glass nodule, mGGO: mixed ground glass nodule, SN: solid nodule)	Lesion size (maximum diameter reported by imaging)	Maximum diameter of the solid part			Lobar lung	Pulmonary segment	Wedge resection	other														pneumothorax	chylothorax	pulmonary infection	hemoptysis	Pleural effusion requiring catheterization	pulmonary embolism	chronic pain	chronic cough	Outcome (0=survival, 1=death, 2=loss of follow-up)	Recurrence and metastasis (0=none, 1=yes)
1	1010383408	male	48					7	0				0	2	0	0	5	sn	17*11		2021-01-04	2021-01-10		1			Benign lesion													0	0	0	0	0	0
3	1010523403	female	57			3				1			0	0	0	0	3	SN	14*7		2021-01-04	2021-01-14	1				IAC							pt1bn1m0r0 IIB						0	0	0	0	0	0
4	1010419834	male	55	1					0				1	0	0	0	1	mggo	12*10	7	2021-01-04	2021-01-11		1			AIS	Tis												0	0	0	0	0	0
5	1009035635	male	68	1						1			1	2	0	0	1	sn	28*21		2021-01-04	2021-01-14	1				Benign lesion													0	0	0	0	0	0
6	1010403092	female	54			3				1			0	1	0	0	4	ggo	6		2021-01-04	2021-01-13			1		AAH													0	0	0	0	0	0
7	1010475165	male	58				4		0				1	0	0	0	4	sn	20		2021-01-04	2021-02-02	1				Squamous cell carcinoma				pt1cn0m0r0 IA3									0	0	0	0	0	0
8	1010403673	male	57				7		0				1	0	0	0	4	sn	20*14		2021-01-04	2021-01-14	1				IAC				pt1cn0m0 IA3									0	0	0	0	0	0
9	60010292172	female	47	1					0				0	3	0	0	4	mggo	14*13	6	2021-01-04	2021-01-13	1				MIA		T1a（mi）N0M0											0	0	0	0	0	0
10	60010292770	male	68				7		0				1	0	0	0					2021-02-03	2021-02-11				Removal of encapsulated effusion in the right chest	Benign lesion													0	0	0	0	0	0
12	1009778488	male	67	1						1			0	0	0	0	4	sn	13*12		2021-01-05	2021-01-15			1		Benign lesion													0	0	0	0	0	0
13	60010276117	male	65		2					1	2	3	1	1	0	0	3	sn	21*17		2021-01-05	2021-02-09	1				Squamous cell carcinoma													0	0	0	0	0	0
14	1005850404	male	54	1					0				1	0	0	0	1	sn	21*27		2021-01-05	2021-01-13	1				IAC							pt1cn1m0r0 IIB						0	0	0	0	0	0
15	1009962882	male	57	1					0				1	0	0	0	2	mggo	17*16	6.7	2021-01-05	2021-01-12	1				IAC			pt1bn0m0r0 IA2										0	0	0	0	0	0
16	1009095664	female	55	1					0				0	2	0	0	5	sn	14*11		2021-01-05	2021-01-15		1			Benign lesion													0	0	0	0	0	0
17	1010456085	male	45	1					0				1	0	0	0	5	sn	24*20		2021-01-05	2021-01-15			1		Benign lesion													0	0	0	0	0	0
18	60010216384	male	41	1					0				2	0	0	0	4	ggo	8*6		2021-01-05	2021-01-13			1		MIA		T1a（mi）N0M0											0	0	0	0	0	0
19	60010300084	female	42	1					0				0	0	4	0	5	ggo	11		2021-01-05	2021-01-12	1				MIA		T1a（mi）N0M0											0	0	0	0	0	0
20	1010513187	male	58	1						1			0	0	0	0					2021-01-05	2021-01-13	1				MIA		t1an0m0 IA1											0	0	0	0	0	0
21	1009963377	male	58	1					0				0	0	0	0	3	ggo	10*7		2021-01-05	2021-01-13		1			MIA		T1AN0M0 ia1											0	0	0	0	0	0
22	60010287007	male	62		2					1			1	0	0	0	5	sn	65*60		2021-01-05	2021-01-17	1				Squamous cell carcinoma													0	0	0	0	0	0
																	4	sn	9
23	1010508080	male	76	1						1	2		0	0	0	0					2021-01-06	2021-01-21	1				IAC		pt1an0m0r0 IA1											0	0	0	0	0	0
24	1007319437	female	62	1					0				0	0	0	0					2021-01-06	2021-01-14		1			IAC			pt1bn0m0r0 IA2										0	0	0	0	0	0
25	1004646897	female	50	1					0				0	0	0	0	1	mggo	12*10	3	2021-01-06	2021-01-14		1			MIA		T1a（mi）N0M0											0	0	0	0	0	0
26	60010305608	male	47		2				0				0	0	0	0	5	Unchecked	Unchecked		2021-01-06	2021-01-24	1				IAC							pt2n1m0r0 IIB						1	0	0	0	1	0
27	60010296585	male	67					8		1	2	3	2	2	0	1	5	sn	9*8		2021-01-06	2021-01-23	1				IAC			pt1bn0m0r0 IA2										0	0	0	0	0	0
29	1010377353	male	65		2				0				1	0	0	0	3	sn	40*28		2021-01-06	2021-01-17	1				Squamous cell carcinoma													0	0	0	0	0	0
																	3	sn	16*2
30	1009918653	female	64	1						1			0	0	0	0	1	sn	20*18		2021-01-06	2021-01-16	1				IAC													0	0	0	0	0	0
																							1	1																0	0	0	0	0	0
32	1010511584	male	65	1	2					1	2		2	0	0	0	4	sn	12.3*7.36		2021-01-06	2021-01-17				sleeve lobectomy	Squamous cell carcinoma							PT2AN1M0 IIB						0	0	0	0	0	0
33	60010271213	male	53	1					0				0	0	0	0	1	ggo	7		2021-01-06	2021-01-15			1		AIS	tis	T1a（mi）N0M0											0	0	0	0	0	0
																	3	ggo	8		2021-01-06	2021-01-15		1			AIS	Tis												0	0	0	0	0	0
																	1	ggo	11		2021-01-06	2021-01-15				ENB-MWA, electromagnetic navigation bronchoscope guided microwave ablation	Benign lesion													0	0	0	0	0	0
34	1010468194	female	67			3				1			0	0	0	0	1	sn	25*20		2021-01-06	2021-01-17	1	1			IAC								PT2N2M0 IIIA					0	0	0	0	0	0
35	1010513155	male	54	1					0				2	0	0	0	4	sn	20		2021-01-06	2021-01-15		1			Squamous cell carcinoma					pt2n0m0r0 IB								0	0	0	0	0	0
36	1009880788	female	49	1					0				0	0	4	0	2	ggo	8*4		2021-01-06	2021-01-14			1		MIA		T1a（mi）N0M0											0	0	0	0	0	0
37	1003155900	male	74	1							2		1	0	0	0	1	SN	14*13		2021-01-07	2021-01-13		1			adenocarcinoma			pt1bn0m0r0 IA2										0	0	0	0	0	0
39	60010288896	male	73		2				0				2	0	0	0	5	sn	27*27		2021-01-07	2021-01-20		1			Squamous cell carcinoma				pt1cn0m0r0 IA3									0	0	0	0	0	0
																	2	sn	7*5
40	1010418943	male	63			3				1			1	1	0	0					2021-01-07	2021-01-18		1			IAC								PT2N2M0 IIIA					0	0	0	0	0	0
41	1008910719	female	57	1					0				0	0	0	0					2021-01-07	2021-01-15		1			IAC			pt1bn0m0 IA2										0	0	0	0	0	0
42	1009948444	male	41	1						1			2	1	0	0	4	ggo	11*8		2021-01-07	2021-01-16		1			MIA		pT1a（mi）N0M0R0											0	0	0	0	0	0
43	1010379525	female	49	1					0				0	1	4	0	3	mggo	7	5	2021-01-07	2021-01-14		1			AIS	pTis												0	0	0	0	0	0
44	1010452771	male	49	1							2		2	0	0	0	2	sn	19*15		2021-01-07	2021-01-14		1			Benign lesion													0	0	0	0	0	0
																	5	ggo	11*8		2021-01-07	2021-01-15		1			MIA		PT1AN0M0 ia1											0	0	0	0	0	0
46	1010474124	female	51					9	0				0	1、3	3	0	4	ggo	7		2021-01-07	2021-01-13		1			AIS	Tis												1	0	1	0	0	0
47	1002494391	female	45														1	mggo	6	2			1	1																0	0	0	0	0	0
48	60010119607	female	48	1					0				0	0	0	0	3	mggo	9	5	2021-01-07	2021-01-13		1			MIA		pT1a（mi）N0M0R0											0	0	0	0	0	0
49	1010469017	female	57		2					1			0	0	0	0	1	SN	8*8		2021-01-07	2021-01-13		1			IAC		t1an0m0 LNR(0/10)IA1											0	0	0	0	0	0
																	5	GGO	5*4
50	60010246171	female	52	1						1	2		0	0	0	0	4	ggo	10		2021-01-08	2021-01-18		1			IAC		pT1aN0M0											0	0	0	0	0	0
																	1	sn	36*20	21			1	1																0	0	0	0	0	0
																	1	ggo	8																					0	0	0	0	0	0
																	4	sn	6	3																				0	0	0	0	0	0
52	1008596542	male	63	1						1			0	2	0	0					2021-01-08	2021-01-18		1			Benign lesion													0	0	0	0	0	0
53	2501914174	male	57					8		1			1	0	0	1	1	mggo	23*21	10*13	2021-01-08	2021-01-16		1			IAC				pt1cn0m0r0 IA3									0	0	0	0	0	0
54	1010418657	female	35	1					0				0	0	0	0	5	ggo	6*5		2021-01-08	2021-01-14		1			MIA		pT1a（mi）N0M0R0											0	0	0	0	0	0
55	60010300540	male	50				7		0				1	0	0	0	4	sn	9*8		2021-01-08	2021-01-18		1			adenocarcinoma								pt1n2m0r0 IIIA					0	0	0	0	0	0
																	3	ggo	12																					0	0	0	0	0	0
56	1008430058	female	48	1					0				0	1	4	0	2	ggo	18*12		2021-01-08	2021-01-14			1		MIA		pT1a（mi）N0M0R0											0	0	0	0	0	0
																	3	ggo	8*7						1		MIA		pT1a（mi）N0M0R0											0	0	0	0	0	0
																	4	ggo	13*12																					0	0	0	0	0	0
57	60010272802	male	51		2				0				2	0	0	0	5	ggo	15*8		2021-01-08	2021-01-14			1		IAC			pT1bN0M0										0	0	0	0	0	0
																	5	ggo	8						1		AIS	pTis												0	0	0	0	0	0
58	1004237776	male	78		2					1			0	0	0	0	1	sn	10*8		2021-01-11	2021-01-18		1			Benign lesion													0	0	0	0	0	0
59	1010438791	male	60		2				0				1	1	0	0	2	sn	6		2021-01-11	2021-01-31		1			Squamous cell carcinoma													0	0	0	0	0	0
60	60010289039	male	70			3				1			2	2	0	1	5	sn	30*23		2021-01-11	2021-01-19		1			Squamous cell carcinoma													0	0	0	0	0	0
61	60010308883	male	31		2		7		0				0	0	0	0	4	mggo	20*19	9	2021-01-11	2021-01-18	1				IAC		T1aN0M0		pT1cN0M0									0	0	0	0	0	0
																	5	ggo	9*7																					0	0	0	0	0	0
62	2501940505	male	70		2					1			1	0	0	0	1	SN	15*12		2021-01-11	2021-01-15		1			iac				pt1cn0m0r0 IA3									0	0	0	0	0	0
63	60010308143	female	57		2				0				0	0	0	0	5	sn	37*22		2021-01-11	2021-01-25		1			IAC								PT2N2M0R0 IIIA					0	0	0	0	0	0
64	1010365951	male	60	1	2					1			1	0	0	0	2	SN	23*22		2021-01-11	2021-01-21		1			IAC											PT1CN2M0 IV		0	0	0	0	0	0
																	1	SN	9*8
																	5	mggo	11*9	11*6
																	1	mggo	6*5
65	60010293239	male	57	1						1			0	0	0	0	3	SN	26*21		2021-01-11	2021-01-22		1			IAC							pt1cn1m0 IIB						0	0	0	0	0	0
66	1010082659	male	47	1					0				0	1	0	0	2	ggo	7		2021-01-11	2021-01-18	1				AIS	Tis												0	0	0	0	0	0
																	5	sn	13*12				1	1																0	0	0	0	0	0
68	60010174763	female	55					8	0				0	0	0	0	1	ggo	8		2021-01-11	2021-01-16		1			MIA		pT1a（mi）N0M0R0											0	0	0	0	0	0
69	1007294062	female	57	1					0				0	2	0	0	1	sn	22*30		2021-01-11	2021-01-17	1				IAC					T2aN0M0 IB								0	0	0	0	0	0
70	1005678499	female	58		2				0				0	0	2	0	5	sn	8*7		2021-01-11	2021-01-15		1			Benign lesion													0	0	0	0	0	0
71	1010504717	female	62				4		0				0	0	0	0	1	sn	8*7		2021-01-11	2021-01-15	1				IAC													0	0	0	0	0	0
72	9010102473	female	73		2				0				0	0	0	0	4	sn			2021-01-12	20201/1/26	1				IAC													0	0	0	0	0	0
73	1001293711	female	48	1					0				0	0	0	0	4	mggo	12	9	2021-01-12	2021-01-21		1			IAC		pT1aN0M0R0											0	0	0	0	0	0
74	1010499738	male	69		2				0				1	0	0	0					2021-01-12	2021-01-26				sleeve lobectomy	Squamous cell carcinoma							pt2an1m0r0 IIB						0	0	0	0	0	0
																							1	1																0	0	0	0	0	0
77	1010253472	female	54	1					0				0	0	0	0	2	mggo	13*7	5	2021-01-12	2021-01-20	1				adenocarcinoma		pT1aN0M0R0	pT1bN0M0										0	0	0	0	0	0
78	2001799299	male	34	1					0				1	0	0	0	4	sn	6*5		2021-01-12	2021-01-20	1				adenocarcinoma		pt1an0m0r0 IA1											0	0	0	0	0	0
79	2001579951	female	72	1							2		0	0	0	0	1	mggo	33*22	20.6*16.8	2021-01-12	2021-01-19	1				IAC					pt2an0m0r0 IB								0	0	0	0	0	0
80	1010226568	male	57	1					0				0	0	0	0	4	sn	3*5		2021-01-12	2021-01-27	1				Benign lesion													0	0	0	0	0	0
81	60010306823	male	70		2					1			1	0	0	0	3	SN	23		2021-01-12	2021-01-23		1			adenocarcinoma											pt2nxm1ar0 IVA		0	0	0	0	0	0
82	60010307645	female	40	1					0				0	0	0	0	2	sn	28*21		2021-01-13	2021-01-21		1			IAC									PT2AN1M0R0 iib				0	0	0	0	0	0
83	2501958799	female	57		2		7		0				0	0	0	0	1	sn	85*52		2021-01-13	2021-01-27	1				Benign lesion													0	0	0	0	0	0
84	60010209046	female	66					8		1			0	0	0	1	3	sn	11*10		2021-01-13	2021-01-28	1				IAC		PT1AN0M0R0 IA1											0	0	0	0	0	0
85	1010261689	male	73	1					0				1	0	0	0	1	sn	27*23		2021-01-13	2021-01-26	1				IAC							pt1cn1m0r0 IIB						0	0	0	0	0	0
86	1008575066	male	45	1					0				1	0	4	0	4	ggo	13*10		2021-01-13	2021-01-22		1			IAC			pT1bN0M0R0										0	0	0	0	0	0
87	60010311005	male	45	1					0				2	0	0	0	4	mggo	15*10		2021-01-13	2021-01-20		1			IAC			pT1bN0M0R0										1	0	0	0	1	0
88	1009874046	female	63	1					0				0	2	0	0	4	ggo	11		2021-01-13	2021-01-21	1				AIS													0	0	0	0	0	0
89	1010448856	male	59		2					1	2		2	0	0	0	3	sn	15*12		2021-01-13	2021-01-25	1				Benign lesion													0	0	0	0	0	0
90	2002337953	male	62		2					1			0	0	0	0					2021-01-13	2021-01-20			1		Benign lesion													0	0	0	0	0	0
91	60010297313	female	64	1					0				0	0	0	0	1	mggo	10*6	7.3*5.8	2021-01-13	2021-01-13	1				IAC													0	0	0	0	0	0
92	1007293278	female	62	1					0				0	0	0	0	1	pggo	22*11		2021-01-13	2021-01-22	1				IAC			pt1bn0m0 IA2										0	0	0	0	0	0
93	2501564679		64																				1	1																0	0	0	0	0	0
94	60010311352		58																				1	1																0	0	0	0	0	0
95	1007336476		73																				1	1																0	0	0	0	0	0
96	1010502947		61																				1	1																0	0	0	0	0	0
97	60010308533		36														3	sn	9				1	1																0	0	0	0	0	0
																	2	sn	6																					0	0	0	0	0	0
99	1010488919	female	51	1					0				0	0	0	0	4	ggo	15		2021-01-14	2021-01-22		1			AIS	Tis		pT1bN0M0R0										0	0	0	0	0	0
100	1010469319	female	35					8	0				0	0	0	0	1	mggo	19*15	4	2021-01-14	2021-01-22	1				IAC		T1aN0M0R0	pT1bN0M0R0										0	0	0	0	0	0
101	1007182784	female	60	1					0				0	0	0	0					2021-01-14	2021-01-23				sleeve lobectomy	IAC								PT2N2M0 IIIA					0	0	0	0	1	0
102	9010111205	male	71	1					0				2	0	0	0	5	SN	10*9		2021-01-14	2021-01-24	1				adenocarcinoma		pt1an0m0r0 IA1											0	0	0	0	0	0
103	1007294259	female	53	1							2		0	0	0	0	4	ggo	7		2021-01-14	2021-01-21		1			AAH													0	0	0	0	0	0
104	1010050816	male	76				7			1			0	0	2	0	4	sn	19*10		2021-01-14	2021-01-28	1				IAC			PT1BN0M0R0 IA2										0	0	0	0	0	0
105	60010280097	female	57					8	0				0	0	0	0	4	ggo	8		2021-01-14	2021-01-20		1			MIA		T1Amin0m0r0 IA1											0	0	0	0	0	0
106	1010336842	female	74	1						1			0	0	0	0	4	GGO	32*31		2021-01-14	2021-01-22	1				IAC				PT1CN0M0R0 IA3									0	0	0	0	0	0
107	1010372398	female	56						0				0	0	2	0	3	mggo	10	7.6*5.3	2021-01-14	2021-01-21	1				IAC			T1BN0M0 IA2										0	0	0	0	1	0
108	2002430991	male	72		2		7		0				1	0	0	1	3	ggo	15		2021-01-14	2021-01-21	1				Benign lesion													0	0	0	0	1	0
109	60010311940	female	52	1					0				0	0	4	0	1	ggo-wct	25*15		2021-01-14	2021-01-21	1				IAC				pT1cN0M0R0			pT3 Satell N0M0						0	0	0	0	0	0
																	1	ggo-wct	15*13				1				IAC			pT1bN0M0R0										0	0	0	0	0	0
110	60010047743	female	33	1					0				0	0	0	0	4	ggo	10		2021-01-14	2021-01-19	1				IAC		T1aN0M0R0	pT1bN0M0R0										1	0	0	0	0	0
111	2002473474	male	61					8			2		1	0	0	0	1	sn	16*15		2021-01-14	2021-01-20	1				Benign lesion													0	0	0	0	0	0
112	1009571820	female	55					8	0				0	4	0	0	1	ggo	10		2021-01-14	2021-01-21		1			AIS	Tis	pT1aN0M0R0											0	0	0	0	0	0
																	3	ggo	6																					0	0	0	0	0	0
113	1010468230	male	64		2					1			2	0	0	0	4	mggo	13*12	6*5	2021-01-15	2021-01-30	1				MIA		T1A(MI)N0M0R0 IA1											0	0	0	0	0	0
114	1010465162		74																				1	1																0	0	0	0	0	0
115	1010469392	female	48	1					0				0	0	0	0	3	mggo	15*13	10	2021-01-15	2021-01-23	1				adenocarcinoma					pT2Visc PI N0M0R0								0	0	0	0	0	0
116	1009928818	female	68					8		1	2		0	2	0	0	1	ggo	10*7		2021-01-15	2021-01-26	1				IAC			PT1BN0M0R0 IA2										0	0	0	0	0	0
																	1	mggo	14*11	13.5*9
117	2501889318	male	52		2				0				2	0	0	0	1	mggo	12	5	2021-01-15	2021-01-24		1			AAH													0	0	0	0	0	0
																	1										AIS													0	0	0	0	0	0
118	60010309216	male	57		2	3			0				1	0	0	0	5	SN	37*29		2021-01-15	2021-01-23	1				Squamous cell carcinoma								pt2n2m0r0 IIIA					0	0	0	0	1	0
119	1010422595	male	23	1					0				0	0	0	0	1	sn	44*25		2021-01-15	2021-01-23				sleeve lobectomy	aah						pt2bn0m0r0 IIA							0	0	0	0	1	0
120	1007182730	female	30	1					0				0	0	4	pulmonary tuberculosis	1	mggo	14*9	4	2021-01-15	2021-01-21	1				Benign lesion													0	0	0	0	0	0
121	9010107181	female	53	1					0				0	0	4	pulmonary tuberculosis	1	mggo	13	5	2021-01-15	2021-01-20	1				IAC		T1aN0M0R0	pT1bN0M0R0										0	0	0	0	0	0
122	1010366222	male	64	1						1	2		1	1	0	0	1	sn	20*16		2021-01-15	2021-02-01	1				IAC					PT2N0M0 IB								0	0	0	0	0	0
123	1010504335	male	63			3			0				2	0	0	0	4	sn	34*30		2021-01-18	2021-02-01	1				adenocarcinoma						pt2n0m0 IIA							0	0	0	0	0	0
124	1010477353	male	44	1						1			0	0	0	0	5	sn	18*17		2021-01-18	2021-01-24		1			Benign lesion													0	0	0	0	0	0
125	1009898635	male	62	1					0				0	0	0	0	5	pggo	10*8		2021-11-16	2021-01-23	1				AIS	TIS												0	0	0	0	0	0
126	1006830217	male	62	1					0				1	0	0	0					2021-01-18	2021-01-22				Wedge resection	Benign lesion													0	0	0	0	1	0
127	1010417318	female	38	1					0				0	0	0	0	4	GGO	4		2021-01-18	2021-01-24		1			mucinous carcinoma		t1an0m0 IA1											0	0	0	0	0	0
128	2501943221	female	70	1					0				0	1	0	0					2021-01-18	2021-02-09	1				lymphoma													0	0	0	0	0	0
129	60010296995	male	64				7		0				1	0	0	0	4	sn	38*21		2021-01-18	2021-01-26	1				IAC					PT2AN0M0R0 IB								0	0	0	0	0	0
130	60010306411	male	68	1					0				1	0	0	0	5	sn	20*17		2021-01-18	2021-02-05	1				IAC							PT1BN1MXR0 IIB						0	0	0	0	0	0
131	60010275792	female	72				7		0				0	0	0	0	4	SN	12*11		2021-01-18	2021-01-29	1				IAC		T1N0M0 IA1											0	0	0	0	0	0
132	60010318830	male	55	1					0				2	0	0	0	1	sn	21*19		2021-01-18	2021-01-25				Wedge resection	Benign lesion													0	0	0	0	0	0
133	1010371674	male	57	1					0				0	0	0	0	5	mggo	33.7*23.7	25*22.7	2021-01-18	2021-01-25	1				iac							t1bn1m0 IIB						0	0	0	0	0	0
134	1010530882	female	56	1					0				0	0	0	0	4	mggo	18*9	4.7*5.8	2021-01-18	2021-01-23		1			IAC			PT1BN0M0 IA2										0	0	0	0	0	0
																	2	GGO	10*8
135	60010318140	female	58					8		1			0	0	0	0	3	GGO	10*7		2021-01-18	2021-01-27		1			AIS	1												0	0	0	0	0	0
136	60010300558	female	49	1					0				0	0	0	0	3	ggo	7*5		2021-01-18	2021-01-26		1			Benign lesion													0	0	0	0	0	0
137	1010465996	female	53	1					0				0	0	0	0	1	mggo	10	4	2021-01-18		1				AIS	Tis												0	0	0	0	0	0
																	1	ggo	7																					0	0	0	0	0	0
																	4	ggo	7																					0	0	0	0	0	0
138	1007182540	male	52	1						1	2		0	1	0	0	4	ggo	10*6		2021-01-19	2021-01-29		1			IAC		pT1aN0M0R0											0	0	0	0	0	0
139	1010520722	female	34	1					0				0	1	0	0	1	ggo	11		2021-01-19	2021-01-27		1			AIS	Tis												0	0	0	0	0	0
140	60010295270	female	60	1						1	2		0	0	0	0	3	mggo	13*11	9*7	2021-01-19	2021-01-26	1																	0	0	0	0	0	0
141	1008576229	female	63			3			0				0	2	2	0	2	ggo	12*8		2021-01-19		1						t1n0m0 ia1											0	0	0	0	0	0
142	1010469401		76																				1	1																0	0	0	0	0	0
143	60010312973	male	36	1					0				0	0	0	chronic cough	2	mggo	7*6	3	2021-01-19	2021-01-26			1		AIS	Tis	pT1a（mi）N0M0R0											0	0	0	0	0	0
144	1007182515	male	60	1						1			0	0	0	0	4	GGO	15*12		2021-01-19	2021-01-26	1				AIS		PT1(MI)N0M0R0 IA1											0	0	0	0	0	0
145	2002145385	male	51				7		0				0	0	0	0	5	ggo	8*6		2021-01-19	2021-01-28		1			AIS	pTis												0	0	0	0	0	0
146	60010310959	female	39	1					0				0	0	0	0	4	mggo	9*7	5	2021-01-19	2021-01-26		1			AAH													0	0	0	0	0	0
147	60010309555	male	66	1						1			1	0	0	pulmonary tuberculosis	5	sn	46*62		2021-01-19	2021-02-01	1				Large cell carcinoma													0	0	0	0	0	0
148	1004989182	male	38					8	0				0	4	4	0	1	ggo	10		2021-01-20	2021-01-27			1		MIA		pT1a（mi）N0M0R0											0	0	0	0	0	0
149	2002259639	female	39	1					0				0	1	0	0	2	ggo	10*5		2021-01-20	2021-01-27	1				MIA		pT1a（mi）N0M0R0											0	0	0	0	0	0
150	60010319039	male	40			3			0				0	0	0	0	3	ggo	7		2021-01-20	2021-01-28		1			IAC		pT1aN0M0R0											0	0	0	0	0	0
																	4	sn	16*11						1		Benign lesion													0	0	0	0	0	0
																																								0	0	0	0	0	0
151	60010321083	female	32					8	0				0	0	0	0	1	sn	12*8		2021-01-20	2021-01-29		1			IAC		pt1n0m0 IA1											0	0	0	0	0	0
																	2	ggo	8*7																					0	0	0	0	0	0
152	1010309081	female	31	1					0				0	0	4	0	4	ggo	11		2021-01-20	2021-01-30		1			AIS	Tis												0	0	0	0	0	0
153	1006863746	male	50			3			0				2	2	0	0	2	Irregular cystic cavity	19*15		2021-01-20	2021-01-31	1				iac			pt1bn0m0r0 IA2										0	0	0	0	0	0
154	1010466595	female	65		2				0				0	0	0	0	5	sn	44*34		2021-01-20	2021-01-29	1				Adenosquamous carcinoma					pt2an0m0r0 IB								0	0	0	0	0	0
																	1											1
																	4											1
155	2900015306		73																				1	1																0	0	0	0	0	0
156	60010314868	female	39	1					0				0	0	0	0	5	ggo	6		2021-01-20	2021-01-30		1			AIS	pTis												0	0	0	0	0	0
																	3	ggo	5						1		Benign lesion													0	0	0	0	0	0
																	4	sn	5							ENB-MWA, electromagnetic navigation bronchoscope guided microwave ablation	Benign lesion													0	0	0	0	0	0
157	1009899553	female	64					8					0	0	0	0	2	mggo	12*8	8*4	2021-01-20	2021-01-27	1				iac			pt1bn0m0r0 IA2										0	0	0	0	0	0
158	60010312083	female	70	1					0				0	0	0	0	3	mggo	11*6	6.4	2021-01-20	2021-01-27		1			MIA		PT1A(MI)N0M0R0 IA1											0	0	0	0	0	0
159	1007250167	male	61	1					0				1	2	0	1	4	sn	30*22		2021-01-20	2021-01-28	1							T1BN0M0R0 IA2										0	0	0	0	0	0
160	1010491721	female	49	1					0				0	0	0	0	1	ggo	11*10		2021-01-20	2021-01-27			1		MIA		pT1a（mi）N0M0R0											0	0	0	0	0	0
161	60010254578	male	69					8	0				1	2	0	0	4	sn	7		2021-01-20	2021-02-09		1			Benign lesion													0	0	0	0	0	0
162	1010481716	female	59	1					0				0	1	0	0	3	SN	3		2021-01-21	2021-01-29		1			IAC									PT1BN3M0R0 IIIB				0	0	0	0	0	0
163	9010094453	female	67	1					0				0	0	0	0	4	GGO	11		2021-01-21	2021-01-27		1			IAC		pt1an0m0r0 IA1											0	0	0	0	0	0
164	1010463651	male	47		2				0				1	0	0	0	3	sn	43*33		2021-01-21	2021-02-27	1				Squamous cell carcinoma								pt2n2m0r0 IIIA					0	0	0	0	0	0
165	1010371660	female	59	1					0				0	0	0	0	1	SN	39*31*21		2021-01-21	2021-01-30	1				IAC						PT2BN0M0 IIA							0	0	0	0	0	0
166	1010367625	male	57		2				0				0	0	0	0	2	sn	68*50		2021-01-21	2021-02-03	1				Benign lesion													0	0	0	0	0	0
167	1007184187	male	68		2	3	7			1			1	0	0	0					2021-01-21	2021-01-30	1				IAC								PT1BN2M0 IIIA					1	0	0	0	1	0
168	1010491287	female	26	1					0				0	0	0	0	3	sn	7		2021-01-21	2021-01-28				Wedge resection	Benign lesion													0	0	0	0	0	0
169	60010324155		52														5	sn	17*12				1	1																0	0	0	0	0	0
170	1010382421	female	52		2				0				0	1	4	Localized emphysema in the lower lobe of the right lung	4	ggo	9*8		2021-01-21	2021-01-29		1			MIA		pT1a（mi）N0M0R0											0	0	0	0	0	0
171	1007251621	male	19	1					0				0	1	0	expectoration	4	ggo	15		2021-01-21	2021-01-29		1			MIA		pT1a（mi）N0M0R0											0	0	0	0	0	0
172	1004315717	male	59	1					0				1	1	0	1	4	mggo	17*16	8.88*7.41	2021-01-21	2021-02-01	1				IAC			PT1BN0M0 IA2										0	0	0	0	0	0
173	1010530294	male	51					8		1	2		0	1	0	0	1	ggo	15*12		2021-01-21	2021-01-29	1				IAC			pT1bN0M0										0	0	0	0	0	0
174	60010228230	female	61					8	0				0	0	0	0	4	mggo	18*13	3.9*2.6	2020-12-10	2020-12-16	1				MIA		pT1a（mi）N0M0R0											0	0	0	0	0	0
																	2	mggo	13.8*9.95	5*1.8
175	1010469422	male	68		2	3			0				1	0	0	1	5	sn	18*17		2021-01-21	2021-01-30	1				IAC			PT1BN0M0 IA2										1	0	0	0	0	0
176	2002367098	female	33	1					0				0	0	0	0	3	mggo	6	5	2021-01-21	2021-01-28		1			IAC		T1aN0M0R0											0	0	0	0	0	0
177	60010298668	female	68					8				3	0	0	0	0	1	mggo	22*18	5	2021-01-22	2021-01-31	1				IAC				PT1CN0M0R0 IA3									0	0	0	0	0	0
																	2	SN	15*12
																	4	GGO	11*8
178	1010470646	female	47	1					0				0	0	0	0	3	Liquid containing cystic shadow	50*35		2021-01-22	2021-01-29		1																0	0	0	0	0	0
179	2501945529	female	49	1						1			0	1	0	0	1	ggo	13*8		2021-01-22	2021-02-01	1				IAC			T1bN0M0										0	0	0	0	0	0
180	1006997462	male	68	1							2	3	2	0	0	1					2021-01-22	2021-02-03	1				IAC				PT1CN0M0R0 IA3									0	0	0	0	0	0
181	1006978841	female	55	1					0				0	0	0	0	1	ggo	19		2021-01-22	2021-01-29	1				IAC			pT1bN0M0										0	0	0	0	0	0
																	1	sn	7*6								MIA		pT1a（mi）N0M0R0											0	0	0	0	0	0
182	60010323743	male	61				7			1			1	0	0	0	3	GGO	12		2021-01-22	2021-01-31		1			IAC			PT1BN0M0R0 IA2										0	0	0	0	0	0
183	1007294846	male	65					8	0				1	0	0	0	4	SN	53*32		2021-01-22	2021-01-29	1				Squamous cell carcinoma									pt3n2m0r0 IIIB				0	0	0	0	1	0
184	1010385175	male	34		2				0				2	0	0	0	1	mggo	65	54	2021-01-22	2021-01-28	1				Benign lesion													1	0	0	0	1	0
185	60010321348	female	65		2	3	7		0				0	0	0	0	1	sn	13		2021-01-22	2021-01-30	1				adenocarcinoma			t1bn0m0 ia2										0	0	0	0	0	0
																	1	sn	10
186	60010329130	female	34	1					0				0	0	0	Chronic bronchitis for 3 years	4	ggo	6*5		2021-01-22	2021-01-27			1		AIS	Tis	pT1a（mi）N0M0R0											0	0	0	0	0	0
																	3	sn	10*8				1				IAC		pT1aN0M0R0											0	0	0	0	0	0
187	1007336385	male	55				7				2		0	0	0	0	1	sn	34		2021-01-22	2021-01-28		1			Benign lesion													0	0	0	0	0	0
																	3	ggo	9																					0	0	0	0	0	0
																	5	sn	24																					0	0	0	0	0	0
																	2	sn	10																					0	0	0	0	0	0
																	5	sn	11																					0	0	0	0	0	0
188	60010321887	male	64	1					0				2	0	0	0	5	empty	32*23		2021-01-25	2021-02-02		1			IAC			PT1BN0M0 IA2										0	0	0	0	0	0
																	3	mggo	18*13	8.3*6.8
189	1003788026	female	58					8	0				0	0	0	0	1	SN	7		2021-01-25	2021-01-31		1			MIA		pT1a（mi）N0M0R0											0	0	0	0	0	0
190	60010322098	female	34	1					0				0	0	0	0	1	ggo	8		2021-01-25	2021-01-31		1			MIA		pT1a（mi）N0M0R0											0	0	0	0	0	0
191	1008318549	female	49					8	0				0	0	2	0	3	mggo	13*10	7	2021-01-25	2021-02-02	1				IAC		pT1aN0M0R0	pT1bN0M0R0										1	0	0	0	1	0
192	1007184490	female	82		2					1	2		0	0	0	1	4	sn	22*16		2021-01-25	2021-02-02				Wedge resection	IAC				PT1CN0M0 IA3									0	0	0	0	1	0
193	60010320081	female	51			3			0				0	0	0	0	4	mggo	15	11	2021-01-25	2021-01-31	1				IAC			pT1bN0M0R0										0	0	0	0	0	0
194	60010308969	male	70		2	3			0				0	0	0	0	4	SN	20		2021-01-25	2021-02-08	1				AAH	AAH												0	0	0	0	0	0
195	60010317603	male	49	1					0				2	0	0	0	4	mggo	22*18	17	2021-01-25	2021-02-01	1				IAC			T1bN0M0R0										0	0	0	0	0	0
196	1007250986	male	53	1					0				2	0	0	0	1	sn	10*7		2021-01-25	2021-02-01				Wedge resection	Metastatic cancer													0	0	0	0	0	0
197	60010312366	female	54	1					0				0	0	0	0	4	sn	11*9		2021-01-25	2021-02-01		1			IMA			T1bN0M0R0										0	0	0	0	0	0
198	60010284419	female	55	1					0				0	4	4	0	4	mggo	17*10	12	2021-01-25	2021-02-01	1				adenocarcinoma			T1bN0M0R0										0	0	0	0	0	0
199	1010538064	female	67				7		0				0	0	0	0	1	SN	32*30		2021-01-25	2021-02-02	1				IAC											PT2NCMIA		0	0	0	0	0	0
200	60010322012	male	56	1							2		2	2	0	0	4	ggo	11*6		2021-01-25	2021-02-01		1			Benign lesion													0	0	0	0	0	0
201	1009552167	male	63			3				1			1	2	0	1	3	sn	26*15		2021-01-25	2021-02-03	1													pt2n2m0r0 iiib				0	0	0	0	0	0
202	1010365657	male	56	1							2		1	1	0	1	5	mggo	11	3*3.6	2021-01-25	2021-02-01	1				IAC			PT1BN0M0 IA2										0	0	0	0	0	0
203	1010392968	male	59					8	0				1	2	0	0	3	mggo	11	7.3*5.2	2021-01-26	2021-02-05		1			IAC			T1bN0M0R0										0	0	0	0	0	0
204	1010370629	male	56	1					0				2	1	0	0	1	sn	48*46		2021-01-26	2021-02-04		1			Benign lesion													0	0	0	0	0	0
205	1006981661	male	51					8		1			1	2	0	0	3	sn	8		2021-01-26	2021-02-02				Wedge resection	Benign lesion													0	0	0	0	0	0
																	3	sn	6																					0	0	0	0	0	0
206	1006978769	male	52	1						1			0	0	0	0	4	sn	28*21		2021-01-26	2021-02-03		1			adenocarcinoma							PT1N1M0 IIB						0	0	0	0	0	0
207	1006981825	female	58			3	7			1	2		0	0	0	0	1	sn	21*17		2021-01-26	2021-02-03		1			Benign lesion													0	0	0	0	0	0
208	1010406789	male	55	1					0				0	0	0	0	5	mggo	12*6	3	2021-01-26	2021-02-02		1			MIA		pT1a（mi）N0M0R0	pT1bN0M0R0										0	0	0	0	0	0
209	1010254962	female	33	1					0				0	2	0	0	1	ggo	8		2021-01-26	2021-02-01		1			MIA		pT1a（mi）N0M0R0											0	0	0	0	0	0
210	60010201818	female	56					8		1			0	0	0	0					2021-01-26	2021-02-05		1			IAC							PT1CN1M0R0 IIB						0	0	0	0	0	0
211	60010315728	male	65	1						1			1	0	0	0	anterior mediastinum	sn	32*21		2021-01-26	2021-02-01				Wedge resection	Benign lesion													0	0	0	0	0	0
212	1007031327	female	67	1					0				0	0	0	0	2	mggo	24*17	12*5	2021-01-26	2021-02-03		1							PT1CN0M0R0 IA3									0	0	0	0	0	0
																	5	GGO	14*7
213	60010326923	female	52	1					0				0	0	0	0	1	ggo	24*19		2021-01-26	2021-02-05		1			MIA		pT1a（mi）N0M0R0											1	0	0	0	1	0
																	4	ggo	8*7						1		MIA		pT1a（mi）N0M0R0											0	0	0	0	0	0
214	1010397979	female	46	1					0				0	4	0	0	1	mggo	28*22	22	2021-01-26	2021-02-01	1				IAC				pT1cN0M0R0									0	0	0	0	0	0
215	60010317646	male	50	1						1	2		0	4	0	0	5	ggo	9		2021-01-26	2021-02-01	1				MIA		pT1a（mi）N0M0R0											0	0	0	0	0	0
																	5	ggo	5				1				AIS	pTis												0	0	0	0	0	0
216	1005884207	female	34	1					0				0	0	0	0	1	ggo	10		2021-01-27	2021-02-05		1			AIS	pTis												0	0	0	0	0	0
217	1010371287	female	31	1					0				0	0	0	0	5	sn	21*19		2021-01-27	2021-02-08				sleeve lobectomy	mucinous carcinoma					PT2N0M0R0 IB								0	0	0	0	0	0
																	Starting point of left lower bronchus	sn	10																					0	0	0	0	0	0
218	60010012050	female	37				7		0				0	0	4	0	1	ggo	13*11		2021-01-27	2021-02-07			1		Benign lesion													0	0	0	0	0	0
																	1	ggo	10*9					1			MIA		pT1a（mi）N0M0R0											0	0	0	0	0	0
																	2	ggo	5						1		Benign lesion													0	0	0	0	0	0
219	2002448040	female	52	1						1			0	1	0	0	4	mggo	13*11	6	2021-01-27	2021-02-03	1				adenocarcinoma		T1aN0M0R0	pT1bN0M0R0										0	0	0	0	0	0
220	9010107829	male	44	1					0				2	0	0	pulmonary tuberculosis	5	mggo	12*11	8	2021-01-27	2021-02-04			1		Benign lesion													0	0	0	0	0	0
221	60010315043	male	55	1					0				0	0	0	0	1	sn	10*8		2021-01-27	2021-02-04		1			IAC		T1aN0M0R0											0	0	0	0	0	0
222	1010464188	female	57		2	3			0				0	0	0	0	4	SN	48*34		2021-01-27	2021-02-09	1	1			adenocarcinoma								pt2an2m0r0 iiia					0	0	0	0	0	0
																	3	GGO	13*8
223	1008424804	female	48	1					0				0	0	0	chronic pharyngitis	5	ggo	9		2021-01-27	2021-02-02		1			MIA		pT1a（mi）N0M0R0											0	0	0	0	0	0
224	1006978026	female	58	1					0				0	0	0	0	4	mggo	29*28	11*4.2	2021-01-27	2021-02-03				Wedge resection	IAC		PT1AN0M0R0 IA1											0	0	0	0	0	0
																	1	GGO	15								AIS	TIS
225	1010639744	male	55					8			2	3	0	0	0	0	3	mggo	14*13	8	2021-01-27	2021-02-06			1		Benign lesion													0	0	0	0	0	0
																																								0	0	0	0	0	0
226	60010331195	female	47	1					0				0	0	4	0	4	mggo	11*8	4	2021-01-27	2021-02-04		1			MIA		pT1a（mi）N0M0R0											0	0	0	0	0	0
227	60010319452	male	44	1					0				0	0	0	0	4	mggo	15*13	12	2021-01-27	2021-02-06			1		Benign lesion													0	0	0	0	0	0
228	1007335282	female	58		2		3		0				0	0	0	0	1	SN	50*34		2021-01-27	2021-02-06		1			IAC						PT2N0M0 IIA							0	0	0	0	0	0
229	1008644666	female	31				4		0				0	0	0	0	Inside the left main bronchus	sn	6		2021-01-27	2021-02-03		1			Adenosquamous carcinoma													0	0	0	0	0	0
231	1006163474	female	48	1					0				0	0	0	0	3	sn	11		2021-01-28	2021-02-08		1			IAC			PT1BN0M0R0 IA2										0	0	0	0	0	0
232	1010522163	male	30					8	0				2	3	0	0	5	ggo	7		2021-01-28	2021-02-09		1			MIA		pT1a（mi）N0M0R0											0	0	0	0	0	0
233	1006127601	female	59	1						1			0	0	0	0	4	GGO	5		2021-01-28	2021-02-06		1			AAH	1												0	0	0	0	0	0
234	1010538909	male	45	1					0				0	0	0	0	1	mggo	16*9	7	2021-01-28	2021-02-06	1				IAC		T1aN0M0R0	pT1bN0M0R0										0	0	0	0	0	0
235	60010307965	female	57	1					0				0	0	0	0	1	mggo	25*23	15*15	2021-01-28	2021-02-05	1				IAC													0	0	0	0	0	0
																	2	mggo	9	4.72*1
																	3	GGO	9
236	60010329239	female	31	1					0				0	0	4	0	1	ggo	13*8		2021-01-28	2021-02-04		1			IAC			pT1bN0M0R0										0	0	0	0	0	0
																	4	ggo	6																					0	0	0	0	0	0
																	5	ggo	6																					0	0	0	0	0	0
237	1010385712	female	64			3				1	2		0	0	0	0	2	SN	35*27		2021-01-28	2021-02-06	1				IAC								T2N2M0 IIIA					0	0	0	0	0	0
238	1009617453	female	46	1						1			0	0	0	0	2	mggo	10	8	2021-01-28	2021-02-04	1				MIA		pT1a（mi）N0M0R0											0	0	0	0	0	0
239	1006996433	female	51					8	0				0	1	0	0	1	mggo	11	2	2021-01-28	2021-02-02		1			Benign lesion													0	0	0	0	0	0
240	1010531433	female	68	1						1			0	0	0	0	1	SN	31*24		2021-01-28	2021-02-05		1			IAC								PT2AN2M0R0 IIIA					0	0	0	0	0	0
241	2801033523	female	69			3	4			1			0	0	0	0	1	ggo	16*12		2021-01-28	2021-02-03		1			MIA		T1AMIN0M0 IA1											0	0	0	0	0	0
242	2002368978	female	40	1					0				0	0	4	0	1	mggo	10*8	8	2021-01-28	2021-02-03		1			adenocarcinoma		pT1aN0M0R0											0	0	0	0	0	0
243	1006996800	male	59	1					0				0	1	0	0	2	sn	10*7		2021-01-28	2021-02-03		1			Benign lesion													1	0	0	0	0	0
244	60010322814	female	58				7		0				0	0	0	0	1	mggo	15*14	12*11	2021-01-28	2021-02-04		1			IAC			pt1bn0m0r0 IA2										0	0	0	0	0	0
245	1010398963	male	22	1					0				0	0	0	0	5	sn	15*12		2021-01-28	2021-02-03				Wedge resection	Benign lesion													0	0	0	0	0	0
246	60010326253	male	64		2		7		0				2	0	0	0	4	sn	9*8		2021-01-29	2021-02-03				Wedge resection	Benign lesion													0	0	0	0	0	0
247	60010302971	male	53		2					1			1	0	0	0	2	sn	80*65		2021-01-29	2021-02-18		1			Squamous cell carcinoma								pt2bn2m0 iiia					0	0	0	0	0	0
248	1010367299	female	52	1					0				0	1	0	0	3	mggo	10*9	8	2021-01-28	2021-02-05	1				IAC		pT1aN0M0R0											0	0	0	0	0	0
249	60010327085	female	59	1					0				0	0	2	0	4	GGO	16*13		2021-01-29	2021-02-05		1			IAC			PT1BN0M0 IA2										0	0	0	0	0	0
250	1010373908	female	46	1					0				0	0	0	0	1	sn	20*16		2021-01-29	2021-02-06		1			IAC				pt1cn0m0 IA3									0	0	0	0	0	0
251	1003856346	female	45	1					0				0	0	4	0	4	ggo	10		2021-01-29	2021-02-06		1			MIA		pT1a（mi）N0M0R0											0	0	0	0	0	0
252	60010333816	male	50	1					0				2	1	0	0	1	sn	25*22		2021-01-29	2021-02-08		1			IAC								pt2n2m0r0 IIIA					0	0	0	0	0	0
253	1010418669	female	27	1					0				0	0	0	0	2	ggo	11*10		2021-01-29	2021-02-06	1				IAC		pT1aN0M0R0	T1bN0M0R0										0	0	0	0	0	0
254	1010518433	male	29	1					0				0	0	0	0	4	ggo	9		2021-01-29	2021-02-03		1			AIS	Tis												0	0	0	0	0	0
255	1006996758	male	40	1					0				2	0	0	0	1	ggo	11*8		2021-01-29	2021-02-02		1			AIS	Tis												0	0	0	0	0	0
																	3	sn	6																					0	0	0	0	0	0
256	1002902240	male	61	1					0				2	2	0	0	3	ggo	10		2021-01-29	2021-02-07		1			AIS	ptis												0	0	0	0	1	0
257	2801036326	female	45	1					0				0	0	0	0	5	ggo	8		2021-01-29	2021-02-04			1		IAC		pT1aN0M0R0											0	0	0	0	0	0
[truncated: 769 more rows]
[truncated: 2 more columns]
